# Supplementary material for: DMS-informed secondary structure modeling of Epstein–Barr Virus LMP-1 pre-mRNA defines novel elements spanning introns
Source: PLoS One. 2026 Jul 2;21(7):e0345208. doi: 10.1371/journal.pone.0345208 (PMC13327190; doi:10.1371/journal.pone.0345208)
Supplement: S2 Table — A Pearson correlation analysis was performed to evaluate the consistency of structural metrics between the LMP1-FL and LMP1-AS datasets. The table presents correlation coefficients for per-nucleotide z-scores, ensemble diversity values, and DMS reactivity values across overlapping regions of the transcripts. The high correlation values reported across these metrics indicate that the local RNA folding remains highly consistent regardless of the presence or absence of the upstream intron 1. (XLSX) [file pone.0345208.s009.xlsx]

## Sheet: Tables S2
S2 Table A
	US		AS		US		AS
Position	zscore	ED	zscore	ED	Position	React	Position	React						S2 Table B
1	0.39	19.67	0.33	19.67	1	-999	1	-999						US vs AS1	z-score	Ensemble Diversity	React
2	0.8	20.12	0.93	20.12	2	-999	2	-999						5'UTR-Exon1	0.960829	0.999993	0.998894
3	1.64	24.92	1.57	24.92	3	-999	3	-999						Exon2-Exon3	0.988989	0.999987	0.889815
4	0.61	17.1	0.48	17.1	4	0	4	-999
5	0.38	14.4	0.38	14.4	5	1.742	5	-999
6	0.17	13.26	0.1	13.26	6	0.019	6	-999
7	0.15	12.44	0.09	12.44	7	-999	7	-999
8	0.1	12.41	-0.02	12.41	8	0.038	8	-999
9	0.62	12.36	0.51	12.36	9	0.021	9	-999
10	0.55	12.48	0.61	12.48	10	0.018	10	-999
11	0.54	12.56	0.54	12.56	11	-999	11	-999
12	0.53	12.26	0.52	12.26	12	0.009	12	0
13	0.45	12.28	0.42	12.28	13	0.009	13	0
14	0.68	12.46	0.61	12.46	14	0.019	14	0
15	0.83	12.77	0.82	12.77	15	0.011	15	0
16	0.8	12.29	1.23	12.29	16	0.009	16	0
17	1.13	14.44	1.46	14.44	17	-999	17	-999
18	0.56	14.98	0.65	14.98	18	0.011	18	0
19	0.31	12.15	0.3	12.15	19	0.031	19	0
20	-0.13	11.65	-0.29	11.65	20	0.127	20	0
21	-0.25	11.6	-0.24	11.6	21	0.166	21	0
22	0.4	14.5	0.2	14.5	22	0.137	22	0
23	-0.44	12.38	-0.42	12.38	23	0.102	23	0
24	-0.27	12	-0.58	12	24	-999	24	-999
25	-0.43	17.52	-0.58	17.52	25	0.099	25	0
26	-0.26	18.07	-0.26	18.07	26	-999	26	-999
27	-0.35	11.2	-0.44	11.2	27	-999	27	-999
28	-0.37	10.34	-0.47	10.34	28	-999	28	-999
29	0.04	10.69	-0.2	10.69	29	0.081	29	0
30	0.34	13.04	0.59	13.04	30	0.104	30	0
31	0.75	18.29	0.87	18.29	31	-999	31	-999
32	0.15	15.37	-0.13	15.37	32	0.051	32	0
33	-0.46	16.03	-0.26	16.03	33	-999	33	-999
34	-0.67	11.06	-0.79	11.06	34	-999	34	-999
35	-0.72	10.18	-0.98	10.18	35	0.06	35	0
36	-0.83	11.02	-0.59	11.02	36	0.106	36	0
37	-0.32	13.84	-0.4	13.84	37	-999	37	-999
38	-0.71	16.2	-0.61	16.2	38	-999	38	-999
39	-0.87	16	-0.72	16	39	0.11	39	0
40	-0.19	16.51	-0.37	16.51	40	-999	40	-999
41	-0.42	14.11	-0.19	14.11	41	0.08	41	0
42	-0.01	17.05	-0.28	17.05	42	0.039	42	0
43	-0.3	15.71	-0.38	15.71	43	-999	43	-999
44	-1.16	18.29	-0.92	18.29	44	0.081	44	0
45	-1.21	12.5	-1.48	12.5	45	0.06	45	0
46	-1.2	12.66	-1.24	12.66	46	0.077	46	0
47	-1.16	12.78	-1.08	12.78	47	-999	47	-999
48	-1.23	12.92	-1.01	12.92	48	0.091	48	0
49	-0.66	15.81	-0.54	15.81	49	0.074	49	0
50	-0.68	21.97	-0.58	21.97	50	0.192	50	0
51	-0.57	20.91	-0.5	20.91	51	-999	51	-999
52	-0.97	9.43	-0.75	9.43	52	0.086	52	0
53	-1.26	9.34	-0.95	9.34	53	0.062	53	0
54	-1.03	8.84	-1.1	8.84	54	-999	54	-999
55	-1.67	8.16	-1.44	8.16	55	0.121	55	0
56	-1.51	8.04	-1.55	8.04	56	0.042	56	0
57	-1.36	8.04	-1.45	8.04	57	-999	57	-999
58	-1.48	8.01	-1.33	8.01	58	0.074	58	0
59	-1.36	8	-1.35	8	59	-999	59	-999
60	-1.71	7.99	-1.18	7.99	60	0.109	60	0
61	-1.18	7.97	-1.47	7.97	61	0.119	61	0
62	-1.19	8.15	-1.51	8.15	62	0.186	62	0
63	-1.17	9.4	-1.63	9.4	63	0.156	63	0
64	-1.51	15.56	-1.35	15.56	64	0.173	64	0
65	-1.37	22.39	-1.27	22.39	65	-999	65	-999
66	-1.42	22.43	-1.34	22.43	66	-999	66	-999
67	-1.6	22.01	-2.06	22.01	67	0.099	67	0
68	-1.61	22.84	-1.96	22.84	68	-999	68	-999
69	-1.67	22.78	-1.73	22.78	69	0.07	69	0
70	-1.81	23.46	-1.82	23.46	70	-999	70	-999
71	-1.82	24.59	-1.98	24.59	71	-999	71	-999
72	-2.24	24.15	-2.22	24.15	72	0.036	72	0
73	-2.45	24.18	-2.37	24.18	73	0.056	73	0
74	-2.04	24.2	-2.4	24.2	74	0.06	74	0
75	-1.93	24.33	-1.72	24.33	75	0.077	75	0
76	-1.86	24.85	-1.86	24.85	76	0.063	76	0
77	-1.68	26.95	-1.39	26.95	77	-999	77	-999
78	-1.3	31.18	-1.12	31.18	78	-999	78	-999
79	-1.33	21.37	-1.33	21.37	79	0.153	79	0
80	-1.35	18.13	-1.44	18.13	80	-999	80	-999
81	-0.86	19.14	-0.81	19.14	81	-999	81	-999
82	-0.64	22.18	-0.67	22.18	82	-999	82	-999
83	-0.61	28.39	-0.92	28.39	83	0.093	83	0
84	-0.63	23.3	-0.71	23.3	84	0.066	84	0
85	-0.86	19.08	-0.77	19.08	85	-999	85	-999
86	-0.44	17.2	-0.87	17.2	86	0.066	86	0
87	-0.83	17.96	-0.72	17.96	87	0.118	87	0
88	-0.89	18.09	-0.72	18.09	88	0.13	88	0.181
89	-0.69	18.19	-0.74	18.19	89	0.095	89	0
90	-0.55	18.13	-0.76	18.13	90	-999	90	-999
91	-0.83	18.27	-0.46	18.27	91	-999	91	-999
92	-1.02	21.72	-1.15	21.72	92	0.072	92	0
93	-1.22	22.84	-0.92	22.84	93	0.064	93	0
94	-1.14	22.73	-0.94	22.73	94	-999	94	-999
95	-1.02	27.8	-1.14	27.8	95	-999	95	-999
96	-0.99	35.5	-0.92	35.5	96	-999	96	-999
97	-1.84	34.43	-1.51	34.43	97	0.049	97	0
98	-1.86	33.16	-2.01	33.16	98	-999	98	-999
99	-2.76	19.27	-2.14	19.27	99	0.051	99	0.175
100	-2.68	19.26	-2.32	19.26	100	0.048	100	0
101	-1.8	19.05	-2.19	19.05	101	-999	101	-999
102	-2.04	16.17	-1.61	16.17	102	-999	102	-999
103	-3.36	14.27	-3.27	14.27	103	0.083	103	0
104	-2.88	14.65	-3.25	14.65	104	0.141	104	0
105	-2.99	14.8	-3.01	14.8	105	0.16	105	0
106	-3.42	15.09	-2.89	15.09	106	0.264	106	0.365
107	-2.85	15.11	-2.82	15.11	107	0.1	107	0
108	-3.23	15.05	-3.23	15.05	108	0.16	108	0.365
109	-2.67	15.09	-2.46	15.09	109	-999	109	-999
110	-2.29	14.72	-2.33	14.72	110	-999	110	-999
111	-1.79	18.97	-2.01	18.97	111	0.035	111	0
112	-1.51	25.91	-1.56	25.91	112	0.04	112	0
113	-1.38	36.04	-1.49	36.04	113	0.049	113	0.361
114	-1.98	36.86	-1.73	36.86	114	-999	114	-999
115	-1.1	37.61	-0.82	37.61	115	-999	115	-999
116	-0.66	15.02	-0.75	15.02	116	0.038	116	0
117	-0.69	14.88	-0.78	14.88	117	-999	117	-999
118	-1.37	9.99	-1.21	9.99	118	-999	118	-999
119	-1.36	10.1	-1.18	10.1	119	0.101	119	0
120	-1.02	10.44	-1.75	10.44	120	-999	120	-999
121	-1.02	12.36	-1.16	12.36	121	-999	121	-999
122	-1.31	14.05	-1.37	14.05	122	-999	122	-999
123	-1.51	13.49	-1.86	13.49	123	0.105	123	0
124	-1.68	13.28	-1.65	13.28	124	20.555	124	17.331
125	-1.78	12.76	-1.55	12.76	125	0.081	125	0
126	-1.55	12.75	-1.53	12.75	126	0.112	126	0
127	-1.42	12.28	-1.46	12.28	127	0.148	127	0
128	-1.41	10.61	-1.6	10.61	128	-999	128	-999
129	-1.74	13.12	-1.94	13.12	129	0.07	129	0
130	-1.96	17.7	-1.94	17.7	130	0.074	130	0
131	-1.52	18.87	-1.43	18.87	131	0.08	131	0
132	-1.2	17.98	-1.46	17.98	132	-999	132	-999
133	-1.94	10.35	-1.68	10.35	133	-999	133	-999
134	-1.84	10.05	-2.06	10.05	134	-999	134	-999
135	-1.26	7.57	-1.25	7.57	135	0.069	135	0
136	-1.58	7.56	-1.28	7.56	136	-999	136	-999
137	-1.6	4.02	-1.59	4.02	137	0.083	137	0
138	-2.05	4.06	-1.86	4.06	138	-999	138	-999
139	-2.27	3.9	-1.83	3.9	139	-999	139	-999
140	-0.93	5.99	-1.19	5.99	140	-999	140	-999
141	-0.87	7.31	-1.03	7.31	141	-999	141	-999
142	-0.68	14.81	-0.62	14.81	142	0.047	142	0
143	-0.78	14.16	-0.84	14.16	143	0.035	143	0
144	-0.18	13.31	-0.42	13.31	144	0.053	144	0
145	0.01	17.64	0.09	17.64	145	0.075	145	0.475
146	-0.05	23.11	0.05	23.11	146	0.146	146	0
147	-0.23	18.1	-0.37	18.1	147	0.08	147	0
148	-0.33	20.39	-0.28	20.39	148	-999	148	-999
149	-0.66	12.93	-0.7	12.93	149	-999	149	-999
150	-1.53	5.24	-1.3	5.24	150	-999	150	-999
151	-1.95	4.75	-1.99	4.75	151	0.044	151	0.456
152	-1.5	4.85	-2.26	4.85	152	0.053	152	0
153	-1.94	4.85	-2.01	4.85	153	0.065	153	0
154	-1.97	4.92	-2.06	4.92	154	-999	154	-999
155	-1.35	14.41	-1.16	14.41	155	0.174	155	0
156	-1.43	13.46	-1.24	13.46	156	-999	156	-999
157	-1.91	13.08	-1.81	13.08	157	0.1	157	0
158	-2.04	13.06	-1.94	13.06	158	0.198	158	0
159	-1.33	13.11	-1.78	13.11	159	-999	159	-999
160	-0.91	18.7	-0.98	18.7	160	-999	160	-999
161	-1.27	17.2	-1.18	17.2	161	0.031	161	0
162	-1.13	18.3	-1.26	18.3	162	0.039	162	0
163	-1.38	22.33	-1.21	22.33	163	0.033	163	0
164	-1.8	28.42	-1.52	28.42	164	0.04	164	0
165	-1.94	24.1	-1.9	24.1	165	0.068	165	0
166	-2.07	24.11	-1.86	24.11	166	-999	166	-999
167	-2.19	24.13	-2.19	24.13	167	0.094	167	0
168	-1.85	24.09	-1.74	24.09	168	-999	168	-999
169	-1.51	24.72	-1.06	24.72	169	0.133	169	0
170	-1.16	24.69	-1.36	24.69	170	-999	170	-999
171	-0.82	23.44	-0.91	23.44	171	-999	171	-999
172	-1.14	21.43	-1.32	21.43	172	0.165	172	0.403
173	-1.75	21.44	-1.44	21.44	173	0.083	173	0
174	-1.15	21.58	-1.26	21.58	174	0.034	174	0
175	-0.92	21.86	-0.89	21.86	175	0.092	175	0
176	-0.88	23.13	-0.98	23.13	176	0.055	176	0
177	-1.33	30.15	-0.88	30.15	177	0.086	177	0
178	-1.73	31.32	-1.25	31.32	178	0.06	178	0
179	-1.6	31.28	-1.61	31.28	179	0.078	179	0
180	-1.39	31.37	-1.44	31.37	180	-999	180	-999
181	-1.27	31.2	-1.31	31.2	181	0.044	181	0
182	-1.47	24.64	-1.39	24.64	182	-999	182	-999
183	-2.01	21	-1.48	21	183	0.084	183	0
184	-1.31	20.17	-1.39	20.17	184	0.064	184	0
185	-1.78	20.13	-1.57	20.13	185	-999	185	-999
186	-1.36	20.14	-1.49	20.14	186	0.1	186	0
187	-1.86	20.23	-1.31	20.23	187	-999	187	-999
188	-1.89	20.3	-1.42	20.3	188	-999	188	-999
189	-1.4	20.61	-1.39	20.61	189	0.071	189	0
190	-1.11	21.7	-1.39	21.7	190	0.09	190	0.571
191	-1.47	21.85	-1.35	21.85	191	0.104	191	0
192	-1.16	21.51	-1.62	21.51	192	-999	192	-999
193	-1.73	20.84	-1.59	20.84	193	0.226	193	0.19
194	-1.37	20.39	-1.21	20.39	194	-999	194	-999
195	-1.81	16.88	-1.92	16.88	195	-999	195	-999
196	-1.59	22.94	-1.54	22.94	196	0.051	196	0
197	-1.54	22.99	-1.42	22.99	197	0.048	197	1.143
198	-1.58	23	-1.3	23	198	-999	198	-999
199	-1.57	22.99	-1.52	22.99	199	-999	199	-999
200	-1.16	23.05	-1.31	23.05	200	-999	200	-999
201	-1.29	24.5	-1.33	24.5	201	0.109	201	0
202	-1.42	27.04	-1.35	27.04	202	-999	202	-999
203	-1.25	26.84	-1.18	26.84	203	0.075	203	0
204	-1.23	26.74	-1.36	26.74	204	-999	204	-999
205	-1.49	27.2	-1.42	27.2	205	0.101	205	0
206	-1.34	27.3	-1.28	27.3	206	0.079	206	0
207	-1.4	27.32	-1.33	27.32	207	-999	207	-999
208	-1.16	27.33	-1.33	27.33	208	-999	208	-999
209	-1.74	27.35	-1.52	27.35	209	0.095	209	0
210	-1.52	27.31	-1.46	27.31	210	-999	210	-999
211	-1.54	27.34	-1.59	27.34	211	0.075	211	0
212	-1.5	27.7	-1.32	27.7	212	0.053	212	0
213	-1.34	26.87	-1.31	26.87	213	-999	213	-999
214	-1.27	23.67	-1.2	23.67	214	0.101	214	0
215	-1.12	22.94	-1.6	22.94	215	0.141	215	0
216	-1.79	22.25	-1.1	22.25	216	-999	216	-999
217	-1.06	22.62	-0.94	22.62	217	0.159	217	0
218	-1.34	22.3	-0.93	22.3	218	-999	218	-999
219	-1.3	19.79	-1.27	19.79	219	-999	219	-999
220	-0.98	17.82	-1.18	17.82	220	-999	220	-999
221	-1.19	19.42	-1.42	19.42	221	-999	221	-999
222	-1.25	21.51	-1.07	21.51	222	0.089	222	0.327
223	-1.09	25.26	-1.06	25.26	223	-999	223	-999
224	-1.21	27.19	-1.03	27.19	224	0.091	224	0.167
225	-1.44	24.51	-1.37	24.51	225	-999	225	-999
226	-1.19	24.41	-1.65	24.41	226	0.113	226	0.491
227	-1.39	24.29	-1.5	24.29	227	0.11	227	0
228	-1.39	20.45	-1.46	20.45	228	-999	228	-999
229	-1.57	22.87	-1.54	22.87	229	-999	229	-999
230	-1.67	25.43	-1.51	25.43	230	-999	230	-999
231	-1.59	21.6	-1.75	21.6	231	-999	231	-999
232	-1.73	19.85	-1.67	19.85	232	-999	232	-999
233	-1.56	20.56	-1.58	20.56	233	-999	233	-999
234	-1.61	20.48	-1.62	20.48	234	-999	234	-999
235	-1.62	19.93	-1.97	19.93	235	-999	235	-999
236	-1.78	20.52	-2.72	20.52	236	0.112	236	0
237	-2.36	20.48	-2.37	20.48	237	-999	237	-999
238	-2.25	19.6	-1.96	19.6	238	-999	238	-999
239	-2.56	19.08	-2.4	19.08	239	-999	239	-999
240	-2.45	20.12	-2.1	20.12	240	0.181	240	0.286
241	-2.11	20.86	-1.82	20.86	241	0.127	241	0.142
242	-2.21	19.53	-2.49	19.53	242	0.141	242	0.282
243	-2.06	20.86	-2.09	20.86	243	-999	243	-999
244	-1.87	23.09	-2.07	23.09	244	0.217	244	0.416
245	-1.91	23.91	-2.29	23.91	245	-999	245	-999
246	-2.41	22.08	-2.3	22.08	246	-999	246	-999
247	-2.55	23.01	-2.51	23.01	247	-999	247	-999
248	-2.48	29.5	-2.25	29.5	248	0.141	248	0.139
249	-2.25	30.03	-2.46	30.03	249	-999	249	-999
250	-1.78	29.58	-1.52	29.58	250	-999	250	-999
251	-1.25	26.99	-1.34	26.99	251	0.097	251	0
252	-1.5	25.6	-1.86	25.6	252	-999	252	-999
253	-1.98	25.51	-1.92	25.51	253	-999	253	-999
254	-2.33	25.88	-1.75	25.88	254	-999	254	-999
255	-2	23.73	-2.09	23.73	255	0.121	255	0
256	-2.21	23.9	-2.54	23.9	256	0.086	256	0
257	-2.17	23.85	-2.02	23.85	257	-999	257	-999
258	-2.31	24.48	-2.05	24.48	258	-999	258	-999
259	-1.42	27.87	-1.36	27.87	259	-999	259	-999
260	-1.47	22.73	-1.32	22.73	260	20.497	260	17.331
261	-1.58	22.47	-1.35	22.47	261	0.035	261	0
262	-1.39	23.28	-1.59	23.28	262	-999	262	-999
263	-0.82	28.54	-0.81	28.54	263	-999	263	-999
264	-0.83	27.07	-0.72	27.07	264	-999	264	-999
265	-0.6	29.25	-0.48	29.25	265	0.209	265	0
266	0.28	32.6	0.5	32.6	266	-999	266	-999
267	-0.12	30.52	-0.17	30.52	267	-999	267	-999
268	-0.02	31.47	0.11	31.91	268	0.051	268	0.124
269	-0.44	28.63	-1.22	20.6	269	-999	269	-999
270	-0.89	25.44	-2.17	17.55	270	0.046	270	0.12
271	-1.48	22.76	-2.07	17.36	271	0.017	271	0.359
272	-1	19.48	-2.12	17.34	272	0.03	272	0.242
273	-1.42	19.01	-2.41	17.32	273	-999	273	-999
274	-1.04	20.88	-2.01	17.32	274	0.122	274	0.231
275	-1.16	25.19	-2.12	17.32	275	0.141	275	0.234
276	-1.1	26.48	-2.01	17.3	276	-999	276	-999
277	-1.21	26.6	-2.13	17.22	277	-999	277	-999
278	-0.97	26.74	-1.78	17.18	278	-999	278	-999
279	-1.25	26.96	-2.12	17.17	279	-999	279	-999
280	-1.39	27.23	-2.06	17.45	280	0.09	280	0.182
281	-1.5	27.24	-2.27	17.45	281	0.059	281	0.027
282	-1.54	27.27	-2.16	17.47	282	-999	282	-999
283	-1.32	27.3	-2.16	17.51	283	0.116	283	0.01
284	-1.37	27.3	-2.15	18.13	284	-999	284	-999
285	-1.28	27.33	-1.93	24.32	285	0.119	285	0.016
286	-1	27.41	-1.91	25.98	286	-999	286	-999
287	-1.13	27.54	-1.79	25.01	287	-999	287	-999
288	-1	27.65	-1.78	25.03	288	0.076	288	0.009
289	-1.12	27.81	-1.47	25.11	289	0.069	289	0.015
290	-1.07	28.85	-1.91	25.16	290	-999	290	-999
291	-0.89	32.42	-1.97	25.27	291	-999	291	-999
292	-0.51	33.94	-1.18	26.22	292	-999	292	-999
293	-0.63	32.84	-1.08	26.67	293	-999	293	-999
294	-0.93	29.87	-1.98	29.33	294	0.07	294	0.013
295	-0.76	29.81	-1.78	32.46	295	-999	295	-999
296	-1.36	29.74	-1.48	32.43	296	0.101	296	0.018
297	-0.95	29.4	-1.46	32.17	297	-999	297	-999
298	-1.19	28.62	-1.98	30.57	298	0.096	298	0.075
299	-0.99	30.14	-1.25	30.38	299	0.134	299	0.112
300	-0.61	32.94	-1.39	30.36	300	-999	300	-999
301	-0.8	33.38	-1.39	29.19	301	20.288	301	16.955
302	-1.07	31.72	-1.46	27.62	302	0.176	302	0.085
303	-0.81	31.52	-0.87	27.21	303	-999	303	-999
304	-0.78	31.23	-0.93	21.87	304	-999	304	-999
305	-0.57	31.08	-1.52	19.61	305	0.145	305	0.1
306	-0.75	31.02	-1.97	19.18	306	-999	306	-999
307	-0.6	30.96	-1.91	19.38	307	0.095	307	0.098
308	-1.06	30.96	-1.16	20.69	308	0.163	308	0.149
309	-0.92	31.54	-1.25	24.38	309	-999	309	-999
310	-1.02	30.58	-1.29	23.68	310	-999	310	-999
311	-1.54	23.04	-1.34	24.14	311	0.157	311	0.142
312	-1.21	22.9	-1.41	24.31	312	-999	312	-999
313	-1.11	22.22	-1.32	24.31	313	20.473	313	17.057
314	-1.47	20.91	-0.98	24.43	314	0.121	314	0.078
315	-2.12	20.9	-1.07	24.8	315	-999	315	-999
316	-1.76	22	-0.96	24.84	316	-999	316	-999
317	-1.47	24.46	-0.89	24.86	317	-999	317	-999
318	-1.85	24.13	-0.69	25.37	318	-999	318	-999
319	-1.48	22.97	-0.7	27.07	319	-999	319	-999
320	-1.92	21.77	-1.06	25.97	320	0.105	320	0.085
321	-1.8	21.76	-0.5	26.26	321	-999	321	-999
322	-2.08	21.7	-0.18	29.55	322	0.084	322	0.072
323	-1.97	21.72	0.02	33.42	323	0.086	323	0.095
324	-1.29	21.69	-0.11	35.26	324	-999	324	-999
325	-1.44	21.5	0	33.91	325	0.127	325	0.068
326	-1.84	21.23	-0.01	33.74	326	-999	326	-999
327	-1.56	21.22	0.19	33.47	327	-999	327	-999
328	-1.44	21.17	0.25	33.83	328	-999	328	-999
329	-1.57	21.13	0.76	34.52	329	0.081	329	0.083
330	-1.82	20.98	-0.01	27.32	330	-999	330	-999
331	-1.88	20.89	-0.29	24.15	331	0.106	331	0.102
332	-1.73	20.88	0.21	25.72	332	-999	332	-999
333	-1.67	20.88	0.3	31.41	333	-999	333	-999
334	-1.73	21.25	0.14	31.57	334	0.104	334	0.085
335	-1.88	18.96	0.45	30.29	335	0.145	335	0.092
336	-1.93	16.32	0.03	24.21	336	-999	336	-999
337	-2.69	12.18	-0.33	18.67	337	0.085	337	0.086
338	-2.28	12.7	-0.16	18.86	338	0.072	338	0.094
339	-1.66	14.52	0.2	22.71	339	-999	339	-999
340	-2.14	13.44	0.2	32.27	340	0.101	340	0.088
341	-1.97	12.04	0.26	29.66	341	-999	341	-999
342	-1.74	9.5	0.37	26.92	342	0.051	342	0.1
343	-2.08	9.43	0.67	28.2	343	0.109	343	0.071
344	-2.2	9.3	0.72	33.8	344	0.056	344	0.033
345	-1.67	8.53	0.66	34.13	345	-999	345	-999
346	-2.06	7.35	0.69	35.54	346	-999	346	-999
347	-1.97	7.38	-0.07	19.36	347	0.067	347	0.042
348	-1.95	7.2	-0.52	17.12	348	-999	348	-999
349	-1.44	7.48	-0.28	18.37	349	0.07	349	0.064
350	-1.78	9.37	0.46	37.89	350	-999	350	-999
351	-1.95	9.1	0.55	37.52	351	-999	351	-999
352	-2.3	8.21	0.28	36.99	352	-999	352	-999
353	-2.17	8	0.3	30.31	353	0.078	353	0.051
354	-2.01	7.87	0.69	31.88	354	0.072	354	0.073
355	-2.1	8.14	1.3	39.64	355	0.093	355	0.095
356	-1.72	8.88	0.95	40.63	356	0.16	356	0.169
357	-1.8	9.09	0.79	27.75	357	-999	357	-999
358	-1.72	10.83	0.5	23.57	358	-999	358	-999
359	-1.47	10.5	0.65	23.86	359	-999	359	-999
360	-1	13.66	1.58	43.24	360	-999	360	-999
361	-0.81	9.78	0.85	40.95	361	0.066	361	0.04
362	-1.06	11.69	0.84	42.33	362	-999	362	-999
363	-1.09	17.14	0.37	33.05	363	0.067	363	0.04
364	-1.25	16.7	0.63	33.05	364	0.071	364	0.053
365	-1.02	17.22	0.47	33.16	365	0.091	365	0.082
366	-1.21	17.22	0.57	32.92	366	-999	366	-999
367	-1.37	17.22	0.48	29.8	367	-999	367	-999
368	-0.88	17.07	0.21	28.47	368	-999	368	-999
369	-1.04	16.65	0.57	29.06	369	-999	369	-999
370	-1.11	16.08	0.14	28.05	370	-999	370	-999
371	-1.21	13.6	0.22	28.24	371	0.078	371	0.043
372	-1.91	11.72	0.23	30.04	372	-999	372	-999
373	-1.62	16.64	0.1	30.3	373	0.079	373	0.046
374	-1.98	16.7	0.36	30.55	374	0.03	374	0.036
375	-1.84	15.46	1.06	38.54	375	-999	375	-999
376	-2	8.8	1.43	47.53	376	0.046	376	0.034
377	-1.29	8.35	1.08	35.32	377	0.025	377	0.043
378	-0.99	12.43	0.48	32.78	378	-999	378	-999
379	-1.49	9.32	0.91	33.05	379	0.098	379	0.141
380	-1.65	9.43	0.49	33.24	380	0.171	380	0.142
381	-1.26	9.53	0.68	33.53	381	-999	381	-999
382	-0.63	12.49	0.35	33.87	382	-999	382	-999
383	-0.78	13.44	0.82	40.83	383	0.104	383	0.07
384	-1.19	12.37	0.79	37.84	384	-999	384	-999
385	-1.12	12.44	0.71	35.95	385	-999	385	-999
386	0.13	16.99	0.77	36.63	386	0.088	386	0.144
387	0.6	26.25	0.88	37.62	387	-999	387	-999
388	0.18	23.33	0.78	30.94	388	-999	388	0.043
389	0.41	22.34	0.93	25.31	389	0.132	389	0.103
390	0.29	20.79	0.87	25.38	390	0.724	390	0.147
391	0.24	20.36	0.98	27.85	391	-999	391	0.044
392	0	18.56	0.96	32.41	392	-999	392	0.037
393	-0.17	19.94	0.56	26.95	393	0.282	393	-999
394	-0.23	22.98	0.22	24.08	394	-999	394	0.051
395	-0.17	23.94	0.28	23.79	395	-999	395	0.034
396	-0.28	23.81	0.22	24.73	396	0.284	396	-999
397	-0.26	23.83	0.38	25.6	397	0.183	397	-999
398	-0.23	23.79	0.06	21.97	398	0.098	398	0.074
399	0.05	23.87	0.22	21.97	399	0.165	399	-999
400	0.52	26.3	0.04	21.9	400	0.133	400	0.089
401	0.47	29	0.06	21.76	401	0.146	401	0.091
402	0.1	30.28	-0.03	21.83	402	-999	402	-999
403	-0.11	30.29	-0.04	24.17	403	-999	403	0.064
404	-0.13	30.23	-0.13	26.8	404	-999	404	-999
405	0.43	30.22	-0.58	22.69	405	-999	405	0.035
406	-0.02	31.52	-0.41	23.27	406	0.063	406	-999
407	0.03	34.22	-0.36	23.18	407	0.047	407	0.146
408	-1.01	11.19	-0.42	23.16	408	0.054	408	-999
409	-1.58	9.8	-0.46	23.07	409	0.069	409	0.076
410	-0.9	9.95	-0.51	24.03	410	0.084	410	-999
411	-0.83	10.67	-0.31	27	411	0.169	411	-999
412	-0.99	11.24	-0.67	19.97	412	0.075	412	-999
413	-1.1	11.17	-0.59	17.31	413	0.043	413	0.056
414	-1.23	11.33	-0.77	17.31	414	0.068	414	0.163
415	-0.98	11.35	-0.66	17.3	415	0.054	415	-999
416	-0.97	11.35	-0.68	17.32	416	0.028	416	-999
417	-1.17	11.35	-0.69	17.61	417	0.07	417	-999
418	-1.05	11.35	-0.82	17.43	418	-999	418	-999
419	-0.96	11.35	-0.99	16.04	419	-999	419	0.115
420	-0.36	11.39	-1.31	16.03	420	-999	420	16.695
421	-0.16	12.08	-1.15	16.06	421	0.167	421	0.067
422	0.1	13.44	-1.17	18.99	422	0.123	422	-999
423	-0.07	14.71	-0.79	14.14	423	0.084	423	-999
424	0.24	18.24	-1.28	12.21	424	-999	424	0.09
425	0.12	20.92	-1.13	11.89	425	-999	425	0.083
426	0.24	31.58	-1.36	11.3	426	0.139	426	0.051
427	-0.08	32.56	-0.62	9.84	427	0.115	427	-999
428	0.31	33.1	-1.04	9.27	428	-999	428	-999
429	0.35	33.58	-1.44	8.61	429	0.07	429	0.11
430	0.13	33.31	-1.08	8.74	430	-999	430	0.112
431	0.1	33.38	-1.13	9.11	431	-999	431	-999
432	0.59	33.78	-1.41	9	432	0.235	432	-999
433	0.57	33.57	-1.29	8.48	433	0.063	433	-999
434	0.52	30.32	-1.84	8.09	434	-999	434	-999
435	0.42	30.5	-1.74	8.83	435	-999	435	0.067
436	0.42	30.61	-1.4	10.38	436	0.195	436	0.058
437	0.87	32.61	-2.32	9	437	-999	437	0.07
438	0.52	28.4	-2.17	9.09	438	0.163	438	-999
439	0.2	27.98	-2.18	9.09	439	-999	439	-999
440	0.22	28.01	-1.56	8.84	440	0.168	440	-999
441	0.2	27.13	-1.18	13.44	441	0.074	441	-999
442	0.08	27.56	-0.97	10.92	442	0.211	442	0.087
443	0.31	26.72	-0.39	10.66	443	-999	443	0.088
444	-0.28	23.94	-0.31	11.62	444	0.126	444	-999
445	-0.1	23.95	-1.08	10.67	445	0.105	445	-999
446	-0.12	23.96	-1.12	10.22	446	0.076	446	-999
447	-0.29	23.95	-1.38	9.36	447	-999	447	-999
448	-0.25	23.95	-1.63	9.39	448	-999	448	-999
449	-0.19	23.97	-1.95	9.36	449	-999	449	0.078
450	-0.08	23.96	-2.18	9.35	450	0.156	450	-999
451	-0.23	23.98	-1.65	9.54	451	-999	451	-999
452	0.46	24.06	-2.39	9.12	452	0.123	452	-999
453	0.62	27.62	-2.09	9.11	453	0.03	453	-999
454	0.35	30.84	-2.11	9.11	454	-999	454	0.078
455	0.17	29.37	-2.18	9	455	0.125	455	0.142
456	0.05	31.05	-1.76	9.07	456	-999	456	-999
457	0.07	31.77	-1.55	10.44	457	-999	457	0.12
458	0.02	29.98	-1.5	12.58	458	-999	458	-999
459	0.21	29.2	-0.95	13.98	459	0.115	459	-999
460	0.2	29.36	-1.02	18.09	460	0.081	460	0.141
461	0.92	40.62	-1.09	19.23	461	0.105	461	-999
462	1.08	42.1	-0.34	23.63	462	0.329	462	-999
463	1.11	37.99	-0.4	25.81	463	0.553	463	-999
464	0.97	38.1	-0.87	28.37	464	-999	464	-999
465	0.7	37.62	-0.57	27.83	465	-999	465	-999
466	0.69	30.94	-1.05	28.34	466	0.109	466	0.057
467	0.62	25.31	-0.71	27.5	467	0.215	467	-999
468	0.69	25.38	-0.13	29.12	468	0.177	468	-999
469	0.95	27.85	-0.21	29.37	469	0.033	469	0.064
470	1.09	32.41	-0.35	28.46	470	0.051	470	0.107
471	0.49	26.95	-0.09	29.21	471	-999	471	-999
472	0.49	24.08	-0.04	29.67	472	0.068	472	-999
473	0.21	23.79	-0.03	31.98	473	0.084	473	-999
474	0.33	24.73	-0.33	28.91	474	-999	474	-999
475	0.4	25.6	-0.4	27.11	475	-999	475	-999
476	0.22	21.97	-0.07	27.02	476	0.078	476	0.13
477	0.11	21.97	0	30.08	477	-999	477	0.168
478	-0.01	21.9	0.27	33.72	478	0.106	478	-999
479	-0.02	21.76	-0.25	34.77	479	0.224	479	0.134
480	0.06	21.83	-0.64	36.04	480	-999	480	-999
481	0.14	24.17	-0.57	26.89	481	0.127	481	0.114
482	-0.07	26.8	-0.82	23.4	482	-999	482	-999
483	-0.42	22.69	-0.87	23.39	483	0.13	483	0.083
484	-0.58	23.27	-0.88	25.63	484	-999	484	0.103
485	-0.6	23.18	-0.94	27.04	485	0.191	485	0.089
486	-0.45	23.16	-0.99	26.73	486	-999	486	0.105
487	-0.62	23.07	-1.03	27.16	487	0.099	487	-999
488	-0.22	24.03	-0.5	26.59	488	-999	488	-999
489	-0.39	27	0.02	23	489	-999	489	0.071
490	-0.49	19.97	-0.3	30.75	490	-999	490	0.035
491	-0.78	17.31	-0.75	33.1	491	0.056	491	0.086
492	-0.65	17.31	-0.44	32.63	492	0.122	492	-999
493	-0.64	17.3	-0.05	30.44	493	-999	493	-999
494	-0.65	17.32	-0.7	23.61	494	-999	494	-999
495	-0.71	17.61	-0.52	23.35	495	-999	495	-999
496	-0.74	17.43	-1.11	22.82	496	-999	496	0.101
497	-1.09	16.04	-1.18	22.8	497	0.1	497	0.096
498	-1.14	16.03	-0.46	22.9	498	18.321	498	-999
499	-0.81	16.06	-0.45	23.65	499	0.073	499	-999
500	-1.02	18.99	-0.47	23.8	500	-999	500	0.075
501	-0.48	14.14	-1.06	14.27	501	-999	501	-999
502	-1.02	12.21	-1.7	12.62	502	0.093	502	-999
503	-1.27	11.89	-1.92	12.58	503	0.109	503	-999
504	-1.06	11.3	-1.43	12.56	504	0.081	504	0.09
505	-0.96	9.84	-1.76	12.49	505	-999	505	0.068
506	-1.04	9.27	-1.74	12.27	506	-999	506	0.083
507	-1.38	8.61	-1.81	12.5	507	0.081	507	0.078
508	-1.09	8.74	-1.76	13.14	508	0.161	508	0.073
509	-1.27	9.11	-1.98	13.75	509	-999	509	0.063
510	-1.23	9	-1.93	13.89	510	-999	510	0.061
511	-1.07	8.48	-1.7	14.53	511	-999	511	0.028
512	-1.58	8.09	-1.5	14.88	512	-999	512	0.039
513	-1.67	8.83	-1.3	15.02	513	0.08	513	0.036
514	-1.42	10.38	-1.49	15.39	514	0.14	514	0.103
515	-2.05	9	-1.56	15.41	515	0.101	515	0.064
516	-2.19	9.09	-1.91	15.41	516	-999	516	0.131
517	-2.04	9.09	-1.44	15.49	517	-999	517	-999
518	-1.82	8.84	-1.78	15.47	518	-999	518	-999
519	-1.05	13.44	-1.64	15.63	519	-999	519	-999
520	-0.79	10.92	-1.59	16.17	520	0.102	520	-999
521	-0.63	10.66	-1.72	12.95	521	0.142	521	0.041
522	-0.14	11.62	-1.72	11.51	522	-999	522	0.061
523	-0.94	10.67	-1.29	9.57	523	-999	523	0.064
524	-0.92	10.22	-1.61	10.17	524	-999	524	0.11
525	-1.69	9.36	-1.73	12.93	525	-999	525	0.068
526	-1.61	9.39	-1.62	18.99	526	-999	526	0.028
527	-2	9.36	-1.83	14.37	527	0.071	527	0.029
528	-2.03	9.35	-1.88	12.75	528	-999	528	-999
529	-1.71	9.54	-2.41	12.84	529	-999	529	0.065
530	-1.84	9.12	-1.86	12.67	530	-999	530	0.065
531	-2.08	9.11	-1.53	12.66	531	-999	531	0.082
532	-1.91	9.11	-1.82	12.44	532	0.174	532	0.083
533	-2.48	9	-1.98	12.42	533	0.106	533	0.084
534	-1.82	9.07	-2.23	10.79	534	-999	534	-999
535	-1.71	10.44	-2.7	10.01	535	0.114	535	0.711
536	-1.41	12.58	-3.49	9.99	536	-999	536	-999
537	-0.83	13.98	-3.71	10	537	-999	537	-999
538	-0.84	18.09	-3.68	9.99	538	0.105	538	-999
539	-0.82	19.23	-3.16	9.99	539	-999	539	-999
540	-0.54	23.63	-3.15	10	540	-999	540	-999
541	-0.54	25.81	-3	10.02	541	-999	541	-999
542	-0.94	28.37	-3.1	10.02	542	-999	542	0.092
543	-0.96	27.83	-3.05	10.01	543	-999	543	0.095
544	-1.37	28.34	-2.34	10.09	544	0.117	544	0.164
545	-0.61	27.5	-2.99	10.18	545	-999	545	0.224
546	-0.41	29.12	-3.09	10.21	546	-999	546	-999
547	-0.26	29.37	-2.28	12.97	547	0.106	547	0.18
548	-0.14	28.46	-1.71	12.47	548	0.192	548	0.234
549	-0.1	29.21	-1.87	11.68	549	-999	549	-999
550	-0.07	29.67	-2.54	10.65	550	-999	550	-999
551	0.06	31.98	-2.16	11.33	551	-999	551	0.105
552	-0.38	28.91	-2.44	12.15	552	-999	552	-999
553	-0.21	27.11	-2.41	11.75	553	-999	553	-999
554	0.14	27.02	-2.56	10.86	554	0.197	554	0.079
555	-0.19	30.08	-1.7	10.32	555	0.084	555	-999
556	0.04	33.72	-1.33	19.27	556	-999	556	-999
557	-0.44	34.77	-1.29	16.72	557	0.127	557	-999
558	-0.6	36.04	-1.24	15.69	558	-999	558	16.904
559	-0.61	26.89	-1.48	14.8	559	0.179	559	-999
560	-0.65	23.4	-1.32	13.32	560	-999	560	0.077
561	-0.81	23.39	-1.37	13.01	561	0.112	561	-999
562	-0.93	25.63	-1.38	12.92	562	0.116	562	-999
563	-0.83	27.04	-1.21	15.91	563	0.167	563	-999
564	-0.73	26.73	-1.72	13.45	564	0.121	564	0.093
565	-1.1	27.16	-2	13.22	565	-999	565	-999
566	-0.56	26.59	-1.22	13.09	566	-999	566	0.127
567	0.05	23	-0.91	13.83	567	0.078	567	-999
568	-0.2	30.75	-1.14	15.53	568	0.035	568	0.063
569	-1.03	33.1	-0.28	17.62	569	0.044	569	0.061
570	-0.18	32.63	-0.21	23.19	570	-999	570	-999
571	0.01	30.44	-0.41	24.54	571	-999	571	-999
572	-0.71	23.61	-0.59	24.97	572	-999	572	0.082
573	-0.52	23.35	-0.42	25.37	573	-999	573	-999
574	-0.62	22.82	-0.34	25.62	574	0.041	574	-999
575	-1.14	22.8	-0.55	23.85	575	0.078	575	-999
576	-0.42	22.9	-0.62	20.3	576	-999	576	-999
577	-0.42	23.65	-0.38	20.96	577	-999	577	0.094
578	-0.31	23.8	-0.59	20.44	578	0.131	578	-999
579	-1.24	14.27	-0.69	20.3	579	-999	579	0.138
580	-1.8	12.62	-0.34	23.02	580	-999	580	-999
581	-1.94	12.58	-0.26	24.26	581	-999	581	-999
582	-1.34	12.56	-0.61	25.37	582	0.068	582	0.084
583	-1.62	12.49	-0.27	31.07	583	0.103	583	-999
584	-1.67	12.27	-0.33	34.87	584	0.095	584	0.093
585	-1.57	12.5	-0.34	34.61	585	0.112	585	-999
586	-1.9	13.14	-0.76	34.95	586	0.11	586	-999
587	-2.18	13.75	-0.59	16.03	587	0.086	587	-999
588	-2.08	13.89	-1.38	15.61	588	0.093	588	0.042
589	-1.37	14.53	-0.33	22.52	589	0.053	589	-999
590	-1.55	14.88	-0.8	30.24	590	0.055	590	0.038
591	-1.43	15.02	-0.66	30.67	591	0.041	591	0.067
592	-1.34	15.39	-0.62	30.75	592	0.088	592	-999
593	-1.55	15.41	-0.1	31.76	593	0.094	593	-999
594	-1.67	15.41	0.18	28.82	594	0.17	594	-999
595	-1.67	15.49	-0.51	21.54	595	-999	595	-999
596	-1.63	15.47	-0.62	37.45	596	-999	596	-999
597	-1.59	15.63	-0.66	36.58	597	-999	597	-999
598	-1.47	16.17	-0.83	19.93	598	-999	598	0.027
599	-1.36	12.95	-0.56	35.4	599	0.077	599	0.018
600	-1.78	11.51	-0.7	34.15	600	0.055	600	0.027
601	-1.72	9.57	-0.63	34.33	601	0.058	601	0.048
602	-1.99	10.17	-0.35	29.48	602	0.093	602	0.059
603	-1.73	12.93	-0.27	28.68	603	0.079	603	0.101
604	-1.86	18.99	-0.29	22.89	604	0.055	604	-999
605	-1.83	14.37	-0.49	16.9	605	0.056	605	0.113
606	-1.8	12.75	-1.23	14.29	606	-999	606	-999
607	-1.82	12.84	-1.04	14.58	607	0.095	607	-999
608	-1.84	12.67	-1.16	14.99	608	0.067	608	-999
609	-2.01	12.66	-0.36	18.63	609	0.133	609	0.036
610	-1.94	12.44	-0.16	17.38	610	0.089	610	0.088
611	-2.33	12.42	-0.81	16.98	611	0.132	611	-999
612	-2.17	10.79	-1.08	10.88	612	-999	612	0.058
613	-2.89	10.01	-1.07	13.51	613	1.159	613	-999
614	-3.38	9.99	-1.08	14.23	614	-999	614	-999
615	-3.1	10	-1.21	14.6	615	-999	615	-999
616	-2.98	9.99	-0.89	15.19	616	-999	616	-999
617	-3.33	9.99	-0.85	16.72	617	-999	617	-999
618	-3.28	10	-1	8.85	618	-999	618	-999
619	-2.9	10.02	-0.95	17.18	619	-999	619	0.041
620	-2.77	10.02	-1.5	16.35	620	0.204	620	0.044
621	-2.65	10.01	-1.45	16.25	621	0.331	621	-999
622	-2.74	10.09	-1.17	15.53	622	0.645	622	-999
623	-3.03	10.18	-0.85	15.15	623	0.496	623	0.078
624	-2.71	10.21	-0.92	14.39	624	-999	624	-999
625	-1.64	12.97	-1.44	8.45	625	0.781	625	-999
626	-2.23	12.47	-1.72	6.59	626	1.284	626	0.049
627	-2.15	11.68	-2.27	6.21	627	-999	627	0.087
628	-2.1	10.65	-1.48	7.24	628	-999	628	-999
629	-2.45	11.33	-1.69	6.87	629	0.141	629	0.095
630	-2.58	12.15	-1.31	6.76	630	-999	630	-999
631	-2.19	11.75	-2.39	6.72	631	-999	631	0.069
632	-2.13	10.86	-2.12	6.77	632	0.098	632	0.035
633	-2	10.32	-2.03	6.78	633	-999	633	-999
634	-0.92	19.27	-1.95	6.79	634	-999	634	-999
635	-1.59	16.72	-1.76	5.93	635	-999	635	0.1
636	-1.51	15.69	-2.13	5.72	636	20.366	636	-999
637	-1.53	14.8	-1.51	5.76	637	-999	637	-999
638	-1.58	13.32	-0.98	7.13	638	0.12	638	0.043
639	-1.31	13.01	-1.11	7.11	639	-999	639	0.072
640	-1.12	12.92	-1.3	5.83	640	-999	640	-999
641	-1.1	15.91	-0.89	5.79	641	-999	641	0.102
642	-1.58	13.45	-1.07	5.79	642	0.114	642	-999
643	-1.76	13.22	-1.36	5.42	643	-999	643	0.062
644	-1.52	13.09	-0.72	5.57	644	0.163	644	0.07
645	-0.76	13.83	-1.14	5.37	645	-999	645	0.053
646	-0.76	15.53	-0.72	5.34	646	0.096	646	-999
647	-0.66	17.62	-1.25	5.71	647	0.125	647	0.086
648	-0.12	23.19	-0.19	8.25	648	-999	648	0.081
649	-0.43	24.54	0.45	13.94	649	-999	649	-999
650	-0.59	24.97	0.96	26.22	650	0.131	650	0.069
651	-0.45	25.37	1.17	37.21	651	-999	651	0.027
652	-0.16	25.62	1.51	41.27	652	-999	652	-999
653	-0.52	23.85	1.52	42.09	653	-999	653	-999
654	-0.66	20.3	0.87	39.21	654	-999	654	0.085
655	-0.56	20.96	0.75	26.02	655	0.078	655	-999
656	-0.48	20.44	0.58	21.64	656	-999	656	0.097
657	-0.48	20.3	1.21	39.63	657	0.091	657	0.108
658	-0.2	23.02	1.1	39.98	658	-999	658	-999
659	-0.42	24.26	1.26	40.92	659	-999	659	-999
660	-0.54	25.37	1.47	40.8	660	0.128	660	0.102
661	-0.4	31.07	0.9	32.35	661	-999	661	-999
662	-0.45	34.87	0.59	35.08	662	0.126	662	-999
663	-0.53	34.61	0.64	32.96	663	-999	663	-999
664	-0.22	34.95	0.31	21.46	664	-999	664	0.088
665	-0.76	16.03	0.42	28.82	665	-999	665	-999
666	-1.04	15.61	0.6	37.01	666	0.039	666	0.098
667	-0.44	22.52	0.89	37.28	667	-999	667	-999
668	-0.47	30.24	0.79	37.62	668	0.092	668	0.082
669	-0.75	30.67	0.86	36.33	669	0.067	669	-999
670	-0.79	30.75	0.88	34.72	670	-999	670	0.17
671	-0.22	31.76	0.88	35.7	671	-999	671	-999
672	0.19	28.82	0.75	34.78	672	-999	672	0.072
673	-0.25	21.54	0.74	36.49	673	-999	673	-999
674	-0.69	37.45	0.86	38.31	674	-999	674	-999
675	-0.57	36.58	0.96	30.22	675	-999	675	0.113
676	-0.89	19.93	0.92	34.87	676	0.034	676	0.086
677	-0.74	35.4	0.57	39.56	677	0.019	677	0.088
678	-0.57	34.15	0.66	39.65	678	0.039	678	0.098
679	-0.66	34.33	0.59	40.09	679	0.055	679	0.06
680	-0.49	29.48	0.74	40.32	680	0.086	680	0.056
681	-0.19	28.68	1.35	34.8	681	0.098	681	0.04
682	-0.3	22.89	1.48	30.72	682	-999	682	0.036
683	-0.52	16.9	1.68	30.94	683	0.195	683	0.098
684	-1.12	14.29	1.35	33.99	684	-999	684	-999
685	-0.78	14.58	1.32	39.07	685	-999	685	-999
686	-1.11	14.99	2.22	37.49	686	-999	686	-999
687	-0.37	18.63	1.91	32.59	687	0.035	687	-999
688	-0.26	17.38	1.57	32.18	688	0.088	688	-999
689	-0.62	16.98	2.58	35.96	689	-999	689	-999
690	-1.13	10.88	2.05	35.74	690	0.087	690	0.026
691	-1.03	13.51	2.12	35.2	691	-999	691	0.096
692	-1	14.23	2	33.65	692	-999	692	-999
693	-1.31	14.6	2.18	32.63	693	-999	693	0.097
694	-0.97	15.19	2.55	32.26	694	-999	694	-999
695	-1.18	16.72	2.34	32.01	695	-999	695	0.088
696	-1.03	8.85	2.33	32.67	696	-999	696	-999
697	-1.02	17.18	2.36	34.08	697	0.052	697	-999
698	-1.38	16.35	2.41	34.13	698	0.052	698	-999
699	-1.27	16.25	2.03	29	699	-999	699	-999
700	-1.4	15.53	2.19	26.98	700	-999	700	-999
701	-0.78	15.15	2.31	26.91	701	0.075	701	-999
702	-1.09	14.39	2.13	26.43	702	-999	702	-999
703	-1.38	8.45	2.18	24.14	703	-999	703	0.082
704	-1.94	6.59	2.11	25.25	704	0.066	704	-999
705	-1.82	6.21	2.5	26.18	705	0.068	705	0.069
706	-1.55	7.24	2.23	26.16	706	-999	706	-999
707	-1.69	6.87	2.53	25.42	707	0.118	707	0.059
708	-1.63	6.76	2	24.77	708	-999	708	0.051
709	-2.19	6.72	2.4	23.94	709	0.098	709	-999
710	-2.03	6.77	2.36	23.95	710	0.047	710	-999
711	-1.93	6.78	2.33	24.43	711	-999	711	-999
712	-2.04	6.79	2.33	31.01	712	-999	712	-999
713	-1.82	5.93	2.39	36.45	713	0.109	713	-999
714	-2.05	5.72	2.31	32.35	714	-999	714	0.056
715	-1.4	5.76	2.47	32.52	715	-999	715	-999
716	-0.88	7.13	2.43	32.02	716	0.091	716	0.037
717	-1.13	7.11	2.4	29.45	717	0.067	717	0.046
718	-1.21	5.83	1.86	29.1	718	-999	718	-999
719	-1.19	5.79	2.11	30.91	719	0.086	719	0.063
720	-0.87	5.79	1.96	34.55	720	-999	720	0.07
721	-1.12	5.42	2.25	34.27	721	0.05	721	-999
722	-0.91	5.57	2.47	33.4	722	0.076	722	-999
723	-1.02	5.37	2.19	32.96	723	0.087	723	-999
724	-0.97	5.34	2	33.68	724	-999	724	-999
725	-0.82	5.71	1.85	35.8	725	0.114	725	-999
726	-0.01	8.25	1.94	33.89	726	0.074	726	0.096
727	0.32	13.94	1.87	33.34	727	-999	727	-999
728	1.08	26.22	2.3	28.51	728	0.09	728	-999
729	1.18	37.21	2.04	26.46	729	0.052	729	-999
730	1.59	41.27	1.76	31.62	730	-999	730	0.114
731	1.47	42.09	2.23	32.04	731	-999	731	-999
732	0.83	39.21	1.51	31.31	732	0.096	732	0.101
733	0.87	26.02	1.7	31.58	733	-999	733	-999
734	0.51	21.64	1.66	31.22	734	0.16	734	-999
735	1.27	39.63	1.57	31.04	735	0.169	735	-999
736	1.06	39.98	2.25	30.21	736	-999	736	-999
737	1.42	40.92	1.72	29.52	737	-999	737	-999
738	1.25	40.8	1.76	31.35	738	0.129	738	0.126
739	1.13	32.35	1.84	28.59	739	-999	739	-999
740	0.61	35.08	1.06	17.62	740	-999	740	0.116
741	0.29	32.96	1.01	17.17	741	-999	741	-999
742	0.2	21.46	1.1	17.46	742	0.114	742	-999
743	0.39	28.82	1.34	17.85	743	-999	743	-999
744	0.68	37.01	1.1	26.92	744	0.201	744	0.104
745	0.89	37.28	1.26	27.87	745	-999	745	-999
746	0.8	37.62	1.07	28.43	746	0.168	746	-999
747	0.99	36.33	0.76	28.46	747	-999	747	-999
748	0.76	34.72	0.42	25.91	748	0.139	748	0.084
749	1.06	35.7	0.74	25.61	749	-999	749	-999
750	0.91	34.78	0.55	25.54	750	0.143	750	-999
751	0.83	36.49	0.52	25.53	751	-999	751	0.104
752	0.89	38.31	0.59	25.58	752	-999	752	0.066
753	1	30.22	0.89	22.81	753	0.141	753	0.083
754	0.85	34.87	0.73	12.76	754	0.08	754	0.123
755	0.57	39.56	0.78	14.63	755	0.094	755	-999
756	0.72	39.65	0.58	16.07	756	0.143	756	-999
757	0.84	40.09	1.11	18.85	757	0.101	757	-999
758	0.74	40.32	0.51	19.83	758	0.1	758	0.047
759	1.33	34.8	0.72	23.05	759	0.053	759	0.084
760	1.45	30.72	0.82	24.89	760	0.126	760	0.054
761	1.42	30.94	0.68	24.58	761	0.132	761	0.068
762	1.61	33.99	0.87	24.26	762	-999	762	0.134
763	1.29	39.07	0.73	21.35	763	-999	763	-999
764	2.16	37.49	0.59	19.84	764	-999	764	0.1
765	1.56	32.59	0.38	25.76	765	-999	765	0.107
766	1.62	32.18	0.22	19.12	766	-999	766	0.052
767	2.33	35.96	0.09	16.49	767	-999	767	0.114
768	2.02	35.74	-0.02	15.37	768	0.037	768	0.114
769	1.99	35.2	0.66	14.49	769	0.086	769	-999
770	2.2	33.65	0.81	14.7	770	-999	770	-999
771	2.08	32.63	0.78	13.25	771	0.091	771	-999
772	2.36	32.26	0.76	14.58	772	-999	772	0.075
773	2.24	32.01	0.57	15.31	773	0.115	773	-999
774	2.39	32.67	0.72	15.21	774	-999	774	-999
775	2.27	34.08	0.59	16	775	-999	775	0.066
776	2.59	34.13	0.6	16.77	776	-999	776	0.043
777	1.86	29	0.26	13.85	777	-999	777	0.091
778	2.05	26.98	-0.07	11.83	778	-999	778	0.092
779	2.28	26.91	0.03	11.85	779	-999	779	0.086
780	2.39	26.43	-0.1	11.72	780	-999	780	0.036
781	2.2	24.14	0.2	11.92	781	0.111	781	0.053
782	1.99	25.25	0.13	11.98	782	-999	782	0.035
783	2.26	26.18	-0.01	11.73	783	0.113	783	0.041
784	2.01	26.16	-0.03	11.32	784	-999	784	0.081
785	2.2	25.42	0.12	11.38	785	0.056	785	0.112
786	2.21	24.77	0.25	11.32	786	0.055	786	-999
787	2.31	23.94	-0.25	10.96	787	-999	787	0.123
788	2.76	23.95	0.12	11.08	788	-999	788	-999
789	2.59	24.43	0.13	11.63	789	-999	789	-999
790	2.51	31.01	-0.22	13.71	790	-999	790	0.086
791	2.38	36.45	-0.19	13.95	791	-999	791	0.084
792	2.42	32.35	0.05	15.13	792	0.096	792	-999
793	2.49	32.52	0.23	27.7	793	-999	793	0.053
794	2.29	32.02	-0.44	21.05	794	0.053	794	0.036
795	2.32	29.45	-0.36	20.66	795	0.044	795	0.036
796	2.05	29.1	-0.34	20.54	796	-999	796	-999
797	2.03	30.91	-0.44	20.29	797	0.056	797	0.053
798	1.72	34.55	-0.45	19.76	798	0.084	798	0.029
799	2.2	34.27	-0.3	19.11	799	-999	799	0.109
800	2.19	33.4	-0.34	18.67	800	-999	800	-999
801	1.77	32.96	-0.99	16.66	801	-999	801	0.102
802	1.73	33.68	-0.57	16.46	802	-999	802	0.059
803	2.17	35.8	-0.35	17.97	803	-999	803	0.056
804	1.86	33.89	-0.02	18.34	804	0.107	804	0.024
805	1.84	33.34	0.1	17.76	805	-999	805	0.034
806	2.06	28.51	0.01	19.01	806	-999	806	-999
807	1.71	26.46	-0.05	21.92	807	-999	807	0.063
808	2.05	31.62	-0.04	23.25	808	0.152	808	0.162
809	2.15	32.04	-0.02	23.25	809	-999	809	0.134
810	1.65	31.31	0.3	22.94	810	0.107	810	0.102
811	1.86	31.58	0.18	20.62	811	-999	811	0.047
812	1.73	31.22	0.08	15.35	812	-999	812	0.082
813	1.76	31.04	-0.6	13.68	813	-999	813	-999
814	1.75	30.21	-0.4	14.84	814	-999	814	0.057
815	1.76	29.52	-0.11	20.73	815	-999	815	-999
816	1.73	31.35	-0.17	28.77	816	0.135	816	0.065
817	1.83	28.59	0.14	29.95	817	-999	817	0.046
818	1.02	17.62	0.47	32.69	818	0.162	818	0.073
819	1.02	17.17	0.33	34.42	819	-999	819	-999
820	1.04	17.46	-0.36	33.91	820	-999	820	0.096
821	1.37	17.85	-0.41	36.79	821	-999	821	-999
822	0.92	26.92	-0.41	31.06	822	0.141	822	-999
823	1.4	27.87	0.07	40.89	823	-999	823	0.054
824	0.88	28.43	0.2	41.36	824	-999	824	-999
825	0.74	28.46	0.25	40.31	825	-999	825	-999
826	0.48	25.91	0.08	40.89	826	0.175	826	0.072
827	0.52	25.61	0.08	40.19	827	-999	827	-999
828	0.61	25.54	-0.15	38.92	828	-999	828	-999
829	0.51	25.53	0.16	38.08	829	0.114	829	-999
830	0.55	25.58	-0.34	33.37	830	0.147	830	0.115
831	1.05	22.81	0.07	40.55	831	0.092	831	0.091
832	0.72	12.76	-0.03	28.42	832	0.141	832	0.093
833	0.6	14.63	0.09	27.69	833	-999	833	-999
834	0.66	16.07	0.07	31.47	834	-999	834	-999
835	1.02	18.85	-0.58	38.35	835	-999	835	0.043
836	0.58	19.83	-0.96	23.46	836	0.064	836	0.094
837	0.64	23.05	-0.56	25.14	837	0.135	837	-999
838	0.71	24.89	-0.47	30.73	838	0.105	838	0.057
839	0.7	24.58	-0.69	18.32	839	0.122	839	-999
840	0.84	24.26	-1.05	19.12	840	0.121	840	-999
841	0.9	21.35	-1.46	31.34	841	-999	841	0.054
842	0.5	19.84	-1.37	29.3	842	0.152	842	0.141
843	0.52	25.76	-1.31	30.77	843	0.136	843	-999
844	0.26	19.12	-1.11	30.74	844	0.075	844	0.093
845	0.39	16.49	-1.51	30.89	845	0.122	845	-999
846	-0.07	15.37	-1.43	30.85	846	0.107	846	0.009
847	0.71	14.49	-1.49	30.76	847	-999	847	0.011
848	0.99	14.7	-1.26	25.75	848	-999	848	0.035
849	0.77	13.25	-1.47	14.74	849	-999	849	-999
850	0.8	14.58	-1.14	13.55	850	0.121	850	0.038
851	0.6	15.31	-1.37	13.39	851	-999	851	0.037
852	0.52	15.21	-1.35	13.41	852	-999	852	0.043
853	0.76	16	-1.08	13.57	853	0.126	853	0.05
854	0.69	16.77	-1.08	13.75	854	0.098	854	0.057
855	0.19	13.85	-0.99	13.64	855	0.116	855	-999
856	-0.08	11.83	0.06	30.13	856	0.1	856	0.313
857	-0.08	11.85	0.14	33.35	857	0.129	857	-999
858	0.02	11.72	0.69	36.27	858	0.044	858	-999
859	0.06	11.92	0.5	38.98	859	0.053	859	-999
860	0.05	11.98	0.43	37.08	860	0.054	860	6.709
861	-0.12	11.73	0.59	34.82	861	0.059	861	4.521
862	0.11	11.32	0.96	35.03	862	0.085	862	-999
863	0.08	11.38	1.11	38.34	863	0.141	863	0.963
864	0.16	11.32	1.16	38.45	864	-999	864	6.437
865	-0.09	10.96	0.42	40.64	865	0.138	865	5.976
866	0.18	11.08	0.67	29.23	866	-999	866	0.754
867	0.18	11.63	0.69	28.67	867	-999	867	2.166
868	-0.12	13.71	0.81	31.83	868	0.091	868	0
869	-0.16	13.95	1.16	37.94	869	0.094	869	0
870	0.12	15.13	1.6	41	870	-999	870	1.238
871	0.13	27.7	1.54	41.04	871	0.06	871	-999
872	-0.29	21.05	1.08	37.12	872	0.044	872	-999
873	-0.59	20.66	1.01	40.57	873	0.046	873	0
874	-0.26	20.54	0.48	34.03	874	-999	874	-999
875	-0.61	20.29	0.15	23.55	875	0.066	875	0
876	-0.5	19.76	0.08	22.77	876	0.045	876	-999
877	-0.48	19.11	-0.01	18.33	877	0.123	877	-999
878	-0.74	18.67	-0.57	13.9	878	-999	878	-999
879	-0.93	16.66	-0.47	13	879	0.091	879	0
880	-0.56	16.46	-0.45	13.42	880	0.1	880	17.331
881	-0.1	17.97	-0.56	14.49	881	0.069	881	-999
882	-0.3	18.34	-0.6	16.42	882	0.033	882	-999
883	0.02	17.76	-0.29	38.62	883	0.049	883	-999
884	0.06	19.01	-0.5	30.96	884	-999	884	0
885	0.03	21.92	-0.47	29.06	885	0.059	885	-999
886	0.03	23.25	-0.36	13.69	886	0.147	886	0
887	-0.05	23.25	-0.05	37.36	887	0.15	887	0
888	0.16	22.94	0.25	37.43	888	0.095	888	-999
889	0.31	20.62	0.35	27.5	889	0.083	889	-999
890	0.03	15.35	0.02	26.02	890	0.088	890	0
891	-0.5	13.68	0	25.78	891	-999	891	-999
892	-0.35	14.84	-0.38	24.51	892	0.067	892	0
893	-0.05	20.73	-0.6	25.12	893	-999	893	0
894	-0.29	28.77	-0.45	25.3	894	0.053	894	-999
895	0.09	29.95	-0.41	15.76	895	0.05	895	-999
896	0.38	32.69	-0.57	22.34	896	0.127	896	0
897	0.37	34.42	0.03	23.4	897	-999	897	0
898	-0.22	33.91	-0.04	22.75	898	0.123	898	0
899	-0.37	36.79	-0.16	23.77	899	-999	899	0
900	-0.36	31.06	0	26	900	-999	900	0
901	0.23	40.89	0.12	30.16	901	0.043	901	0
902	0.07	41.36	0.02	30.23	902	-999	902	0
903	0.16	40.31	0.4	31.86	903	-999	903	0
904	0.09	40.89	-0.1	22.53	904	0.072	904	-999
905	-0.12	40.19	-0.35	21.63	905	-999	905	0
906	0.03	38.92	-0.28	34.02	906	-999	906	-999
907	0.08	38.08	-0.84	14.51	907	-999	907	-999
908	-0.47	33.37	-1.44	12.17	908	0.158	908	0
909	0.06	40.55	-1.5	11.9	909	0.14	909	-999
910	0.17	28.42	-1.24	12.16	910	0.151	910	0
911	0.11	27.69	-1.52	13.01	911	-999	911	-999
912	0.04	31.47	-1.32	12.89	912	-999	912	0
913	-0.62	38.35	-1.97	13.05	913	0.057	913	0
914	-1.11	23.46	-1.41	13.26	914	0.081	914	17.331
915	-0.72	25.14	-1.47	13.26	915	-999	915	0
916	-0.19	30.73	-1.48	13.01	916	0.088	916	0
917	-0.72	18.32	-1.51	12.55	917	-999	917	0
918	-0.8	19.12	-1.19	13.67	918	-999	918	0
919	-1.34	31.34	-0.64	18.09	919	0.104	919	-999
920	-1.5	29.3	-0.86	12.9	920	0.115	920	0
921	-1.49	30.77	-0.69	11.46	921	-999	921	-999
922	-1.24	30.74	-0.61	9.87	922	0.113	922	-999
923	-1.44	30.89	-0.97	10.09	923	-999	923	0
924	-1.35	30.85	-0.97	9.69	924	0.048	924	-999
925	-1.56	30.76	-1.19	9.63	925	0.027	925	-999
926	-1.54	25.75	-1.63	9.5	926	0.056	926	-999
927	-1.05	14.74	-1.68	9.47	927	-999	927	-999
928	-1.63	13.55	-1.37	9.75	928	0.072	928	-999
929	-1.49	13.39	-0.94	10.89	929	0.083	929	-999
930	-1.26	13.41	-0.87	10.86	930	13.36	930	-999
931	-0.95	13.57	-0.43	18.09	931	0.096	931	-999
932	-1.03	13.75	-0.34	25.7	932	0.13	932	-999
933	-1.09	13.64	-0.33	27.22	933	-999	933	-999
934	-0.1	30.13	-0.3	28.36	934	0.079	934	-999
935	0.17	33.35	-0.9	26.55	935	-999	935	-999
936	0.8	36.27	-0.67	26.84	936	-999	936	-999
937	0.36	38.98	-0.77	14.56	937	-999	937	-999
938	0.3	37.08	-1	30.25	938	0.061	938	-999
939	0.84	34.82	-0.71	28.12	939	0.097	939	-999
940	1.19	35.03	0.21	30.85	940	-999	940	-999
941	1.07	38.34	0.4	35.55	941	0.115	941	-999
942	1.03	38.45	0.14	22.45	942	0.081	942	-999
943	0.68	40.64	-0.8	14.62	943	0.15	943	-999
944	0.83	29.23	-1.09	14.49	944	0.038	944	-999
945	0.6	28.67	-0.87	14.46	945	0.06	945	-999
946	0.85	31.83	-0.68	14.5	946	0.058	946	-999
947	1.12	37.94	-0.83	14.54	947	0.078	947	-999
948	1.66	41	-0.6	14.23	948	0.062	948	-999
949	1.38	41.04	-0.81	19.78	949	-999	949	-999
950	0.83	37.12	-1.08	16.17	950	-999	950	-999
951	0.71	40.57	-0.72	16.11	951	0.058	951	-999
952	0.42	34.03	-0.97	16.6	952	-999	952	-999
953	0.11	23.55	-0.9	17.61	953	0.095	953	-999
954	0.25	22.77	-0.8	18.3	954	-999	954	-999
955	0.02	18.33	0.36	34.39	955	-999	955	-999
956	-0.39	13.9	0.34	26.57	956	-999	956	-999
957	-0.47	13	0.79	35.76	957	0.076	957	-999
958	-0.51	13.42	0.56	36.2	958	20.648	958	-999
959	-0.59	14.49	0.39	35.93	959	-999	959	-999
960	-0.47	16.42	0.4	34.13	960	-999	960	-999
961	-0.41	38.62	0.79	31.16	961	-999	961	-999
962	-0.84	30.96	1.35	33.53	962	0.068	962	-999
963	-0.57	29.06	0.79	33.08	963	-999	963	-999
964	-0.26	13.69	0.18	34.64	964	0.062	964	-999
965	0.26	37.36	0.23	32.37	965	0.07	965	-999
966	0.23	37.43	0.08	29.27	966	-999	966	-999
967	0.54	27.5	0.16	29.74	967	-999	967	-999
968	-0.17	26.02	0.01	29.82	968	0.079	968	-999
969	0.03	25.78	0.06	28.61	969	-999	969	-999
970	-0.48	24.51	0.41	29.64	970	0.138	970	-999
971	-0.56	25.12	0.49	29.98	971	0.131	971	-999
972	-0.5	25.3	0.37	29.4	972	-999	972	-999
973	-0.38	15.76	0.09	28.99	973	-999	973	-999
974	-0.3	22.34	0.34	28.77	974	0.081	974	-999
975	-0.19	23.4	0.47	29.06	975	0.04	975	-999
976	-0.15	22.75	0.28	30.24	976	0.032	976	-999
977	-0.12	23.77	0.44	34.67	977	0.047	977	-999
978	-0.11	26	0.85	35.57	978	0.034	978	-999
979	0.09	30.16	0.64	36.45	979	0.048	979	-999
980	0.2	30.23	1.06	37.42	980	0.059	980	-999
981	0.26	31.86	0.89	37.99	981	0.045	981	-999
982	-0.03	22.53	1.44	36.14	982	-999	982	-999
983	-0.43	21.63	0.85	36.4	983	0.065	983	-999
984	-0.19	34.02	1.21	37.69	984	-999	984	-999
985	-0.98	14.51	0.87	37.96	985	-999	985	-999
986	-1.4	12.17	0.79	37.73	986	0.102	986	-999
987	-1.8	11.9	0.97	37.73	987	-999	987	-999
988	-1.32	12.16	1.37	34.83	988	0.066	988	-999
989	-1.22	13.01	1.41	27.89	989	-999	989	-999
990	-1.49	12.89	1.17	21.54	990	0.097	990	-999
991	-1.68	13.05	0.75	21.36	991	0.12	991	-999
992	-1.52	13.26	0.98	21.52	992	20.421	992	-999
993	-1.43	13.26	1.06	22.59	993	0.086	993	-999
994	-1.66	13.01	1.1	17.05	994	0.055	994	-999
995	-1.48	12.55	0.87	14.61	995	0.085	995	-999
996	-1.3	13.67	0.59	13.53	996	0.071	996	-999
997	-0.69	18.09	0.42	13.14	997	-999	997	-999
998	-0.73	12.9	0.68	13.45	998	0.11	998	-999
999	-0.59	11.46	0.66	12.43	999	-999	999	-999
1000	-0.65	9.87	0.95	12.64	1000	-999	1000	-999
1001	-1.07	10.09	0.76	12.55	1001	0.086	1001	-999
1002	-0.96	9.69	0.99	14.6	1002	-999	1002	-999
1003	-1.25	9.63	1.3	20.36	1003	0.06	1003	-999
1004	-1.55	9.5	0.94	22.65	1004	0.086	1004	-999
1005	-1.2	9.47	0.64	19.02	1005	0.087	1005	-999
1006	-1.29	9.75	0.27	18.85	1006	0.073	1006	-999
1007	-1	10.89	0.43	19.6	1007	-999	1007	-999
1008	-0.66	10.86	0.39	19.37	1008	-999	1008	-999
1009	-0.22	18.09	0.43	19.26	1009	-999	1009	-999
1010	-0.44	25.7	0.58	18.98	1010	20.208	1010	-999
1011	-0.67	27.22	0.33	17.08	1011	-999	1011	-999
1012	-0.59	28.36	0.77	17.41	1012	-999	1012	-999
1013	-1.05	26.55	1.11	17.94	1013	-999	1013	-999
1014	-0.66	26.84	0.78	15.48	1014	-999	1014	-999
1015	-0.63	14.56	0.85	17.64	1015	-999	1015	-999
1016	-0.91	30.25	0.78	18.52	1016	-999	1016	-999
1017	-0.74	28.12	-0.25	12.35	1017	0.051	1017	-999
1018	0.02	30.85	-0.16	12.42	1018	0.026	1018	-999
1019	0.33	35.55	-0.15	13.02	1019	-999	1019	-999
1020	0.05	22.45	-0.18	13.23	1020	-999	1020	-999
1021	-0.73	14.62	0.44	29.54	1021	0.081	1021	-999
1022	-0.58	14.49	0.73	25.78	1022	0.151	1022	-999
1023	-1.03	14.46	1.36	31.79	1023	0.115	1023	-999
1024	-0.64	14.5	0.55	31.65	1024	0.153	1024	-999
1025	-1.22	14.54	0.71	31.47	1025	-999	1025	-999
1026	-0.85	14.23	0.53	31.04	1026	-999	1026	-999
1027	-0.94	19.78	0.62	30.38	1027	-999	1027	-999
1028	-1.14	16.17	0.89	29.91	1028	0.034	1028	-999
1029	-1.11	16.11	1.04	28.38	1029	0.027	1029	-999
1030	-0.92	16.6	0.77	28.13	1030	0.051	1030	-999
1031	-0.56	17.61	0.73	28.14	1031	0.157	1031	-999
1032	-0.45	18.3	1.12	26.25	1032	0.105	1032	-999
1033	0.33	34.39	1.53	27.87	1033	0.075	1033	-999
1034	0.43	26.57	1	26.88	1034	-999	1034	-999
1035	0.84	35.76	1.21	26.54	1035	-999	1035	-999
1036	0.59	36.2	1.63	26.74	1036	0.023	1036	-999
1037	0.5	35.93	1.3	26.34	1037	0.031	1037	-999
1038	0.49	34.13	1.36	26.01	1038	0.041	1038	-999
1039	0.68	31.16	1.69	27.66	1039	0.059	1039	-999
1040	1.17	33.53	1.37	28.58	1040	-999	1040	-999
1041	1.14	33.08	1.49	27.33	1041	-999	1041	-999
1042	0.17	34.64	1.49	28.39	1042	0.116	1042	-999
1043	0.01	32.37	1.15	31.71	1043	0.118	1043	-999
1044	-0.03	29.27	0.93	30.76	1044	0.07	1044	-999
1045	0.12	29.74	1.04	30.98	1045	0.077	1045	-999
1046	0	29.82	1.09	30.96	1046	0.134	1046	-999
1047	-0.03	28.61	0.95	30.24	1047	0.091	1047	-999
1048	0.52	29.64	1.14	30.97	1048	0.096	1048	-999
1049	0.27	29.98	1.02	29.19	1049	-999	1049	-999
1050	0.47	29.4	0.81	28.87	1050	-999	1050	-999
1051	0.06	28.99	0.96	28.57	1051	0.158	1051	-999
1052	0.16	28.77	1.48	28.89	1052	-999	1052	-999
1053	0.76	29.06	1.26	29.95	1053	-999	1053	-999
1054	0.22	30.24	1.56	29.75	1054	0.12	1054	-999
1055	0.13	34.67	1.76	31.02	1055	0.134	1055	-999
1056	0.71	35.57	1.56	32.23	1056	0.118	1056	-999
1057	0.85	36.45	1.46	33.87	1057	0.174	1057	-999
1058	0.94	37.42	1.57	34.56	1058	-999	1058	-999
1059	1	37.99	1.55	34.38	1059	-999	1059	-999
1060	1.34	36.14	1.71	33.92	1060	-999	1060	-999
1061	0.72	36.4	1.85	34.68	1061	0.042	1061	-999
1062	0.81	37.69	1.59	38.93	1062	0.036	1062	-999
1063	1.01	37.96	0.91	21.92	1063	0.08	1063	-999
1064	0.67	37.73	0.76	22.22	1064	0.147	1064	-999
1065	0.91	37.73	0.77	35.69	1065	0.134	1065	-999
1066	1.37	34.83	0.26	17.94	1066	0.115	1066	-999
1067	1.4	27.89	0.16	17.62	1067	-999	1067	-999
1068	1.21	21.54	0.61	17.67	1068	-999	1068	-999
1069	0.72	21.36	0.37	17.85	1069	0.037	1069	-999
1070	1.16	21.52	0.57	18.07	1070	0.061	1070	-999
1071	1.12	22.59	0.61	18.24	1071	0.049	1071	-999
1072	1.1	17.05	0.32	17.91	1072	0.051	1072	-999
1073	0.69	14.61	0.3	18.07	1073	-999	1073	-999
1074	0.78	13.53	0.46	18.85	1074	-999	1074	-999
1075	0.59	13.14	0.25	18.18	1075	0.179	1075	-999
1076	0.48	13.45	0.42	18.16	1076	0.184	1076	-999
1077	0.43	12.43	0.43	18.16	1077	0.131	1077	-999
1078	0.9	12.64	0.37	18.28	1078	0.156	1078	-999
1079	0.97	12.55	0.62	18.26	1079	0.138	1079	-999
1080	1.13	14.6	0.45	18.25	1080	0.221	1080	-999
1081	1.46	20.36	1.41	23.69	1081	0.181	1081	-999
1082	1.28	22.65	1.41	32.84	1082	-999	1082	-999
1083	0.82	19.02	1.3	32.58	1083	-999	1083	-999
1084	0.36	18.85	1.52	34.36	1084	0.304	1084	-999
1085	0.44	19.6	1.25	41.81	1085	-999	1085	-999
1086	0.39	19.37	1.12	43.09	1086	-999	1086	-999
1087	0.41	19.26	0.79	30.81	1087	0.09	1087	-999
1088	0.34	18.98	0.25	19.95	1088	0.101	1088	-999
1089	0.38	17.08	0.19	20.66	1089	0.12	1089	-999
1090	0.8	17.41	0.12	21.16	1090	19.781	1090	-999
1091	1.36	17.94	-0.15	26.72	1091	-999	1091	-999
1092	0.68	15.48	0.38	37.27	1092	-999	1092	-999
1093	0.94	17.64	0.57	30.53	1093	-999	1093	-999
1094	1.03	18.52	0.71	37.27	1094	2.402	1094	-999
1095	0.12	12.35	0.58	33.91	1095	0.045	1095	-999
1096	-0.2	12.42	0.3	30.1	1096	0.067	1096	-999
1097	-0.2	13.02	0.08	28.03	1097	11.744	1097	-999
1098	-0.19	13.23	0.69	35.08	1098	0.21	1098	-999
1099	0.59	29.54	1.06	38.01	1099	0.141	1099	-999
1100	0.53	25.78	1.07	35.29	1100	-999	1100	-999
1101	1.13	31.79	0.78	34.63	1101	-999	1101	-999
1102	0.67	31.65	0.69	33.92	1102	0.064	1102	-999
1103	0.88	31.47	0.62	32.73	1103	0.279	1103	-999
1104	0.7	31.04	0.71	32.12	1104	1.507	1104	-999
1105	0.77	30.38	0.78	35.05	1105	0.104	1105	-999
1106	0.78	29.91	1.06	41.35	1106	-999	1106	-999
1107	1.03	28.38	1.1	39.74	1107	-999	1107	-999
1108	0.6	28.13	0.36	34.8	1108	1.532	1108	-999
1109	0.78	28.14	0.16	29.02	1109	0.307	1109	-999
1110	0.96	26.25	0.14	29.28	1110	0.306	1110	-999
1111	1.52	27.87	-0.05	28.08	1111	1.041	1111	-999
1112	1.06	26.88	0.03	28.22	1112	0.946	1112	-999
1113	0.92	26.54	0.36	27.47	1113	0.247	1113	-999
1114	1.34	26.74	0.17	26.96	1114	0.143	1114	-999
1115	1.25	26.34	0.43	27.05	1115	-999	1115	-999
1116	1.45	26.01	1.34	38.01	1116	-999	1116	-999
1117	1.22	27.66	1.37	46.22	1117	0.161	1117	-999
1118	1.4	28.58	1.21	42.94	1118	-999	1118	-999
1119	1.41	27.33	1.27	42.55	1119	-999	1119	-999
1120	1.37	28.39	1.19	41.96	1120	0.152	1120	-999
1121	1.5	31.71	1.61	44.33	1121	0.069	1121	-999
1122	0.91	30.76	1.46	43.34	1122	0.123	1122	-999
1123	1.02	30.98	1.28	42	1123	0.114	1123	-999
1124	1.03	30.96	1.25	44.57	1124	-999	1124	-999
1125	1.19	30.24	1.4	43.89	1125	-999	1125	-999
1126	1.35	30.97	1.14	40.38	1126	-999	1126	-999
1127	0.79	29.19	1.23	40.54	1127	0.068	1127	-999
1128	0.67	28.87	1.35	38.05	1128	0.023	1128	-999
1129	1.22	28.57	0.98	36.82	1129	0.063	1129	-999
1130	1.35	28.89	1.04	35.26	1130	0.16	1130	-999
1131	1.34	29.95	0.67	35.95	1131	0.097	1131	-999
1132	1.58	29.75	1.23	45.74	1132	0.081	1132	-999
1133	1.71	31.02	1.24	46.46	1133	-999	1133	-999
1134	1.9	32.23	1.36	46.77	1134	-999	1134	-999
1135	1.62	33.87	0.95	46.11	1135	0.019	1135	-999
1136	1.48	34.56	0.87	42.83	1136	0.039	1136	-999
1137	1.67	34.38	0.97	39.19	1137	0.037	1137	-999
1138	1.49	33.92	0.51	16.44	1138	0.049	1138	-999
1139	1.6	34.68	0.32	15.32	1139	-999	1139	-999
1140	1.87	38.93	0.2	15.37	1140	-999	1140	-999
1141	0.95	21.92	0.37	15.47	1141	0.138	1141	-999
1142	0.93	22.22	0.46	15.9	1142	0.125	1142	-999
1143	0.9	35.69	0.34	17.32	1143	0.092	1143	-999
1144	0.18	17.94	0.44	18.47	1144	0.075	1144	-999
1145	0.32	17.62	0.61	18.99	1145	0.118	1145	-999
1146	0.25	17.67	0.69	17.91	1146	0.116	1146	-999
1147	0.53	17.85	0.83	16.84	1147	0.116	1147	-999
1148	0.38	18.07	0.88	16.67	1148	-999	1148	-999
1149	0.5	18.24	0.44	16.59	1149	-999	1149	-999
1150	0.31	17.91	0.77	16.74	1150	20.393	1150	-999
1151	0.52	18.07	1	21.96	1151	-999	1151	-999
1152	0.42	18.85	1.48	25.23	1152	-999	1152	-999
1153	0.19	18.18	1.5	25.19	1153	0.102	1153	-999
1154	0.19	18.16	1.65	30.44	1154	0.115	1154	-999
1155	0.5	18.16	2.18	46.9	1155	0.056	1155	-999
1156	0.47	18.28	1.62	41.92	1156	0.622	1156	-999
1157	0.74	18.26	1.77	42.05	1157	-999	1157	-999
1158	0.63	18.25	2.3	44.77	1158	-999	1158	-999
1159	1.24	23.69	2.41	47.03	1159	-999	1159	-999
1160	1.3	32.84	1.97	47.39	1160	0.013	1160	-999
1161	1.35	32.58	2.2	48.04	1161	0.035	1161	-999
1162	1.58	34.36	1.8	48.44	1162	0.067	1162	-999
1163	1.25	41.81	2.4	49.55	1163	0.072	1163	-999
1164	1.12	43.09	2.05	33.24	1164	0.101	1164	-999
1165	0.75	30.81	2	31.08	1165	0.074	1165	-999
1166	0.27	19.95	2.12	34.54	1166	-999	1166	-999
1167	0.41	20.66	1.82	40.95	1167	-999	1167	-999
1168	0.07	21.16	2.43	42.82	1168	0.042	1168	-999
1169	-0.05	26.72	2.48	40.84	1169	0.061	1169	-999
1170	0.34	37.27	2.37	41.31	1170	0.038	1170	-999
1171	0.75	30.53	2.52	47.06	1171	0.043	1171	-999
1172	0.81	37.27	1.87	34.83	1172	-999	1172	-999
1173	0.45	33.91	2.38	32.47	1173	0.055	1173	-999
1174	0.43	30.1	2.19	29.85	1174	-999	1174	-999
1175	-0.08	28.03	2.09	30.76	1175	-999	1175	-999
1176	0.85	35.08	1.85	34.34	1176	0.029	1176	-999
1177	1.12	38.01	1.7	41.22	1177	0.02	1177	-999
1178	0.85	35.29	2.21	39.61	1178	-999	1178	-999
1179	0.77	34.63	2.38	39.9	1179	0.08	1179	-999
1180	0.59	33.92	2.17	42.9	1180	0.091	1180	-999
1181	0.51	32.73	1.74	34.63	1181	-999	1181	-999
1182	0.55	32.12	1.71	27.25	1182	0.348	1182	-999
1183	1.1	35.05	1.53	26.69	1183	20.277	1183	-999
1184	1.09	41.35	1.48	25.37	1184	0.048	1184	-999
1185	0.9	39.74	1.28	25.54	1185	0.031	1185	-999
1186	0.45	34.8	2.3	36.07	1186	0.044	1186	-999
1187	0.25	29.02	2.11	37.59	1187	-999	1187	-999
1188	0.26	29.28	2.43	37	1188	0.104	1188	-999
1189	0.15	28.08	2.2	36.02	1189	-999	1189	-999
1190	0.07	28.22	2.03	35.97	1190	0.074	1190	-999
1191	0.2	27.47	1.98	35.96	1191	-999	1191	-999
1192	0.11	26.96			1192	0.043	1192	-999
1193	0.61	27.05			1193	0.065	1193	-999
1194	1.28	38.01			1194	-999	1194	-999
1195	1.29	46.22			1195	0.126	1195	-999
1196	1.24	42.94			1196	-999	1196	-999
1197	1.4	42.55			1197	-999	1197	-999
1198	1.19	41.96			1198	0.063	1198	-999
1199	1.75	44.33			1199	-999	1199	-999
1200	1.26	43.34			1200	-999	1200	-999
1201	1.23	42			1201	-999	1201	-999
1202	1.14	44.57			1202	0.034	1202	-999
1203	1.28	43.89			1203	0.027	1203	-999
1204	1.01	40.38			1204	0.042	1204	-999
1205	1.27	40.54			1205	-999	1205	-999
1206	1.48	38.05			1206	-999	1206	-999
1207	1.02	36.82			1207	0.01	1207	-999
1208	0.78	35.26			1208	-999	1208	-999
1209	0.44	35.95			1209	-999	1209	-999
1210	1.1	45.74			1210	-999	1210	-999
1211	1.21	46.46			1211	0.005	1211	-999
1212	1.34	46.77			1212	-999	1212	-999
1213	1.12	46.11			1213	-999	1213	-999
1214	1.2	42.83			1214	0.154	1214	-999
1215	1.14	39.19			1215	0.995	1215	-999
1216	0.39	16.44			1216	4.181	1216	-999
1217	0.25	15.32			1217	-999	1217	-999
1218	0.18	15.37			1218	-999	1218	-999
1219	0.34	15.47			1219	-999	1219	-999
1220	0.33	15.9			1220	-999	1220	-999
1221	0.38	17.32			1221	-999	1221	-999
1222	0.64	18.47			1222	-999	1222	-999
1223	0.43	18.99			1223	-999	1223	-999
1224	0.66	17.91			1224	-999	1224	-999
1225	0.82	16.84			1225	-999	1225	-999
1226	0.86	16.67			1226	-999	1226	-999
1227	0.61	16.59			1227	-999	1227	-999
1228	0.83	16.74			1228	-999	1228	-999
1229	1.27	21.96			1229	-999	1229	-999
1230	1.49	25.23			1230	-999	1230	-999
1231	1.52	25.19			1231	-999	1231	-999
1232	1.28	30.44			1232	-999	1232	-999
1233	2.58	46.9			1233	-999	1233	-999
1234	1.8	41.92			1234	-999	1234	-999
1235	1.83	42.05			1235	-999	1235	-999
1236	2.18	44.77			1236	-999	1236	-999
1237	2.27	47.03			1237	-999	1237	-999
1238	2.14	47.39			1238	-999	1238	-999
1239	2.28	48.04			1239	-999	1239	-999
1240	2.11	48.44			1240	-999	1240	-999
1241	2.17	49.55			1241	-999	1241	-999
1242	2.36	33.24			1242	-999	1242	-999
1243	2.09	31.08			1243	-999	1243	-999
1244	2.76	34.54			1244	-999	1244	-999
1245	2.11	40.95			1245	-999	1245	-999
1246	2.27	42.82			1246	-999	1246	-999
1247	2.36	40.84			1247	-999	1247	-999
1248	2.58	41.31			1248	-999	1248	-999
1249	2.7	47.06			1249	-999	1249	-999
1250	2.13	34.83			1250	-999	1250	-999
1251	2.53	32.47			1251	-999	1251	-999
1252	2.07	29.85			1252	-999	1252	-999
1253	1.95	30.76			1253	-999	1253	-999
1254	2.24	34.34			1254	-999	1254	-999
1255	1.95	41.22			1255	-999	1255	-999
1256	2.18	39.61			1256	-999	1256	-999
1257	2.12	39.9			1257	-999	1257	-999
1258	2.34	42.9			1258	-999	1258	-999
1259	1.57	34.63			1259	-999	1259	-999
1260	1.37	27.25			1260	-999	1260	-999
1261	1.61	26.69			1261	-999	1261	-999
1262	1.19	25.37			1262	-999	1262	-999
1263	1.32	25.54			1263	-999	1263	-999
1264	1.8	36.07			1264	-999	1264	-999
1265	2.11	37.59			1265	-999	1265	-999
1266	2.3	37			1266	-999	1266	-999
1267	2.3	36.02			1267	-999	1267	-999
1268	1.93	35.97			1268	-999	1268	-999
1269	1.76	35.96			1269	-999	1269	-999
					1270	-999	1270	-999
					1271	-999	1271	-999
					1272	-999	1272	-999
					1273	-999	1273	-999
					1274	-999	1274	-999
					1275	-999	1275	-999
					1276	-999	1276	-999
					1277	-999	1277	-999
					1278	-999	1278	-999
					1279	-999	1279	-999
					1280	-999	1280	-999
					1281	-999	1281	-999
					1282	-999	1282	-999
					1283	-999	1283	-999
					1284	-999	1284	-999
					1285	-999	1285	-999
					1286	-999	1286	-999
					1287	-999	1287	-999
					1288	-999	1288	-999
					1289	-999	1289	-999
					1290	-999	1290	-999
					1291	-999	1291	-999
					1292	-999	1292	-999
					1293	-999	1293	-999
					1294	-999	1294	-999
					1295	-999	1295	-999
					1296	-999	1296	-999
					1297	-999	1297	-999
					1298	-999	1298	-999
					1299	-999	1299	-999
					1300	-999	1300	-999
					1301	-999	1301	-999
					1302	-999	1302	-999
					1303	-999	1303	-999
					1304	-999	1304	-999
					1305	-999	1305	-999
					1306	-999	1306	-999
					1307	-999	1307	-999
					1308	-999	1308	-999
					1309	-999	1309	-999
					1310	-999	1310	-999
