# Supplementary material for: DMS-informed secondary structure modeling of Epstein–Barr Virus LMP-1 pre-mRNA defines novel elements spanning introns
Source: PLoS One. 2026 Jul 2;21(7):e0345208. doi: 10.1371/journal.pone.0345208 (PMC13327190; doi:10.1371/journal.pone.0345208)
Supplement: S3 Appendix — This appendix serves as a guide for the Illumina DNA library preparation and pooling process. It includes the Bioanalyzer results used for fragment size analysis to ensure a normalized distribution of DNA fragment sizes prior to sequencing on the iSeq100. These quality control steps were necessary to confirm the average fragment size for each of the sixteen individual libraries. (ZIP) [file pone.0345208.s013.zip]

Archive with 4 entries (3 files):
- S3_Appendix/
- S3_Appendix/S3_Bioanalyzer_Library_A.pdf
- S3_Appendix/S3_Bioanalyzer_Library_B.pdf
- S3_Appendix/S3_Appendix_File.xlsx
