# Supplementary material for: DMS-informed secondary structure modeling of Epstein–Barr Virus LMP-1 pre-mRNA defines novel elements spanning introns
Source: PLoS One. 2026 Jul 2;21(7):e0345208. doi: 10.1371/journal.pone.0345208 (PMC13327190; doi:10.1371/journal.pone.0345208)
Supplement: S3 Appendix — This appendix serves as a guide for the Illumina DNA library preparation and pooling process. It includes the Bioanalyzer results used for fragment size analysis to ensure a normalized distribution of DNA fragment sizes prior to sequencing on the iSeq100. These quality control steps were necessary to confirm the average fragment size for each of the sixteen individual libraries. (ZIP) [file pone.0345208.s013.zip › S3_Appendix/S3_Appendix_File.xlsx]

## Sheet: DNA Library Preparation
Sample ID	Time Point	Splicing Status	Replicate	Input DNA (ng)	Output DNA (ng)	Nextera UD Indexes Set A	Average Fragment Size	Flow cell loading concentration
S1	0 Hr	Spliced	Rep 1	11	39.7	UDP0008	478.255	Pool was normalized to 75 pM before flow cell loading.
S7	0 Hr	Unspliced	Rep 1	30	57.3	UDP0003	502.608
S8	0 Hr	Unspliced	Rep 2	19.5	102.7	UDP0007	487.76
S13	2 Hr	Unspliced	Rep 1	1.9	486.4	UDP0013	507
S14	2 Hr	Unspliced	Rep 2	4.1	336	UDP0014	406
S3	2 Hr	Alt. Spliced	Rep 1	3.7	134.7	UDP0009	386
S4	2 Hr	Alt. Spliced	Rep 2	1.2	31.4	UDP0010	442
S9	2 Hr	Spliced	Rep 1	15.5	58.9	UDP0007	462.97
S12	4 Hr	Spliced	Rep 2	32.1	28.6	UDP0002	490.516
S15	4 Hr	Unspliced	Rep 1	9.2	281.9	UDP0015	388
S16	4 Hr	Unspliced	Rep 2	3.3	132.5	UDP0016	418
S5	4 Hr	Alt. Spliced	Rep 1	7.4	219.8	UDP0011	394
S6	4 Hr	Alt. Spliced	Rep 2	2.3	61.1	UDP0012	430

## Sheet: Quality Control
Time Point	Splicing Status	Replicate	Sample ID	Input DNA (ng)	Output DNA (ng)	Indexes	Average Fragment Size	Notes
0 Hr	Spliced	Rep 2	S2	37.1	39.7	UDP0004	459.77	Undetermined reads - sequenced
2 Hr	Spliced	Rep 2	S10	51.3	>1.2	UDP0001	492.392	Low recovery - not sequenced
4 Hr	Spliced	Rep 1	S11	39.5	74.2	UDP0006	458.494	Undetermined reads - sequenced
Libraries were removed from sequencing data analysis.

## Sheet: Index Adapters
Name	Description	Source	IndexStrategy	ReadType
IDT-ILMN Nextera DNA UD Indexes Set A - Nextera DNA Flex	Nextera Unique Dual Indexes Set A to be used with Nextera DNA Flex	[Kit]	SingleAndDual	All
DefaultReadLength1 (R1)	151
DefaultReadLength2 (R2)	151
[Resources]
Name	Type	Format	Value
Adapter	Adapter	string	CTGTCTCTTATACACATCT
[Indices]
Name	Sequence	IndexReadNumber (R1)	Name	Sequence	IndexReadNumber (R2)
UDP0001	GAACTGAGCG	1	UDP0001	TCGTGGAGCG	2
UDP0002	AGGTCAGATA	1	UDP0002	CTACAAGATA	2
UDP0003	CGTCTCATAT	1	UDP0003	TATAGTAGCT	2
UDP0004	ATTCCATAAG	1	UDP0004	TGCCTGGTGG	2
UDP0005	GACGAGATTA	1	UDP0005	ACATTATCCT	2
UDP0006	AACATCGCGC	1	UDP0006	GTCCACTTGT	2
UDP0007	CTAGTGCTCT	1	UDP0007	TGGAACAGTA	2
UDP0008	GATCAAGGCA	1	UDP0008	CCTTGTTAAT	2
UDP0009	GACTGAGTAG	1	UDP0009	GTTGATAGTG	2
UDP0010	AGTCAGACGA	1	UDP0010	ACCAGCGACA	2
UDP0011	CCGTATGTTC	1	UDP0011	CATACACTGT	2
UDP0012	GAGTCATAGG	1	UDP0012	GTGTGGCGCT	2
UDP0013	CTTGCCATTA	1	UDP0013	ATCACGAAGG	2
UDP0014	GAAGCGGCAC	1	UDP0014	CGGCTCTACT	2
UDP0015	TCCATTGCCG	1	UDP0015	GAATGCACGA	2
UDP0016	CGGTTACGGC	1	UDP0016	AAGACTATAG	2
