# Supplementary material for: DMS-informed secondary structure modeling of Epstein–Barr Virus LMP-1 pre-mRNA defines novel elements spanning introns
Source: PLoS One. 2026 Jul 2;21(7):e0345208. doi: 10.1371/journal.pone.0345208 (PMC13327190; doi:10.1371/journal.pone.0345208)
Supplement: S1 Dataset — The S1 Dataset is a complete repository of the sequencing data and processed results from the RNAframework and ScanFold analyses. It contains the Phred quality scores for the iSeq100 reads as well as the comprehensive output from the sliding window structural assessments. This dataset provides foundational metrics such as z-scores, ensemble diversity, and reactivities used to generate the high-resolution LMP1 models. These files can all be found on Zenodo: https://doi.org/10.5281/zenodo.18841968. (TXT) [file pone.0345208.s014.txt]

S1 Dataset. Compiled sequencing and structural analysis metrics. The S1 704 Dataset is a complete repository of the sequencing data and processed results from the 705 RNAframework and ScanFold analyses. It contains the Phred quality scores for the 706 iSeq100 reads as well as the comprehensive output from the sliding window structural 707 assessments. This dataset provides foundational metrics such as z-scores, ensemble 708 diversity, and reactivities used to generate the high-resolution LMP1 models. These files 709 can all be found on Zenodo: https://doi.org/10.5281/zenodo.18841968.
