# Supplementary material for: DMS-informed secondary structure modeling of Epstein–Barr Virus LMP-1 pre-mRNA defines novel elements spanning introns
Source: PLoS One. 2026 Jul 2;21(7):e0345208. doi: 10.1371/journal.pone.0345208 (PMC13327190; doi:10.1371/journal.pone.0345208)
Supplement: S1 File — This file provides the specific DRACO regions and stoichiometric abundances for the merged 4-hour LMP1-FL dataset. It details the alternative RNA conformations identified by spectral clustering, highlighting distinct structural profiles found near splice site junctions. These data support the observation of alternative structures that may influence splicing accessibility. (TXT) [file pone.0345208.s015.txt]

#Transcript	Start	End	extStart	extEnd	4Hr_PB_merged
LMP1_UNSPLICED	40	133	40	133	0.884;0.116
LMP1_UNSPLICED	76	193	76	193	0.883;0.117
LMP1_UNSPLICED	445	542	445	542	0.765;0.235
LMP1_UNSPLICED	905	1002	905	1002	0.102;0.898
LMP1_UNSPLICED	308	401	308	401	0.266;0.457;0.277
LMP1_UNSPLICED	421	526	421	526	0.208;0.312;0.479
LMP1_UNSPLICED	605	702	605	702	0.483;0.135;0.382
LMP1_UNSPLICED	64	157	64	157	0.255;0.404;0.273;0.067
LMP1_UNSPLICED	196	293	196	293	0.078;0.163;0.077;0.226;0.457
