# Supplementary material for: DMS-informed secondary structure modeling of Epstein–Barr Virus LMP-1 pre-mRNA defines novel elements spanning introns
Source: PLoS One. 2026 Jul 2;21(7):e0345208. doi: 10.1371/journal.pone.0345208 (PMC13327190; doi:10.1371/journal.pone.0345208)
Supplement: S2 File — This file provides the specific DRACO regions and stoichiometric abundances for the merged 4-hour LMP1-AS dataset. It details the alternative RNA conformations identified by spectral clustering, highlighting distinct structural profiles found near splice site junctions. These data support the observation of alternative structures that may influence splicing accessibility. (TXT) [file pone.0345208.s016.txt]

#Transcript	Start	End	extStart	extEnd	4Hr_PB_merged
LMP1_AS1	536	637	536	637	0.689;0.311
LMP1_AS1	416	517	416	517	0.175;0.534;0.291
LMP1_AS1	366	467	366	467	0.116;0.112;0.492;0.091;0.190
LMP1_AS1	456	557	456	557	0.115;0.144;0.554;0.114;0.073
LMP1_AS1	321	422	321	422	0.080;0.080;0.095;0.062;0.608;0.074
