# Supplementary material for: DMS-informed secondary structure modeling of Epstein–Barr Virus LMP-1 pre-mRNA defines novel elements spanning introns
Source: PLoS One. 2026 Jul 2;21(7):e0345208. doi: 10.1371/journal.pone.0345208 (PMC13327190; doi:10.1371/journal.pone.0345208)
Supplement: S3 File — The full-length LMP1 sequence alignment derived from the sequences obtained from the BV-BRC database. (FASTA) [file pone.0345208.s017.fasta]

>LMP1_UNSPLICED
cggcccuacaucccaagaaacacgcguuacucugacguagccgcccuacauaagccucucacacugcucugcccccuucuuuccucaacugccuugcuccugacacacugcccugaggauggaacacgaccuugagaggggcccaccgggcccgcgacggccccctcgaggaccccccctctcctcttccctaggccttgcucuccuucuccuccucutggcgctactgttttggctgtacatcgttaugagtgactggactggaggagccctccttgtcctctattcctttgctcucauacuuauaauuauaautttgatcatctttatcttcagaagagaccttctctguccacuuggagcccuuugucuacuccuacugatgagtaagtattacaccctttg--ccccacaccccctttcccttactcttccuucucuaacgcacuuucuccucuuuccccagucacccuccugcucaucgcucucuggaauuugcacggacaggcauuguaccuuggaauugugcuguucaucuucgggugcuuacuugguaagaucuaacauucccugggaauuauuuaccacacccccacuuuuccaaccctaacactc-ttttttcaacgcagtcttaggucucuggatctacttattggagattcucuggcgacttggtgccaccatctggcagcttttggccuucuuccuagccuucuuccuagaccucauccugcucauuauugctctctatctgcaacaaaactggtggactctattggttgatctcctttggctcctcctgtttctggcgauuuugaucuggauguauuaccauggacaacgacacagugaugaacaccaccacgaugacucccucccgcacccucaacaagcuaccgaugauucuggccaugaaucugacucuaacuccaacgagggcagacaccaccugcucgugacuggagccggcgacggacccccacucugcucucaaaaccuaggcgcaccuggaggugguccugacaauggcccacaggacccugacaacacugaugacaauggcccacaggacccugacaacacugaugacaauggc-------------c---------------cacaggacccugacaacacugaugacaauggcccacaggacccugacaacacugcugacaauggcccacaugacccgcugccucauaacccuagcgacucugcuggaaaugauggaggcccaccaaauuugacggaagagguugaaaacaaaggaggugaccggggcccgccuucgaugacagacgguggcggcggugau------------------ccacaccuuccuacgcugcuuuuggguacuucugguuccgguggagaugaugacgacccccacggcccaguucagcuaagcuacuaugacuaa
>_R_AP019012.1
cgggccuccauccccagaaacacgcguuacucucucauaggcggccuacauaagccucuuucacugcucugucagcuucuuuccucaguugccuugcuccugccacacuacccugagcauggaacgcgaccuugagaggggcccaccgggcccgccacggcccccucuaggacccccccucuccucuuccauaggccuugcucuccuucuccugcucuuggcgcuacuguucuggcuguauaucguuaugaguaacuggacuggaggagcgcuccuuguccucuauuccuuugcucuccugcuuauuauuaucauucucaucaucuuuaucuucagaagagaccttctctguccacuuggaggccuuggucuacuccuacugaugaguaaguauuacacccuuug--ccccccacccccuuucccuuacgcuuccuucucuaacgcacuuucuccucuuuccccagucacccuccuacucaucgcucucuggaauuugcacggacaggcauuguaccuuggaauugugcuguucaucuuuggcugcuuacuugguaagaucuaacauucccuaggacuuauuuaccacacccucaccuuuccagcccuaacacucuuuuuuucaacgcagucuuaggucucuggaucuacuucuuggagauucucuggcggcuuggugccaccaucuggcagcuuuuggccuucauccuagccuucuuccuagccaucauccugcuuauuauugcucucuaucuacaacaaaacugguggacucuauugguugaucuccuuuggcuccuccuguuucuggccauuuuaaucuggauguauuaucauggaccacgacacacugaugaacaccaccacgaugacucccucccgcacccucaacaagcuaccgacgauucuagccaugaaucugacucuaacuccaacgagggcagacaccaccugcucgugaguggggccggcgacggacccccacucugcucucaaaaccuaggcgcaccuggaggugguccugacaauggcccacaggacccugacaacacugaugacaauggcccacaggacccugacaacacugaugacaauggc-------------cca---------------caggacccugacaacacugaugacaauggcccacaggacccugacaacacugaugacaauggcccacagga----------------------------------------------------------------------------------------------------------------------------------------------------------------------------------------------------------------------------------------------
>_R_AP019013.1
cgggccuccauccccagaaacacgcguuacucucucguaggcggccuacauaagccucugucacugcucugucaccuucuuuccucaguugccuugcuccugccacacuacccugaccauggaacgcgaccuugagaggggcccaccgggcccgccacggcccccucuaggacccccccucuccucuuccauaggccuugcucuccuucuccugcucuuggcgcuacuguucuggcuguauaucguuaugaguaacuggacuggaggagcgcuccuuguccucuauuccuuuggucucaugcuuauuauuaucauucucaucaucuuuaucuucagaagagaccttctctguccacuuggaggccuuggucuacuccuacugaugaguaaguauuacacccuuug--ccccccacccccuuucccuuacgcuuccuucucuaacgcacuuucuccucuuuccccagucacccuccuacucaucgcucucuggaauuugcacggacaggcauuguaccuuggaauugugcuguucaucuuuggcugcuuacuugguaagaucuaacauucccuaggacuuauuuaccacacccucaccuuuccagcccuaacacucuuuuuuucaacgcagucuuaggucucuggaucuacuucuuggagauucucuggcggcuuggugccaccaucuggcagcuuuuggccuucauccuagccuucuuccuagccaucauccugcuuauuauugcucucuaucuacaacaaaacugguggacucuauugguugaucuccuuuggcuccuccuguuuauggccauuuuaaucuggauguauuaucauggaccacgacacacugaugaacaccaccacgaugacucccucccgcacccucaacaagcuaccgacgauucuagccaugaaucugacucuaacuccaacgagggcagacaccaccugcucgugaguggggccggcgacggacccccacucugcucucaaaaccuaggcgcaccuggaggugguccugacaauggcccacaggacccugacaacacugaugacaauggcccacaggacccugacaacacugaugacaauggc-------------cca---------------caggacccugacaacacugaugacaauggcccacaggacccugacaacacugaugacaauggcccacaugacccgcugccucauaacccuagcgacucugcuggaaaugauggaggcccuccaaauuugacggaagagguugaaaacaaaggaggugaccgggacccgccuucgaugacagacgguggcggcggugau------------------ccacaccuuccuacgcugcuuuuggguacuucugguuccgguggagaugaugacgacccccacggcccaguucagcuaagcuacuaugacuaa
>_R_AP019014.1
cgggccuccauccccagaaacacgcguuacucucucguaggcggccuacauaagccucuuucacugcucugucagcuucuuuccucaguugccuugcuccugccacacuacccugagcauggaacgcgaccuugagaggggcccaccgggcccgccacggcccccucuaggacccccccucuccucuuccauaggccuugcucuccuucuccugcucuuggcgcuacuguucuggcuguauaucguuaugaguaacuggacuggagaagcgcuccuuguccucuauuccuuugcucucaugcuuauuauuaucauucucaucaucuuuaucuucagaagagaccttctctguccacuuggaggccuuggucuacuccuacugaugaguaaguauuacacccuuug--acccccacccccuuucccuuacgcuuccuucucuaacgcacuuucuccucuuuccccagucacccuccuacucaucgcucucuggaauuugcacggacaggcauuguaccuuggaauugugcuguucaucuuuggcugcuuacuugguaagaucuaacauucccuaggacuuauuuaccacacccucaccuuuccagcccuaacacucuuuuuuucaacgcagucuuaggucucuggaucuacuucuuggagauucucuggcggcuuggugccaccauguggcagcuuuuggccuucauccuagccuucuuccuagccaucauccugcuuauuauugcucucuaucuacaacaaaacugguggacucuauugguugaucuccuuuggcuccuccuguuucuggccauuuuaaucuggauguauuaucauggaccacgacacacugaugaacaccaccacgaugacucccucccgcacccucaacaagcuaccgacgauucuagccaugaaucugacucuaacuccaacgagggcagacaccaccugcucgugaguggggccggcgacggacccccacucugcucucaaaaccuaggcgcaccuggaggugguccugacaauggcccacaggacccugacaacacugaugacaauggcccacaggacccugacaacacugaugacaauggc-------------cca---------------caggacccugacaacacugaugacaauggcccacaggacccuaacaacacugaugacaauggcccacaugacccgcugccucauaacccuagcgacucugcuggaaaugauggaggcccuccaaauuugacggaacagguugaaaacaaaggaggugaccggggcccgccuucgaugacagacgguggcggcggugau------------------ccacaccuuccuacgcugcuuuuggguacuucugguuccgguggagauaaugacgacccccacggcccaguucagcuaagcuacuaugacuaa
>_R_AP019015.1
cgggccuccauccccagaaacacgcguuacucucucguaggcggccuacauaagccucugucacugcucugucagcuucuuuccucaguugccuugcuccugccacacuacccugaccauggaacgcgaccuugagaggggcccaccgggcccgccacggcccccucuaggacccccccucuccucuuccauaggccuugcucuccuucuccugcucuuggcgcuacuguucuggcuguauaucguuaugagugacuggacuggaggagcgcuccuuguccucuauuccuuugcucucaugcuuauuauuaucauucucaucaucuuuaucuucagaagagaccttctctguccacuuggaggccuuggucuacuccuacugaugaguaaguauuacacccuuug--ccccccacccccuuucccuuacgcuuccuucucuaacgcacuuucuccucuuuccccagucacccuccuacucaucgcucucuggaauuugcacggacaggcauuguaccuuggaauugugcuguucaucuuuggcugcuuacuugguaagaucuaacauucccuaggacuuauuuaccacacccucaccuuuccagcccuaacacucuuuuuuucaacgcagucuuaggucucuggaucuacuucuuggagauucucuggcggcuuggugccaccaucuggcagcuuuuggccuucauccuagccuucuuccuagccaucauccugcuuauuauugcucucuaucuacaacaaaacugguggacucuauugguugaucuccuuuggcuccuccuguuuauggccauuuuaaucuggauguauuaucauggaccacgacacacugaugaacaccaccacgaugacucccucccgcacccucaacaagcuaccgacgauucuagccaugaaucugacucuaacuccaacgagggcagacaccaccugcucgugaguggggccggcgacggacccccacucugcucucaaaaccuaggcgcaccuggaggugguccugacaauggcccacaggacccugacaacacugaugacaauggcccacaggacccugacaacacugaugacaauggc-------------cca---------------caggacccugacaacacugaugacaauggcccacaggacccugacaacacugaugacaauggcccacaugacccgcugccucauaacccuagcgacucugcuggaaaugauggaggcccuccaaauuugacggaagacguugcaaacaaaggaggugaccggggcccgccuucgaugacagacgguggcggcggugau------------------ccacaccuuccuacgcugcuuuuggguacuucugguuccgguggagaugaugacgacccccacggcccaguucagcuaagcuacuaugacuaa
>_R_AP019016.1
--ggcccccauccccagaaacacgcgguacucucucgucaucggccuacaaaacccucucucacugcucugucagcuucuuuccucaggugccuugcuccugccacacuacccugagcauggaccgcgaccuugagaggggcccaccgggcccgccacggcccccucuaggacccccccucuccucuuccaugggccuugcucuccuucuccugaucuuggcgcuacuguucuggcuguauaucguuaugaguaacuggacuggaggagcgcuccuuguccucuaugccuuugcucuaaugcuuauuauuaucauucuccucaucuuuaucuucagaagagaccttctctguccacuuggaggccuuggucuacuccuacugaugaguaaguauuacacccuuug--ccccccacccccuuucccuuacgcuuccuucucuaacgcacuuucuccucuuuccccagucacccuccugcucaucgcucucuggaauuugcacggacaggcauuguaccuuggaauucugcuguucaucuucgccugcuuacuugguaagaucuaacauucccuaggacuuauuuaccacacccucacuuuuccaacccuaacacucuuuuuuucaacgcagccuuaggucucuggaucuacuucuuggagauucucuggcggcuuggugccaccaucuggcagcuuuuggccuucauccuagccuucuuccuagacaucauccugcuuauuauugcucucuaucuacaacaaaacugguggacucuauugguugaucuccuuuggcuccuccuguuuauggccauuuuaaucuggauguauuaccauggacaacgacacacugaucaacaccaccacgaugacucccucccgcacccucaacaagcuaccgacgauucuagccgggaaucugacucuaacuccaacgagggcggacaccaccugcucgugacuggagccggcgacggacccccacucugcucucaaaaccuaggcgcacaugcaggugguccugacaaugacccacaggacccugacaacacugaugacaauggcccacaggacccuggcaacacugaugacaaugcc-------------cca---------------caggacccugacaacacugaugacaauggcccacagggcccugacaacacugaugacaauggcccacaugacccgcugccucauaacccuagcgacucugcuggaaaugauggaggcccgccacaauugacggaagagguugaaaacaaacaaggugaccagggcccgccuccgaugacaaacgguggcgacggucau---------------------------------------------------------------------------------------------------------------
>_R_AP019017.1
cgggccuccauccccagaaacacgcguuacucucucguaggcggccuacauaagccucugucacugcucugucagcuucuuuccucaguugccuugcuccugccacacuacccugaccauggaacgcgaccuugagaggggcccaccgggcccgccacggcccccucuaggacccccccucuccucuuccauaggccuugcucuccuucuccugcucuuggcgcuacuguucuggcuguauaucguuaugaguaacuggacuggaggagcgcuccuuguccucucuuccuuugcucucaugcuuauuauuaucauucucaucaucuuuaucuucagaagagaccttctctguccacuuggaggccuuggucuacuccuacugaugaguaaguauuacacccuuug--ucccccacccccuuucccuuacgcuuccuucucuaacgcacuuucuccucuuuccccagucacccuccuacucaucgcucucuggaauuugcacggacaggcauuguaccuuggaauugugcuguucaucuuuggcugcuuacuugguaagaucuaacauucccuaggacuuauuuaccacacccucaccuuuccagcccuaacacucuuuuuuucaacgcagucuuaggucucuggaucuacuucuuggagauucucuggcggcuuggugccaccaucuggcagcuuuuggccuucauccuagccuucuuccuagccaucauccugcuuauuauugcucucuaucuacaacaaaacugguggacucuauugguugaucuccuuuggcuccuccuguuuauggccauuuuaaucuggauguauuaucauggaccacgacacacugaugaacaccaccacgaugacucccucccgcacccucaacaaguuaccgacgauucuagccaugaaucugacucuaacuccaacgagggcagacaccaccugcucgugaguggggccggcgacggacccccacucugcucucgaaaccuaggcgcaccuggaggugguccugacaauggcccacaggacccugacaacacugaugacaauggcccacaggacccugacaacacugaugacaauggc-------------cca---------------caggacccugacaacacugaugacaauggcccacagggcccugacaacacugaugacaauggcccacaugacccgcugccucauaacccuagcgacucugcuggaaaugauggaggcccuccagaauugacggaagagauugaaaacaaaggaggugaccgggacccgccuucgaugacagacgguggcggcggucau---------------------------------------------------------------------------------------------------------------
>_R_AP019018.1
cgggccuccauccccagaaacacgcguuacucucucguaggcggccuacauaagccucugucacugcucugucagcuucuuuccucaguugccuugcuccugccacacuacccugaccauggaacgcgaccuugagaggggcccaccgggcccgccacggcccccucuaggacccccccucuccucuuccauaggccuugcucuccuucuccugcucuuggcgcuacuguucuggcuguauaucguuaugaguaacuggacuggaggagcgcuccuuguccucuauucauuugcugucaugcuucuuauuaucauucucaucaucuuuaucuucagaagagaccttctctguccacuuggaggccuuggucuacuccuacugaugaguaaguauuacacccuuug--ccccccacccccuuucccuuacgcuuccuucucuaacgcacuuucuccucuuuccccagucacccuccuacucaucgcucucuggaauuugcacggacaggcauuguaccuuggaguugugcuguucaucuuuggcugcuuacuugguaagaucuaacauucccuaggacuuauuuaccacacccucaccuuuccagcccuaacacucuuuuuuucaacgcagucuuaggucucuggaucuacuucuuggagauucucuggcggcuuggugccaccaucuggcagcuuuuggccuucauccuagccuucuuccuagccaucauccugcuuauuauugcucucuaucuacaacaaaacugguggacucuauugguugaucuccuuuggcuccuccuguuuauggccauuuuaaucuggauguauuaucauggaccacgacacacugaugaacaccaccacgaugacucccucccgcacccucaacaagcuaccgacgauucuagccaugaaucugacucuaacuccaacgagggcagacaccaccugcucgugaguggggccggcgacggacccccacucugcucucaaaaccuaggcgcaccuggaggugguccugacaauggcccacaggacccugacaacacugaugacaauggcccacaggacccugacaacacugaugacaauggc-------------cca---------------caggacccugacaacacugaugacaauggcccacaggacccugacaacacugaugacaauggcccacaugacccgcugccucauaacccuagcgacucugcuggaaaugauggagccccuccaaauuugacggaagagguugaaaacaaaggaggugaccgggacccgccuucgaugacagacgguggcgccggugau------------------ccacaccuuccuacgcugcuuuuggguacuucugguuccgguggagaugaugacgacccccacggcccaguucagcuaagcuacuaugacuaa
>_R_AP019019.1
cgggccuccauccccagaaacacgcguuacucucucguaggcggccuacauaagccucugucacugcucugucagcuucuuuccucaguugccuugcuccugccacacuacccugaccauggaacgcgaccuugagaggggcccaccgggcccgccacggcccccucuaggacccccccucuccucuuccauaggccuugcucuccuucuccugcucuuggcgcuacuguucuggcuguauaucguuaugaguaacuggacuggaggaccgcuccuuguccucuauuccuuugcucucaugcuuauuauuaucauucucaucaucuuuaucuucagaagagaccttctctguccacuuggaggccuuggucuacuccuacugaugaguaaguauuacacccuuug--ccccccacccccuuucccuuacgcuuccuucucuaacgcacuuucuccucuuuccccagucacccuccuacucaucgcucucuggaauuugcacggacaggcauuguaccuuggaauugugcuguucaucuuuggcugcuuacuugguaagaucuaacauucccuaggacuuauuuaccacacccucaccuuuccagcccuaacacucuuuuuuucaacgcagucuuaggucucuggaucuacuucuuggagauucucuggcggcuuggugccaccaucuggcagcuuuuggccuucauccuagccuucuuccuagccaucauccugcuuauuauugcucucuaucuacaacaaaacugguggacucuauugguugaucuccuuuggcuccuccuguuuauggccauuuuaaucuggauguauuaucauggaccacgacacacugaugaacaccaccacgaugacucccucccgcacccucaacaaguuaccgacgauucuagccaugaaucugacucuaacuccaacgagggcagacaccaccugcucgugaguggggccggcgacggacccccacucugcucucaaaaccuaggcgcaccuggaggugguccugacaauggcccacaggacccugacaacacugaugacaauggcccacaggacccugacaacacugaugacaauggc-------------cca---------------caggacccugacaacacugaugacaauggcccacagggcccugacaacacugaugacaauggcccacaugacccgcugccucauaacccuagcgacucugcuggaaaugauggaggcccuccagaauugacggaagagauugaaaacaaaggaggugaccgggacccgccuucgaugacagacgguggcggcggugau------------------ccacaccuuccuacacugcuuuuggguacuucugguuccgguggagaugaugacgacccccacggcccaguucagcuaagcuacuaugacuaa
>_R_AP019020.1
cgggccuccauccccagaaacacgcguuacucucucguaggcggccuacauaagccucuuucacugcucugucagcuucuuuccucaguugccuugcuccugccacacuacccugagcauggaacgcgaccuugagaggggcccaccgggcccgccacggcccccucuaggacccccccucuccucuuccauaggccuugcucuccuucuccugcucuuggcgcuacuguucuggcuguauaucguuaugaguaacuggacuggaggagcgcuccuuguccucuauuccuuugcucucaugcuuauuauuaucauucucaucaucuuuaucuucagaagagaccttctctguccacuuggaggccuuggucuacuccuacugaugaguaaguauuacacccuuug--ccccccacccccuuucccuuacgcuuccuucucuaacgcacuuucuccucuuuccccagucacccuccuacucaucgcucucuggaauuugcacggacaggcauuguaccuuggaauugugcuguucaucuuuggcugcuuacuugguaagaucuaacauucccuaggacuuauuuaccacacccucaccuuuccagcccuaacacucuuuuuuucaacgcagucuuaggucucuggaucuacuucuuggagauucucuggcggcuuggugccaccaucuggcagcuuuuggccuucauccuagccuucuuccuagccaucauccugcuuauuauugcucucuaucuacaacaaaacugguggacucuauugguugaucuccuuuggcuccuccuguuucuggccauuuuaaucuggauauauuaucauggaccacgacacacugaugaacaccaccacgaugacucccucccgcacccucaacaagcuaccgacgauucuagccaugaaucugacucuaacuccaacgagggcagacaccaccugcucgugaguggggccggcgacggacccccacucugcucucaaaaccuaggcgcaccuggaggugguccugacaauggcccacaggacccugacaacacugaugacaauggcccacaggacccugacaacacugaugacaauggc-------------cca---------------caggacccugacaacacugaugacaauggcccacaggacccugacaacacugaugacaauggcccacaugacccgcugccucauaacccuagcgacucugcuggaaaugauggaggcccuccaaauuugacggaacagguugaaaacaaaggaggugaccggggcccgccuucgaugacagacgguggcggcggugau------------------ccacaccuuccuacgcugcuuuuggguacuucugguuccgguggagaugaugacgacccccacggcccaguucagcuaagcuacuaugacuaa
>_R_AP019021.1
cgggccuacaucccaagaaacacgcguuacucugacguagccgcccuacauaagccucucacacugcucugcccccuucuuuccucaacugccuugcuccugacacacugcccugaggauggaacacgaccuugagaggggcccaccgggcccgcgacggccccctcgaggaccccccctctcctcttccctaggccttgcucuccuucuccuccucutggcgctactgttttggctgtacatcgttaugagtgactggactggaggagccctccttgtcctctattcctttgctcucaugcuuauaauuauaautttgatcatctttatcttcagaagagaccttctctguccacuuggagcccuuugucuacuccuacugaugaguaaguauuacacccuuug--ccccacucccccuuucccuuacucuuccuucucuaacgcacuuucuccucuuuccccagucacccuccugcucaucgcucucuggaauuugcacggacaggcauuguaccuuggaauugugcugcucaucuucgggugcuuacuugguaagaucuaacauucccuaggaauuauuuaccacacccccacuuuucccaccctaacactc-ttttttcaacgcagtcttaggucucuggatctacttattggagattcucuggcgacttggtgccaccatctggcagcttttggccuucuuccuagccuucuuccuagaccucauccugcucauuauugcucucuaucuacaacaaaacugguggacucuauugguugaucuccuuuggcuccuccuguuucuggcgauuuuaaucuggauguauuaccauggacaacgacacagugaugaacaccaccacgaugacucccucccgcacccucaacaagcuaccgaugauucuagccaugaaucugacucuaacuccaacgagggcagacaccaccugcucgugacuggagccggcgacggacccccacucugcucucaaaaccuaggcgcaccuggaggugguccugacaauggcccacaggacccugacaacacugaugacaauggcccacagggcccugacaacacugaugacaauggc-------------c---------------cacagggcccugacaacacugaugacaauggcccacagggcccugacaacacugaugacaauggcccacaugacccgcugccucauaacccuagcgacucugcuggaaaugauggaggcccuccagaauugacggaagagguugaaaagaaaggaggugaccggggcccgccuucgaugacagacgguggcggcggucau---------------------------------------------------------------------------------------------------------------
>_R_AP019024.1
cgggccuccauccccagaaacacgcguuacucucucguaggcggccuacauaagccucugucacugcucugucagcuucuuuccucaguugccuugcuccugccacacuacccugaccauggaacgcgaccuugagaggggcccaccgggcccgccacggcccccucuaggacccccccucuccucuuccauaggccuugcucuccuucuccugcucuuggcgcuacuguucuggcuguauaucguuaugaguaacuggacuggaggagcgcuccuuguccucuauuccuuugcucucaugcuuauuauuaucauucucaucaucuuuaucuucagaagagaccttctctguccacuuggaggccuuggucuacuccuacugaugaguaaguauuacacccuuug--ccccccacccccuuucccuuacgcuuccuucucuaacgcacuuucuccucuuuccccagucacccuccuacucaucgcucucuggaauuugcacggacaggcauuguaccuuggaauugugcuguucaucuuuggcugcuuacuugguaagaucuaacauucccuaggacuuauuuaccacacccucaccuuuccagcccuaacacucuuuuuuucaacgcagucuuaggucucuggaucuacuucuuggagauucucuggcggcuuggugccaccaucuggcagcuuuuggccuucauccuagccuucuuccuagccaucaucaugcuuauuauugcucucuaucuacaacaaaacugguggacucuauugguugaucuccuuuggcuccuccuguuuauggccauuuuaaucuggauguauuaucauggaccacgacacacugaugaacaccaccacgaugacucccucccgcacccucaacaagcuaccgacgauucuagccaugaaucugacucuaacuccaacgagggcagacaccaccugcucgugaguggggccggcgacggacccccacucugcucucaaaaccuaggcgcaccuggaggugguccugacaauggcccacaggacccugacaacacugaugacaauggcccacaggacccugacaacacugaugacaauggc-------------cca---------------caggacccugacaacacugaugacaauggcccacaggacccugacaacacugaugacaauggcccacaugacccgcugccucauaacccuagcgacucugcuggaaaugauggaggcccuccaaauuugacggaagagguugaaaacaaaggaggugaccgggacccgccuucgaugacagacgguggcggcggugau------------------ccacaccuuccuacgcugcuuuuggguacuucugguuccgguggagaugaugacgacccccacggcccaguucagcuaagcuacuaugacuaa
>_R_AP019025.1
cgggccuccauccccagaaacacgcguuacucucucguaggcggccuacauaagccucugucacugcucugucagcuucuuuccucaguugccuugcuccugccacacuacccugaccauggaacgcgaccuugagaggggcccaccgggcccgccacggcccccucuaggacccccccucuccucuuccauaggccuugcucuccuucuccugcucuuggcgcuacuguucuggcuguauaucguuaugaguaacuggacuggaggagcgcuccuuguccucuauuccuuugcucucaugcuuauuauuaucauucucaucaucuuuaucuucagaagagaccttctctguccacuuggaggccuuggucuacuccuacugaugaguaaguauuacacccuuug--ccccccacccccuuucccuuacgcuuccuucucuaacgcacuuucuccucuuuccccagucacccuccuacucaucgcucucuggaauuugcacggacaggcauuguaccuuggaauugugcuguucaucuuuggcugcuuacuugguaagaucuaacauucccuaggacuuauuuaccacacccucaccuuuccagcccuaacacucuuuuuuucaacgcagucuuaggucucuggaucuacuucuuggagauucucuggcggcuuggugccaccaucuggcagcuuuuggccuucauccuagccuucuuccuagccaucauccugcuuauuauugcucucuaucuacaacaaaacugguggacucuauugguugaucuccuuuggcuccuccuguuuauggccauuuuaaucuggauguauuaucauggaccacgacacacugaugaacaccaccacgaugacucccucccgcacccucaacaagcuaccgacgauucuagccaugaaucugacucuaacuccaacgagggcagacaccaccugcucgugaguggggccggcgacggacccccacucugcucucaaaaccuaggcgcaccuggaggugguccugacaauggcccacaggacccugacaacacugaugacaauggcccacaggacccugacaacacugaugacaauggc-------------cca---------------caggacccugacaacacugaugacaauggcccacaggacccugacaacacugaugacaauggcccacaugacccgcugccucauaacccuagcgacucugcuggaaaugauggaggcccuccaaauuugacggaagagguugaaaacaaaggaggugaccgggacccgccuucgaugacagacgguggcggcggugau------------------ccacaccuuccuacgcugcuuuuggguacuucugguuccgguggagaugaugacgacccccacggcccaguucagcuaagcuacuaugacuaa
>_R_AP019026.1
cgggccuccauccccagaaacacgcguuacucucucguaggcggccuacauaagccucuuucacugcucugucagcuucuuuccucaguugccuugcuccugccacacuauccugagcauggaacgcgaccuugagaggggcccaccgggcccgccacggcccccucuaggacccccccucuccucuuccauaggccuugcucuccuucuccugcucuuggcgcuacuguucuggcuguauaucguuaugaguaacuggacuggaggagcgcuccuuguccucuauuccuuugcucucaugcuuauuauuaucauucucaucaucuuuaucuucagaagagaccttctctguccacuuggaggccuuggucuacuccuacugaugaguaaguauuacacccuuug--ccccccacccccuuucccuuacgcuuccuucucuaacgcacuuucuccucuuuccccagucacccuccuacucaucgcucucuggaauuugcacggacaggcauuguaccuuggaauugugcuguucaucuuuggcugcuuacuugguaagaucuaacauucccuaggacuuauuuaccacacccucaccuuuccagcccuaacacucuuuuuuucaacgcagucuuaggucucuggaucuacuucuuggagauucucuggcggcuuggugccaccaucuggcagcuuuuggccuucauccuagccuucuuccuagccaucauccugcuuauuauugcucucuaucuacaacaaaacugguggacucuauugguugaucuccuuuggcuccuccuguuucuggccauuuuaaucuggauguauuaucauggaccacgacacacugaugaacaccaccacgaugacucccucccgcacccucaacaagcuaccgacgauucuagccaugaaucugacucuaacuccaacgagggcagacaccaccugcucgugaguggggccggcgacggacccccacucugcucucaaaaccuaggcgcaccuggaggugguccugacaauggcccacaggacccugacaacacugaugacaauggcccacaggacccugacaacacugaugacaauggc-------------cca---------------caggacccugacaacacugaugacaauggcccacaggacccugacaacacugaugacaauggcccacaugacccgcugccucauaacccuagcgacucugcuggcaaugauggaggcccuccaaauuugacggaacagguugaaaacaaaggaggugagcggggcccgccuucgaugacagacgguggcggcggugau------------------ccacaccuuccuacgcugcuuuuggguacuucugguuccgguggagaugaugacgacccccacggcccaguucagcuaagcuacuaugacuaa
>_R_AP019027.1
cgggccuccauccccagaaacacgcguuacucucucguaggcggccuacauaagccucugucacuccucugucagcuucuuuccucaguugccuugcuccugccacacuacccugaccauggaacgcgaccuugagaggggcccaccgggcccgccacggcccccucuaggacccccccucuccucuuccauaggccuugcucuccuucuccugcucuuggcgcuacuguucuggcuguauaucguuaugaguaacuggacuggaggagcgcuccuuguccucuauuccuuugcucucaugcuuauuauuaucauucucaucaucuuuaucuucagaagagaccttctctguccacuuggaggccuuggucuacuccuacugaugaguaaguauuacacccuuug--ccccccacccccuuucccuuacgcuuccuucucuaacgcacuuucuccucuuuccccagucacccuccuacucaucgcucucuggaauuugcacggacaggcauuguaccuuggaauugugcuguucaucuuuggcugcuuacuugguaagaucuaacauucccuaggacuaauuuaccacacccucaccuuuccagcccuaacacucuuuuuuucaacgcagucuuaggucucuggaucuacuucuuggagauucucuggcggcuuggugccaccaucuggcagcuuuuggccuucauccuagccuucuuccuagccaucauccugcuuauuauugcucucuaucuacaacaaaacugguggacucuauugguugaucuccuuuggcuccuccuguuuauggccauuuuaaucuggauguauuaucauggaccacgacacacugaggaacaccaccacgaugacucccucccgcacccucaacaagcuaccgacgauucuagccaugaaucugacucuaacuccaacgagggcagacaccaccugcucgugaguggggccggcgacggacccccacucugcucucaaaaccuaggcgcaccuggaggugguccugacaauggcccacaggacccugacaacacugaugacaauggcccacaggacccugacaacacugaugacaauggc-------------cca---------------caggacccugacaacacugaugacaauggcccacaggacccugacaacacugaugacaauggcccacaugacccgcugccucauaacccuagcgacucugcuggaaaugauggaggcccuccaaauuugacggaagagguugaacacaaaggaggugaccggggcccgccuucgaugacagacgguggcggcggugau------------------ccacaccuuccuacgcugcuuuuggguacuucugguuccgguggagaugaugacgacccccacggcccaguucagcuaagcuacuaugacuaa
>_R_AP019028.1
cgggccuccauccccagaaacacgcguuacucucucguaggcggccuacauaagccucugucacuccucugucagcuucuuuccucaguugccuugcuccugccacacuacccugaccauggaacgcgaccuugagaggggcccaccgggcccgccacggcccccucuaggacccccccucuccucuuccauaggccuugcucuccuucuccugcucuuggcgcuacuguucuggcuguauaucguuaugaguaacuggacuggaggagcgcuccuuguccucuauuccuuugcucucaugcuuauuauuaucauucucaucaucuuuaucuucagaagagaccttctctguccacuuggaggccuuggucuacuccuacugaugaguaaguauuacacccuuug--ccccccacccccuuucccuuacgcuuccuucucuaacgcacuuucuccucuuuccccagucacccuccuacucaucgcucucuggaauuugcacggacaggcauuguaccuuggaauugugcuguucaucuuuggcugcuuacuugguaagaucuaacauucccuaggacuaauuuaccacacccucaccuuuccagcccuaacacucuuuuuuucaacgcagucuuaggucucuggaucuacuucuuggagauucucuggcggcuuggugccaccaucuggcagcuuuuggccuucauccuagccuucuuccuagccaucauccugcuuauuauugcucucuaucuacaacaaaacugguggacucuauugguugaucuccuuuggcuccuccuguuuauggccauuuuaaucuggauguauuaucauggaccacgacacacugaggaacaccaccacgaugacucccucccgcacccucaacaagcuaccgacgauucuagccaugaaucugacucuaacuccaacgagggcagacaccaccugcucgugaguggggccggcgacggacccccacucugcucucaaaaccuaggcgcaccuggaggugguccugacaauggcccacaggacccugacaacacugaugacaauggcccacaggacccugacaacacugaugacaauggc-------------cca---------------caggacccugacaacacugaugacaauggcccacaggacccugacaacacugaugacaauggcccacaugacccgcugccucauaacccuagcgacucugcuggaaaugauggaggcccuccaaauuugacggaagagguugaacacaaaggaggugaccggggcccgccuucgaugacagacgguggcggcggugau------------------ccacaccuuccuacgcugcuuuuggguacuucugguuccgguggagaugaugacgacccccacggcccaguucagcuaagcuacuaugacuaa
>_R_AP019029.1
cgggccuccauccccagaaacacgcguuacucucucguaggcggccuacauaagccucugucacugcucugucagcuucuuuccucaguugccuugcuccugccacacuacccugaccauggaacgcgaccuugagaggggcccaccgggcccgccacggcccccucuaggacccccccucuccucuuccauaggccuugcucuccuucuccugcucuuggcgcuacuguucuggcuguauaucguuaugaguaacuggacuggaggagcgcuccuuguccucuauuccuuugcucucaugcuuguuauuaucauucucaucaucuuuaucuucagaagagaccttctctguccacuuggaggccuuggucuacuccuacugaugaguaaguauuacacccuuug--ccccccacccccuuucccuuacgcuuccuucucuaacgcacuuucuccucuuuccccagucacccuccuacucaucgcucucuggaauuugcgcggacaggcauuguaccuuggaauugugcuguucaucuuuggcugcuuacuugguaagaucuaacauucccuaggacuuauuuaccacacccucaccuuuccagcccuaacacucuuuuuuucaacgcagucuuaggucucuggaucuacuucuuggagauucucuggcggcuuggugccaccaucuggcagcuuuuggccuucauccuagccuucuuccuagccaucauccugcuuauuauugcucucuaucuacaacaaaacugguggacucuauugguugaucuccuuuggcuccuccuguuuauggccauuuuaaucuggauguauuaucauggaccacgacacacugaugaacaccaccacgaugacucccucccgcacccucaacaagcuaccgacgauucuagccaugaaucugacucuaacuccaacgagggcagacaccaccugcucgugaguggggccggcgacggacccccacucugcucucaaaaccuaggcgcaccuggaggugguccugacaauggcccacaggacccugacaacacugaugacaauggcccacaggacccugacaacacugaugacaauggc-------------cca---------------caggacccugacaacacugaugacaauggcccacaggacccugacaacacugaugacaauggcccacaugacccgcugccucauaacccuagcgacucugcuggaaaugauggaggcccuccaaauuugacggaagagguugacaacaaaggaggugaccggggcccgccuucgaugacagacgguggcggcggugau------------------ccacaccuuccuacgcugcuuuuggguacuucugguuccgguggagaugaugacgacccccacggcccaguucagcuaagcuacuaugacuaa
>_R_AP019030.1
cgggccuccauccccagaaacacgcguuacucucucguaggcggccuacauaagccucugucacugcucugucagcuucuuuccucaguugccuugcuccugccacacuacccugaccauggaacgcgaccuugagaggggcccaccgggcccgccacggcccccucuaggacccccccucuccucuuccauaggccuugcucuccuucuccugcucuuggcgccacuguucuggcuguauaucguuaugaguaacuggacuggaggagcgcuccuuguccucuauuccuuugcucucaugcuuauuauuaucauucucaucaucuuuaucuucagaagagaccttctctguccacuuggaggccuuggucuacuccuacugaugaguaaguauuacacccuuug--ccccccacccccuuucccuuacgcuuccuucucuaacgcacuuucuccucuuuccccagucacccuccuacucaucgcucucuggaauuugcacggacaggcauugucccuuggaauugugcuguucaucuuuggcugcuuacuugguaagaucuaacauucccuaggacuuauuuaccacacccucaccuuuccagcccuaacacucuuuuuuucaacgcagucuuaggucucuggaucuacuucuuggagauucucuggcggcuuggugccaccaucuggcagcuuuuggccuucauccuagccuucuuccuagccaucauccugcuuauuauugcucucuaucuacaacaaaacugguggacucuauugguugaucuccuuuggcuccuccuguuuauggccauuuuaaucuggauguauuaucauggaccacgacacacugaugaacaccaccacgaugacucccucccgcacccucaacaagcuaccgacgauucuagccaugaaucugacucuaacuccaacgagggcagacaccaccugcucgugaguggggccggcgacggacccccacucugcucucaaaaccuaggcgcaccuggaggugguccugacaauggcccacaggacccugacaacacugaugacaauggcccacaggacccugacaacacugaugacaauggc-------------cca---------------caggacccugacaacacugaugacaauggcccacaggacccugacaacacugaugacaauggcccacaugacccgcugccucauaacccuagcgacucugcuggaaaugauggaggcccuccaaauuugacggaagagguugaaaacaaaggaggugaccgggacccgccuucgaugacagacgguggcggcggugau------------------ccacaccuuccuacgcugcuuuuggguacuucugguuccgguggagaugaugacgacccccacggcccaguucagcuaagcuacuaugacuaa
>_R_AP019032.1
cgggccuccauccccagaaacacgcguuacucucucguaggcggccuacauaagccucugucacugcucugucagcuucuuuccucaguugccuugcuccugccacacuacccugaccauggaacgcgaccuugagaggggcccaccgggcccgccacggcccccucuaggacccccccucuccucuuccauaggccuugcucuccuucuccugcucuuggcgcuacuguucuggcuguauaucguuaugaguaacuggacuggaggagcgcuccuuguccucuauuccuuugcucucauacuuauuauuaucauucucaucaucuuuaucuucagaagagaccttctctguccacuuggaggccuuggucuacuccuacugaugaguaaguauuacacccuuug--ccccccacccccuuucccuuacgcuuccuucucuaacgcacuuucuccucuuuccccagucacccuccuacucaucgcucucuggaauuugcacggacaggcauuguaccuuggaauugugcuguucaucuuuggcugcuuacuugguaagaucuaacauucccuaggacuuauuuaccacacccucaccuuuccagcccuaacacucuuuuuuucaacgcagucuuaggucucuggaucuacuucuuggagauucucuggcggcuuggugccaccaucuggcagcuuuuggccuucauccuagccuucuuccuagccaucauccugcuuauuauugcucucuaucuacaacaaaacugguggacucuauugguugaucuccuuuggcuccuccuguuuauggccauuuuaaucuggauguauuaucauggaccacgacacacugaugaacaccaccacgaugacucccucccgcacccucaacaagcuaccgacgauucuagccaugaaucugacucuaacuccaacgagggcagacaccaccugcucgugaguggggccggcgacggacccccacucugcucucaaaaccuaggcgcaccuggaggugguccugacaauggcccacaggacccugacaacacugaugacaauggcccacaggacccugacaacacugaugacaauggc-------------cca---------------caggacccugacaacacugaugacaauggcccacaggacccugacaacacugaugacaauggcccacaugacccgcugccucauaacccuagcgacucugcuggaaaugauggagguccuccacauuugacggaagacguugaaaacaaaggagguggccggggcccgccuucgaugacagacgguggcggcggugau------------------ccacaccuuccuacgcugcuuuuggguacuucugguuccgguggagaugaugacgacccccacggcccaguucagcuaagcuacuaugacuaa
>_R_AP019033.1
cgggccuccauccccagaaacacgcguuacucucucguaggcggccuacauaagccucuuucacugcucugucagcuucuuuccucaguugccuugcuccugccacacuauccugagcauggaacgcgaccuugagaggggcccaccgggcccgccacggcccccucuaggacccccccucuccucuuccauaggccuugcucuccuucuccugcucuuggcgcuacuguucuggcuguauaucguuaugaguaacuggacuggaggagcgcuccuuguccucuauuccuuugcucucaugcuuacuauuaucauucucaucaucuuuaucuucagaagagaccttctctguccacuuggaggccuuggucuacuccuacugaugaguaaguauuacacccuuug--ccccccacccccuuucccuuacgcuuccuucucuaacgcacuuucuccucuuuccccagucacccuccuacucaucgcucucuggaauuugcacggacaggcauuguaccuuggaauugugcuguucaucuuuggcugcuuacuugguaagaucuaacauucccuaggacuuauuuaccacacccucaccuuuccagcccuaacacucuuuuuuucaacgcagucuuaggucucuggaucuacuucuuggagauucucuggcggcuuggugccaccaucuggcagcuuuuggccuucauccuagccuucuuccuagccaucauccugcuuauuauugcucucuaucuacaacaaaacugguggacucuauugguugaucuccuuuggcuccuccuguuucuggccauuuuaaucuggauguauuaucauggaccacgacacacugaugaacaccaccacgaugacucccucccgcacccucaacaagcuaccgacgauucuagccaugaaucugacucuaacuccaacgagggcagacaccaccugcucgugaguggggccggcgacggacccccacucugcucucaaaaccuaggcgcaccuggaggugguccugacaauggcccacaggacccugacaacacugaugacaauggcccacaggacccugacaacacugaugacaauggc-------------cca---------------caggacccugacaacacugaugacaauggcccacaggacccugacaacacugaugacaauggcccacaugacccgcugccucauaacccuagcgacucugcuggaaauuauggaggcccuccaaauuugacggaacagguugaaaacaaaggaggugagcggggcccgccuucgaugacagacgguggcggcggugau------------------ccacaccuuccuacgcugcuuuuggguacuucugguuccgguggagaugaugacgacccccacggcccaguucagcuaagcuacuaugacuaa
>_R_AP019034.1
cgggccuccauccccagaaacacgcguuacucucucguaggcggccuacauaagccucugucacugcucugucagcuucuuuccucaguugccuugcuccugccacacuacccugagcauggaacgcgaccuugagaggggcccaccgggcccgccacggcccccucuaggacccccccucuccucuuccauaggccuugcucuccuucuccugcucuuggcgcuacuguucuggcuguauaucguuaugaguaacuggacuggaggagcgcuccuuguccucuauuccuuugcucucaugcuuauuauuaucauucucaucaucuuuaucuucagaagagaccttctctguccacuuggaggccuuggucuacuccuacugaugaguaaguauuacacccuuug--ccccccacccccuuucccuuacgcuuccuucucuaacgcacuuucuccucuuuccccagucacccuccuacucaucgcucucuggaauuugcacggacaggcauuguaccuuggaauugugcuguucaucuuuggcugcuuacuugguaagaucuaacauucccuaggacuuauuuaccacacccucaccuuuccagcccuaacacucuuuuuuucaacgcagucuuaggucucuggaucuacuucuuggagauucucuggcggcuuggugccaccaucuggcagcuuuuggccuucauccuagccuucuuccuagccaucauccugcuuauuauugcucucuaucuacaacaaaacugguggacucuauugguugaucuccuuuggcuccuccuguuuauggccauuuuaaucuggauguauuaucauggaccacgacacacugaugaacaccaccacgaugacucccucccgcacccucaacaagcuaccgacgauucuagccaugaaucugacucuaacuccaacgagggcagacaccaccugcucgugaguggggccggcgacggacccccacucugcucucaaaaccuaggcgcacauggaggugguccugacaaugacccacaggacccugacaacacugaugacaaugccccacaggacccugacaacacugaugacaauggc-------------cca---------------caggacccugacaacacugaugacaauggcccacagggcccugacaacacugaugacaauggcccacaugacccgcugccucauaacccuagcgacucugcuggaaaugauggaggcccgccacaauugacggaagagguugaaaacaaacaaggugaccagggcccgccuccgaugacagacgguggcgacggucau---------------------------------------------------------------------------------------------------------------
>_R_AP019035.1
cgggccuccauccccagaaacacgcguuacucucucguaggcggccuacauaagccucugucacugcucugucagcuucuuuccucaguugccuugcuccugccacacuacccugaccauggaacgcgaccuugagaggggcccaccgggcccgccacggcccccucuaggacccccccucuccucuuccauaggccuugcucuccuucuccugcucuuggcgcuacuguucuggcuguauaucguuaugaguaacuggacuggaggagcgcuccuuguccucuauuccuuugcucucaugcuuauuauuaucauucucaucaucuuuaucuucagaagagaccttctctguccacuuggaggccuuggucuacuccuacugaugaguaaguauuacacccuuug--ccccccacccccuuucccuuacgcuuccuucucuaacgcacuuucuccucuuuccccagucacccuccuacucaucgcucucuggaauuugcacggacaggcauuguaccuuggaauugugcuguucaucuuuggcugcuuacuugguaagaucuaacauucccuaggacuuauuuaccacacccucaccuuuccagcccuaacacucuuuuuuucaacgcagucuuaggucucuggaucuacuucuuggagauucucuggcggcuuggugccaccaucuggcagcuuuuggccuucauccuaggcuucuuccuagccaucauccugcuuauuauugcucucuaucuacaacaaaacugguggacucuauugguugaucuccuuuggcuccuccuguuuauggccauuuuaaucuggauguauuaucauggaccacgacacacugaugaacaccaccacgaugacucccucccgcacccucaacaagcuaccgacgauucuagccaugaaucugacucuaacuccaacgagggcagacaccaccugcucgugaguggggccggcgacggacccccacucugcucucaaaaccuaggcgcaccuggaggugguccugacaauggcccacaggacccugacaacacugaugacaauggcccacaggacccugacaacacugaugacaauggc-------------cca---------------caggacccugacaacacugaugacaauggcccacaggacccugacaacacugaugacaauggcccacaugacccgcugccucauaacccuagcgacucugcuggaaaugauggaggcccuccaaauuugacggaagagguugaaaacaaaggaggugaccggggcccgccuucgaugacagacgguggcggcggugau------------------ccacaccuuccuacgcugcuuuuggguacuucugguuccgguggagaugaugacgacccccacggcccaguucagcuaagcuacuaugacuaa
>_R_AP019036.1
cgggccuccauccccagaaacacgcguuacucucucguaggcggccuacauaagccucugucacugcucugucagcuucuuuccucaguugccuugcuccugccacacuacccugaccauggaacgcgaccuugagaggggcccaccgggcccgccacggcccccucuaggacccccccucuccucuuccauaggccuugcucuccuucuccugcucuuggcgcuacuguucuggcuguauaucguuaugaguaacuggacuggaggagcgcuccuuguccucuauuccuuugcugucaugcuuauuauuaucauucucaucaucuuuaucuucagaagagaccttctctguccacuuggaggccuuggucuacuccuacugaugaguaaguauuacacccuuug--ccccccacccccuuucccuuacgcuuccuucucuaacgcacuuucuccucuuuccccagucacccuccuacucaucgcucucuggaauuugcacggacaggcauuguaccuuggaauugugcuguucaucuuuggcugcuuacuugguaagaucuaacauucccuaggacuuauuuaccacacccucaccuuuccagcccuaacacucuuuuuuucaacgcagucuuaggucucuggaucuauuucuuggagauucucuggcggcuuggugccaccaucuggcagcuuuuggccuucauccuagccuucuuccuagccaucauccugcuuauuauugcucucuaucuacaacaaaacugguggacucuauugguugaucuccuuuggcuccuccuguuuauggccauuuuaaucuggauguauuaucauggaccacgacacacugaugaacaccaccacgaugacucccucccgcacccucaacaagcuaccgacgauucuagccaugaaucugacucuaacuccaacgagggcagacaccaccugcucgugaguggggccggcgacggacccccacucugcucucaaaaccuaggcgcaccuggaggugguccugacaauggcccacaggacccugacaacacugaugacaauggcccacaggacccugacaacacugaugacaauggc-------------cca---------------caggacccugacaacacugaugacaauggcccacaggacccugacaacacugaugacaauggcccacaugacccgcugccucauaacccuagcgacucugcuggaaaugauggaggcccuccaaauuugacggaagagguugaaaacaaaggaggugaccgggacccgccuucgaugacagacgguggcggcggugau------------------ccacaccuuccuacgcugcuuuuggguacuucugguuccgguggagaugaugacgacccccacggcccaguucagcuaagcuacuaugacuaa
>_R_AP019037.1
cgggccuccauccccagaaacacgcguuacucucucguaggcggccuacauaagccucuuucacugcucugucagcuucuuuccucaguugccuugcuccugccacacuacccugagcauggaacgcgaccuugagaggggcccaccgggcccgccacggcccccucuaggacccccccucuccucuuccauaggccuugcucuccuucuccugcucuuggcgcuacuguucuggcuguauaucguuaugaguaacuggacuggaggaccgcuccuuguccucuauuccuuugcucucaugcuuauuauuaucauucucaucaucuuuaucuucagaagagaccttctctguccacuuggaggccuuggucuacuccuacugaugagugaguauuacacccuuug--ccccccacccccuuucccuuacgcuuccuucucuaacgcacuuucuccucuuuccccagucacccuccuacucaucgcucucuggaauuugcacggacaggcauuguaccuuggaauugugcuguucaucuuuggcugcuuacuugguaagaucuaacauucccuaggacuuauuuaccacacccucaccuuuccagcccuaacacucuuuuuuucaacgcagucuuaggucucuggaucuacuucuuggagauucucuggcggcuuggugccaccaucuggcagcuuuuggccuucauccuagccuucuuccuagccaucauccugcuuauuauugcucucuaucuacaacaaaacugguggacucuauugguugaucuccuuuggcuccuccuguuucuggccauuuuaaucuggauguauuaucauggaccacgacacacugaugcacaccaccacgaugacucccucccgcacccucaacaagcuaccgacgauucuagccaugaaucugacucuaacuccaacgagggcagacaccaccugcucgugaguggggccggcgacggacccccacucugcucucaaaaccuaggcgcaccuggaggugguccugacaauggcccacaggacccugacaacacugaugacaauggcccacaggacccugacaacacugaugacaauggc-------------cca---------------caggacccugacaacacugaugacaauggcccacaggacccugacaacacugaugacaaugccccacaugacccgcugccucauaacccuagcgacucugcuggaaaugauggaggcccuccaaauuugacggaacagguugaaaacgaaggaggugaccggggcccgccuucgaugacagacgguggcggcggugau------------------ccacaccuuccuacgcugcuuuuggguacuucugguuccgguggagaugaugacgacccccacggcccaguucagcuaagcuacuaugacuaa
>_R_AP019038.1
--ggcccccauccccagaaacacgcgguacucucucgucaucggccuacaaaacccucucucacugcucugucagcuucuuuccucaggugccuugcuccugccacacuacccugagcauggaccgcgaccuugagaggggcccaccgggcccgccacggcccccucuaggacccccccucuccucuuccaugggccuugcucuccuucuccugaucuuggcgcuacuguucuggcuguauaucguuaugaguaacuggacuggaggagcgcuccuuguccucuaugccuuugcucuaauccuuauuauuaucauucuccucaucuuuaucuucagaagagaccttctctguccacuuggaggccuuggucuacuccuacugaugaguaaguauuacacccuuug--ccccccacccccuuucccuuacgcuuccuucucuaacgcacuuucuccucuuuccccagucacccuccugcucaucgcucucuggaauuugcacggacaggcauuguaccuuggaauucugcuguucaucuucgccugcuuacuugguaagaucuaacauucccuaggacuuauuuaccacacccucacuuuuccaacccuaacacucuuuuuuucaacgcagccuuaggucucuggaucuacuucuuggagauucucuggcggcuuggugccaccaucuggcagcuuuuggccuucauccuagccuucuuccuagacaucauccugcuuauuauugcucucuaucuacaacaaaacugguggacucuauugguugaucuccuuuggcuccuccuguuuauggccauuuuaaucuggauguauuaccauggacaacgacacacugaugaacaccaccacgaugacucccucccgcacccucaacaagcuaccgacgauucuagccgggaaucugacucuaacuccaacgagggcggacaccaccugcucgugacuggagccggcgacggacccccacucugcucucaaaaccuaggcgcacaugcaggugguccugacaaugacccacaggacccugacaacacugaugacaauggcccacaggacccuggcaacacugaugacaaugcc-------------cca---------------caggacccugacaacacugaugacaauggcccacagggcccugacaacacugaugacaauggcccacaugacccgcugccucauaacccuagcgacucugcuggaaaugauggaggcccgccacaauugacggaagagguugaaaacaaacaaggugaccagggcccgccuccgaugacaaacgguggcgacggucau---------------------------------------------------------------------------------------------------------------
>_R_AP019039.1
cgggccuccauccccagaaacacgcguaacucucucguaggcggccuacauaagccucugucacugcucugucagcuucuuuccucaguugccuugcuccugccacacuacccugagcauggaacgcgaccuugagaggggcccaccgggcccgccacggcccccucuaggacccccccucuccucuuccauaggccuugcucuccuucuccugcucuuggcgcuacuguucuggcuguauaucguuaugaguaacuggacuggaggagcgcuccuuguccucuauuccuuugcucucaugcuucuuauuaucauucucaucaucuuuaucuucagaagagaccttctctguccacuuggaggccuuggucuacuccuacugaugaguaaguauuacacccuuug--ccccccacccccuuucccuuacgcuuccuucucuaacgcacuuucuccucuuuccccagucacccuccuacucaucgcucucuggaauuugcacggacaggcauuguaccuuggaauugugcuguucaucuuuggcugcuuacuugguaagaucuaacauucccuaggacuuauuuaccacacccucaccuuuccagcccuaacacucuuuuuuucaacgcagucuuaggucucuggaucuaccucuuggagauucucuggcggcuuggugccaccaucuggcagcuuuuggccuucauccuagccuucuuccuagccaucauccugcuuauuauugcucucuaucuacaacaaaacugguggacucuauugguugaucuccuuuggcuccuccuguuuauggccauuuuaaucuggauguauuaucauggaccacgacacacugaugaacaccaccacgaugacucccucccgcacccucaacaagcuaccgacgauucuagccaugaaucugacucuaacuccaacgagggcagacaccaccugcucgugaguggggccggcgacggacccccacucugcucucaaaaccuaggcgcacauggaggugguccugacaaugacccacaggacccugacaacacugaugacaaugccccacaggacccugacaacacugaugacaauggc-------------cca---------------caggacccugacaacacugaugacaauggcccacagggcccugacaacacugaugacaauggcccacaugacccgcugccucauaacccuagcgacucugcuggaaaugauggaggcccgccacaauugacggaagagguugaaaacaaacaaggugaccagggcccgccuccgaugacagacgguggcgacggucau---------------------------------------------------------------------------------------------------------------
>_R_AP019040.1
cgggccuccauccccagaaacacgcguuacucucucguaggcggccuacauaagccucugucacugcucugucagcuucuuuccucaguugccuugcuccugccacacuacccugaccauggaacgcgaccuugagaggggcccaccgggcccgcaacggcccccucuaggacccccccucuccucuuccauaggccuugcucuccuucuccugcucuuggcgcuacuguucuggcuguauaucguuaugaguaacuggacuggaggagcgcuccuuguccucuauuccuuugcucucuugcuuauuauuaucauucucaucaucuuuaucuucagaagagaccttctctguccacuuggaggccuuggucuacuccuacugaugaguaaguauuacacccuuug--ccccccacccccuuucccuuacgcuuccuucucuaacgcacuuucuccucuuuccccagucacccuccuacucaucgcucucuggaauuugcacggacaggcauuguaccuuggaauucugcuguucaucuuuggcugcuuacuugguaagaucuaacauucccuaggacuuauuuaccacacccucaccuuuccagcccuaacacucuuuuuuucaacgcagucuuaggucucuggaucuacuucuuggagauucucuggcggcuuggugccaccaucuggcagcuuuuggccuucauccuagccuucuuccuagccaucauccugcuuauuauugcucucuaucuacaacaaaacugguggacucuauugguugaucuccuuuggcuccuccuguuuauggccauuuuaaucuggauguauuaucauggaccacgacacacugaugaacaccaccacgaugacucccucccgcacccucaacaagcuaccgacgauucuagccaugaaucugacucuaacuccaacgagggcagacaccaccugcucgugaguggggccggcgacggacccccacucugcucucaaaaccuaggcgcaccuggaggugguccugacaauggcccacaggacccugacaacacugaugacaauggcccacaggacccugacaacacugaugacaauggc-------------cca---------------caggacccugacaacacugaugacaauggcccacaggacccugacaacacugaugacaauggcccacaugacccgcugccucauaacccuagcgacucugcuggaaaugauggaggcccuccaaauuucacggaagagguugaaaacaaaggaggugaccgggacccgccuucgaugacagacgguggcggcggugau------------------ccacaccuuccuacgcugcuuuuggguacuucugguuccgguggagaugaugacgacccccacggcccaguucagcuaagcuacuaugacuaa
>_R_AP019041.1
cgggccuccauccccagaaacacgcguuacucucucguaggcggccuacauaagccucugucacugcucugucagcuucuuuccucaguugccuugcuccugccacacuacccugagcauggaacgcgaccuugagaggggcccaccgggcccgccacggcccccucuaggacccccccucuccucuuccauaggccuugcucuccuucuccugcucuuggcgcuacuguucuggcuguauaucguuaugaguaacuggacuggaggagcgcuccuuguccucuauuccuuugcucucaugcuuauuauuaucauucucgucaucuuuaucuucagaagagaccttctctguccacuuggaggccuuggucuacuccuacugaugaguaaguauuacacccuuug--ccccccacccccuuucccuuacgcuuccuucucuaacgcacuuucuccucuuuccccagucacccuccuacucaucgcucucuggaauuugcacggacaggcauuguaccuuggaauugugcuguucaucuuuggcugcuuacuugguaagaucuaacauucccuaggacuuauuuaccacacccucaccuuuccagcccuaacacucuuuuuuucaacgcagucuuaggucucuggaucuacuucuuggagauucucuggcggcuuggugccaccaucuggcagcuuuuggccuucauccuagccuucuuccuagccaucauccugcuuauuauugcucucuaucuacaacaaaacugguggacucuauugguugaucuccuuuggcuccuccuguuuauggccauuuuaaucuggauguauuaucauggaccacgacacacugaugaacaccaccacgaugacucccucccgcacccucaacaagcuaccgacgauucuagccaugaaucugacucuaacuccaacgagggcagacaccaccugcucgugaguggggccggcgacggacccccacucugcucucaaaaccuaggcgcacauggaggugguccugacaaugacccacaggacccugacaacacugaugacaauuccccacaggacccugacaacacugaugacaauggc-------------cca---------------caggacccugacaacacugaugacaauggcccacagggcccugacaacacugaugacaauggcccacaugccccgcugccucauaccccuagcgacucugcugaaaaugagggaggcccgccacaauugacggaagagguugaaaacaaacaaggugaccagggcccgccuccgaugacagacgguggcgacggucau---------------------------------------------------------------------------------------------------------------
>_R_AP019042.1
cgggccuccauccccagaaacacgcguuacucucucguaggcggccuacauaagccucugucacugcucugucagcuucuuuccucaguugccuugcuccugccacacuccccugaccauggaacgcgaccuugagaggggcccaccgggcccgccacggcccccucuaggacccccccucuccucuuccauaggccuugcucuccuucuccugcucuuggcgcuacuguucuggcuguauaucguuaugaguaacuggacuggaggagcgcuccuuguccucuauuccuuugcucucaugcuuauuauuaucauucucaucaucuuuaucuucagaagagaccttctctguccacuuggaggccuuggucuacuccuacugaugaguaaguauuacacccuuug--ccccccacccccuuucccuuacgcuuccuucucuaacgcacuuucuccucuuuccccagucacccuccuacucaucgcucucuggaauuugcacggacaggcauuguaccuuggaauugugcuguucaucuuuggcugcuuacuugguaagaucuaacauucccuaggacuuauuuaccacacccucaccuuuccagcccuaacacucuuuuuuucaacgcagucuuaggucucuggaucuacuucuuggagauucucuggcggcuuggugccaccaucuggcagcuuuuggccuucauccuagccuucuuccuagccaucauccugcuuauuauugcucucuaucuacaacaaaacugguggacucuauugguugaucuccuuuggcuccuccuguuuauggccauuuuaaucuggauguauuaucauggaccacgacacacugaugaacaccaccacgaugacucccucccgcacccucaacaagcuaccgacgauucuagccaugaaucugacucuaacuccaacgagggaagacaccaccugcucgugaguggggccggcgacggacccccacucugcucucaaaaccuaggcgcaccuggaggugguccugacaauggcccacaggacccugacaacacugaugacaauggcccacaggacccugacaacacugaugacaauggc-------------cca---------------caggacccugacaacacugaugacaauggcccacaggacccugacaacacugaugacaauggcccacaugacccgcugccucauaacccuagcgacucugcuggaaaugauggaggcccuccaaauuugacggaagagguugaaaacaaaggaggugaccgggacccgccuucgaugacagacgguggcggcggugau------------------ccacaccuuccuacgcugcuuuuggguacuucugguuccgguggagaugaugacgacccccacggcccaguucagcuaagcuacuaugacuaa
>_R_AP019043.1
cgggccuccauccccagaaacacgcguuacucucucguaggcggccuacauaagccucuuucacugcucugucagcuucuuuccucaguugccuugcuccugccacacuccccugagcauggaacgcgcccuugagaggggcccaccgggcccgccacggcccccucuaggacccccccucuccucuuccauaggccuugcucuccuucuccugcucuuggcgcuacuguucuggcuguauaucguuaugaguaacuggacuggaggagcgcuccuuguccucuauuccuuugcucucaugcuuauuauuaucauucucaucaucuuuaucuucagaagagaccttctctguccacuuggaggccuuggucuacuccuacugaugaguaaguauuacacccuuug--ccccccacccccuuucccuuacgcuuccuucucuaacgcacuuucuccucuuuccccagucacccuccuacucaucgcucucuggaauuugcacggacaggcauuguaccuuggaauugugcuguucaucuuuggcugcuuacuugguaagaucuaacauucccuaggacuuauuuaccacacccucaccuuuccagcccuaacacucuuuuuuucaacgcagucuuaggucucuggaucuacuucuuggagauucucuggcggcuuggugccaccaucuggcagcuuuuggccuucauccuagccuucuuccuagccaucauccugcuuauuauugcucucuaucuacaacaaaacugguggacucuauugguugaucuccuuuggcuccuccuguuucuggccauuuuaaucuggauguauuaucauggaccacgacacacugaugaacaccaccacgaugacucccucccgcacccucaacaagcuaccgacgauucuagccaugaaucugacucuaacuccaacgagggcagacaccaccugcucgugaguggggccggcgacggacccccacucugcucucaaaaccuaggcgcaccuggaggugguccugacaauggcccacaggacccugacaacacugaugacaauggcccacaggacccugacaacacugaugacaauggc-------------cca---------------caggacccugacaacacugaugacaauggcccacaggacccugacaacacugaugacaauggcccacaugacccgcugccucauaacccuagcgacucugcuggaaaugauggaggcccuccacauuugacggaacagguugaaaacaaaggaggugaccgggacccgccuucgaugacagacgguggcggcggugau------------------ccacaccuuccuacgcugcuuuuggguacuucugguuccgguggagaugaugacgacccccacggcccaguucagcuaagcuacuaugacuaa
>_R_AP019044.1
cgggccuccauccccagaaacacgcguuacucucucguaggcggccuacauaagccucugucacugcucugucagcuucuuuccucaguugccuugcuccugccacacuacccugaccauggaacgcgaccuugagaggggcccaccgggcccgccacggcccccucuaggacccccccucuccucuuccauaggccuugcucuccuucuccugcucuuggcgcuacuguucuggcuguauaucguuaugaguaacuggacuggaggagcgcucuuuguccucuauuccuuugcucucaugcuuauuauuaucauucucaucaucuuuaucuucagaagagaccttctctguccacuuggaggccuuggucuacuccuacugaugaguaaguauuacacccuuug---cccccacccccuuucccuuacgcuuccuucucuaacgcacuuucuccucuuuccccagucacccuccuacucaucgcucucuggaauuugcacggacaggcauuguaccuuggaauugugcuguucagcuuuggcugcuuacuugguaagaucuaacauucccuaggacuuauuuaccacacccucaccuuuccagcccuaacacucuuuuuuucaacgcagucuuaggucucuggaucuacuucuuggagauucucuggcggcuuggugccaccaucuggcagcuuuuggccuucauccuagccuucuuccuagccaucauccugcuuauuauugcucucuaucuacaacaaaacugguggacucuauugguugaucuccuuuggcuccuccuguuuauggccauuuuaaucuggauguauuaucauggaccacgacacacugaugaacaccaccacgaugacucccucccgcacccucaacaagcuaccgacgauucuagccaugaaucugacucuaacuccaacgagggcagacaccaccugcucgugaguggggccggcgacggacccccacucugcucucaaaaccuaggcgcaccuggaggugguccugacaauggcccacaggacccugacaacacugaugacaauggcccacaggacccugacaacacugaugacaauggc-------------cca---------------caggacccugacaacacugaugacaauggcccacaggacccugacaacacugaugacaauggcccacaugacccgcugccucauaacccuagcgacucugcuggaaaugauggaggcccuccaaauuugacggaagagguugaaaacaaaggaggugcccgggacccgccuucgaugacagacgguggcggcggugau------------------ccacaccuuccuacgcugcuuuuggguacuucugguuccgguggagaugaugacgacccccacggcccaguucagcuaagcuacuaugacuaa
>_R_AP019045.1
cgggccuccauccccagaaacacgcguuacucucucguaggcggccuacauaagccucuuucacugcucugucagcuucuuuccucaguugccuugcuccugccacacuacccugagcauggaacgcgaccuugagaggggcccaccgggcccgccacggcccccucuaggacccccccucuccucuuccauaggccuugcucuccuucuccugcucuuggcgcuacuguucuggcuguauauccuuaugaguaacuggacuggaggagcgcuccuuguccucuauuccuuugcucucaugcuuauuauuaucauucucaucaucuuuaucuucagaagagaccttctctguccacuuggaggccuuggucuacuccuacugaugaguaaguauuacacccuuug--ccccccacccccuuucccuuacgcuuccuucucuaacgcacuuucuccucuuuccccagucacccuccuacucaucgcucucuggaauuugcacggacagccauuguacauuggaauugugauguucaucuuuggcugcuuacuugguaagaucuaacauucccuaggacuuauuuaccacacccucaccuuuccagcccuaacacucuuuuuuucaacgcagucuuaggucucuggaucuacuucuuggagauucucuggcggcuuggugccaccaucuggcagcuuuuggccuucauccuagccuucuuccuagccaucauccugcuuauuauugcucucuaucuacaacacaacugguggacucuauugguugaucuccuuuggcuccuccuguuucuggccauuuuaaucuggauguauuaucauggaccacgacacacugaugaacaccaccacgaugacucccucccgcacccucaacaagcuaccgacgauucuagccaugaaucugacucuaacuccaacgagggcagacaccaccugcucgugaguggggccggcgacggacccccacucugcucucaaaaccuaggcgcaccuggaggugguccugacaauggcccacaggacccugacaacacugaugacaauggcccacaggacccugacaacacugaugacaauggc-------------cca---------------caggacccugacaacacugaugacaauggcccacaggacccugacaacacugaugacaauggcccacaugacccacugccucauaacccuagcgacucugcuggaaaugauggagccccuccaaauuugacggaacacguugaaaacaaaggaggugaccggggcccgccuucgaugacagacgguggcggcggugau------------------ccacaccuuccuacgcugcuuuuggguacuucugguuccgguggagaugaugacgacccccacggcccaguucagcuaagcuacuaugacuaa
>_R_AP019047.1
cgggccuccauccccagaaacacgcguuacucucucguaggcggccuacauaagccucuuucacugcucugucagcuucuuuccucaguugccuugcuccugccacacuacccugagcauggaacgcgaccuugagaggggcccaccgggcccgccacggcccccucuaggacccccccucuccucuuccauaggccuugcucuccuucuccugcucuuggcgcuacuguucuggcuguauaucguuaugaguaacuggacuggaggagcgcuccuuguccucuauuccuuugcucuccugcuuauuauuaucauucucaucaucuuuaucuucagaagagaccttctctguccacuuggaggccuuggucuacuccuacugaugaguaaguauuacacccuuug--ccccccacccccuuucccuuacgcuuccuucucuaacgcacuuucuccucuuuccccagucacccuccuacucaucgcucucuggaauuugcacggacaggcauuguaccuuggaauugugcuguucaucuuuggcugcuuacuugguaagaucuaacauucccuaggacuuauuuaccacacccucaccuuuccagcccuaacacucuuuuuuucaacgcagucuuaggucucuggaucuacuucuuggagauucucuggcggcuuggugccaccaucuggcagcuuuuggccuucauccuagccuucuuccuagccaucauccugcuuauuauugcucucuaucuacaacaaaacugguggacucuauugguugaucuccuuuggcuccuccuguuucuggccauuuuaaucuggauguauuaucauggaccacgacacacugaugaacaccaccacgaugacucccucccgcacccucaacaagcuaccgacgauucuagccaugaaucugacucuaacuccaacgagggcagacaccaccugcucgugaguggggccggcgacggacccccacucugcucucaaaaccuaggcgcaccuggaggugguccugacaauggcccacaggacccugacaacacugaugacaauggcccacaggacccugacaacacugaugacaauggc-------------cca---------------caggacccugacaacacugaugacaauggcccacaggacccugacaacacugaugacaauggcccacaugacccgcugccucauaacccuagcgacucugcuggaaaugauggaggcccuccacauuugacggaacagguugaaaacaaaggaggugaccggggcccgccuucgaugacagacgguggcggcggugau------------------ccacaccuuccuacgcugcuuuuggguacuucugguuccgguggagaugaugacgacccccacggcccaguucagcuaagcuacuaugacuaa
>_R_AP019048.1
cgggccuccauccccagaaacacgcguuacucucucguaggcggccuacauaagccucugucacugcucugucagcuucuuuccucaguugccuugcuccugccacacuacccugaccauggaccgcgaccuugagaggggcccaccgggcccgccacggcccccucuaggacccccccucuccucuuccauaggccuugcucuccuucuccugcucuuggcgcuacuguucuggcuguauaucguuaugaguaacuggacuggaggagcgcuccuuguccucuauuccuuugcucucauacuuauuauucucauucucaucaucuuuaucuucagaagagaccttctctguccacuuggaggccuuggucuacuccuacugaugaguaaguauuacacccuuug--ccccccacccccuuucccuuacgcuuccuucucuaacgcacuuucuccucuuuccccagucacccuccuacucaucgcucucuggaauuugcacggacaggcuuuguaccuuggaauugugcuguucaucuuuggcugcuuacuugguaagaucuaacauucccuaggacuuauuuaccacacccucaccuuuccagcccuaacacucuuuuuuucaacgcagucuuaggucucuggaucuacuucuuggagauucucuggcggcuuggugccaccaucuggcagcuuuuggccuucauccuagccuucuuccuagccaucauccugcuuauuauugcucucuaucuacaacaaaacugguggacucuauugguugaucuccuuuggcuccuccuguuuauggccauuuuaaucuggauguauuaucauggaccacgacacacugaugaacaccaccacgaugacucccucccgcacccucaacaagcuaccgacgauucuagccaugaaucugacucuaacuccaacgagggcagacaccaccugcucgugaguggggccggcgacggacccccacucugcucucaaaaccuaggcgcaccuggaggugguccugacaauggcccacaggacccugacaacacugaugacaauggcccacaggacccugacaacacugaugacaauggc-------------cca---------------caggacccugacaacacugaugacaauggcccacaggacccugacaacacugaugacaauggcccacaugacccgcugccucauaacccuagcgacucugcuggaaaugauggaggcccuccacauuugacggaagagguugaaaacaaaggagguggccggggcccgccuucgaugacagacgguggcggcggugau------------------ccacaccuuccuacgcugcuuuuggguacuucugguuccgguggagaugaugacgacccccacggcccaguucagcuaagcuacuaugacuaa
>_R_AP019049.1
cgggccuccauccccagaaacacgcguuacucucucguaggcggccuacauaagccucugucacugcucugucagcuucuuuccucaguugccuugcuccugccacacuacccugaccauggaccgcgaccuugagaggggcccaccgggcccgccacggcccccucuaggacccccccucuccucuuccauaggccuugcucuccuucuccugcucuuggcgcuacuguucuggcuguauaucguuaugaguaacuggacuggaggagcgcuccuuguccucuauuccuuugcucucauacuuauuauucucauucucaucaucuuuaucuucagaagagaccttctctguccacuuggaggccuuggucuacuccuacugaugaguaaguauuacacccuuug--ccccccacccccuuucccuuacgcuuccuucucuaacgcacuuucuccucuuuccccagucacccuccuacucaucgcucucuggaauuugcacggacaggcuuuguaccuuggaauugugcuguucaucuuuggcugcuuacuugguaagaucuaacauucccuaggacuuauuuaccacacccucaccuuuccagcccuaacacucuuuuuuucaacgcagucuuaggucucuggaucuacuucuuggagauucucuggcggcuuggugccaccaucuggcagcuuuuggccuucauccuagccuucuuccuagccaucauccugcuuauuauugcucucuaucuacaacaaaacugguggacucuauugguugaucuccuuuggcuccuccuguuuauggccauuuuaaucuggauguauuaucauggaccacgacacacugaugaacaccaccacgaugacucccucccgcacccucaacaagcuaccgacgauucuagccaugaaucugacucuaacuccaacgagggcagacaccaccugcucgugaguggggccggcgacggacccccacucugcucucaaaaccuaggcgcaccuggaggugguccugacaauggcccacaggacccugacaacacugaugacaauggcccacaggacccugacaacacugaugacaauggc-------------cca---------------caggacccugacaacacugaugacaauggcccacaggacccugacaacacugaugacaauggcccacaugacccgcugccucauaacccuagcgacucugcuggaaaugauggaggcccuccacauuugacggaagagguugaaaacaaaggagguggccggggcccgccuucgaugacagacgguggcggcggugau------------------ccacaccuuccuacgcugcuuuuggguacuucugguuccgguggagaugaugacgacccccacggcccaguucagcuaagcuacuaugacuaa
>_R_AP019050.1
cgggccuccauccccagaaacacgcguuacucucucguaggcggccuacauaagccucuuucacugcucugucagcuucuuuccucaguugccuugcuccugccacacuacccugagcauggaacgcgaccuugagaggggcccaccgggcccgccacggcccccucuaggacccccccucuccucuuccauaggccuugcucuccuucuccugcucuuggcgcuacuguucuggcuguauaucguuaugaguaacuggacuggaggagcgcuccuuguccucuauuccuuugcucucaugcuuauuauuaucauucucaucaucuuuaucuucagaagagaccttctctguccacuuggaggccuuggucuacuccuacugaugaguaaguauuacacccuuug--ccccccacccccuuucccuuacgcuuccuucucuaacgcacuuucuccucuuuccccagucacccuccuacucaucgcucucuggaauuugcacggacaggcauuguaccuuggaauugugcuguucaucuuuggcugcuuacuugguaagaucuaacauucccuaggacuuauuuaccacacccucaccuuuccagcccuaacacucuuuuuuucaacgcagucuuaggucucuggaucuacuucuuggagauucucuggcggcuuggugccaccaucuggcagcuuuuggccuucauccuagccuucuuccuagccaucauccugcuuauuauugcucucuaucuacaacaaaacugguggacucuauugguugaucuccuuuggcuccuccuguuucuggccauuuuaaucuggauguauuaucauggaccacgacacacugaugaacaccaccacgaugacucccucccgcacccucaacaagcuaccgacgauucuagccaugaaucugacucuaacuccaacgagggcagacaccaccugcucgugaguggggccgccgacggacccccacucugcucucaaaaccuaggcgcaccuggaggugguccugacaauggcccacaggacccugacaacacugaugacaauggcccacaggacccugacaacacugaugacaauggc-------------cca---------------caggacccugacaacacugaugacaauggcccacaggacccugacaacacugaugacaauggcccacaugacccgcugccucauaacccuagcgacucugcuggaaaugauggaggcccuccaaauuugacggaacagguugaaaacaaaggaggugaccggggcccgccuucgaugacagacgguggcggcggugau------------------ccacaccuuccuacgcugcuuuuggguacuucugguuccgguggagaugaugacgacccccacggcccaguucagcuaagcuacuaugacuaa
>_R_AP019051.1
cgggccuccauccccagaaacacgcguuacucucucguaggcggccuacauaagccucugucacugcucugucagcuucuuuccucaguugccuugcuccugccacacuacccugaccauggaacgcgaccuugagaggggcccaccgggcccgccacggcccccucuaggacccccccucuccucuuccauaggccuugcucuccuucuccugcucuuggcgcuacuguucuggcuguauaucgucaugaguaacuggacuggaggagcgcuccuuguccucuauuccuuugcucucaugauuauuauuaucauucucaucaucuuuaucuucagaagagaccttctctguccacuuggaggccuuggucuacuccuacugaugaguaaguauuacacccuuug--ccccccacccccuuucccuuacgcuuccuucucuaacgcacuuucuccucuuuccccagucacccuccuacucaucgcucucuggaauuugcacggacaggcauuguaccuuggaauugugcuguucaucuuuggcugcuuacuugguaagaucuaacauucccuaggacuuauuuaccacacccucaccuuuccagcccuaacacucuuuuuuucaacgcagucuuaggucucuggaucuacuucuuggagauucucuggcggcuuggugccaccaucuggcagcuuuuggccuucauccuagccuucuuccuagccaucauccugcuuauuauugcucucuaucuacaacaaaacugguggacucuauugguugaucuccuuuggcuccuccuguuuauggccauuuuaauuuggauguauuaucauggaccacgacacacugaugaacaccaccacgaugacucccucccgcacccucaacaagcuaccgacgauucuagccaugaaucugacucuaacuccaacgagggcagacaccaccugcucgugaguggggccggcgacggacccccacucugcucucaaaaccuaggcgcaccuggaggugguccugacaauggcccacaggacccugacaacacugaugacaauggcccacaggacccugacaacacugaugacaauggc-------------cca---------------caggacccugacaacacugaugacaauggcccacaggacccugacaacacugaugacaauggcccacaggacccgcugccucauaacccuagcgacucugcuggaaaugauggaggcccuccaaauuugacggaagagguugaaaacaaaggaggugaccgggacccgccuucgaugacagacgguggcggcggugau------------------ccacaccuuccuacgcugcuuuuggguacuucugguuccgguggagaugaugacgacccccacggcccaguucagcuaagcuacuaugacuaa
>_R_AP019052.1
cgggccuccauccccagaaacacgcguuacucucucguaggcggccuacauaagccucuuucacugcucugucagcuucuuuccucaguugccuugcuccugccacacuacccugagcauggaacgcgaccuugagaggggcccaccgggcccgccacggcccccucuaggacccccccucuccucuuccauaggccuugcucuccuucuccugcucuuggcgcuacuguucuggcuguauauccuuaugaguaacuggacuggaggagcgcuccuuguccucuauuccuuugcucucaugcuuauuauuaucauucucaucaucuuuaucuucagaagagaccttctctguccacuuggaggccuuggucuacuccuacugaugaguaaguauuacacccuuug-cccccccacccccuuucccuuacgcuuccuucucuaacgcacuuucuccucuuuccccagucacccuccuacucaucgcucucuggaauuugcacggacaggcauuguaccuuggaguugugcuguucaucuuuggcugcuuacuugguaagaucuaacauucccuaggacuuauuuaccacacccucaccuuuccagcccuaacacucuuuuuuucaacgcagucuuaggucucuggaucuacuucuuggagauucucuggcgccuuggugccaccaucuggcagcuuuuggccuucauccuagccuucuuccuagccaucauccugcuuauuauugcucucuaucuacagcaaaacugguggacucuauugguugaucuccuuuggcuccuccuguuucuggccauuuuaaucuggauguauuaucauggaccacgacacacugaugcacaccaccacgaugacucccucccgcacccucaacaagcuaccgacgauucuagccaugaaucugacucuaacuccaacgagggcagacaccaccugcucgugaguggggccggcgacggacccccacucugcucucaaaaccuaggcgcaccuggaggugguccugacaauggcccacaggacccugacaacacugaugacaauggcccacaggacccugacaacacugaugacaauggc-------------cca---------------caggacccugacaacacugaugacaauggcccacaggacccugacaacacugaugacaauggcccacaugacccgcugccucauaacccuagcgacucugcuggaaaugauggaggcccuccaaauuugacggaacacguugaaaacgaaggaggugaccggggcccgccuucgaugacagacgguggcggcggugau------------------ccacaccuuccuacgcugcuuuuggguacuucugguuccgguggagaugaugacgacccccacggcccaguucagcuaagcuacuaugacuaa
>_R_AP019053.1
cgggccuccauccccagaaacacgcguuacucucucguaggcggccuacauaagccucugucacugcucugucagcuucuuuccucaguugccuugcuccugccacacuacccugaccauggaacgcgaccuugagaggggcccaccgggcccgccacggcccccucuaggacccccccucuccucuuccauaggccuugcucuccuucuccugcucuuggcgcuacuguucuggcuguauaucguuaugaguaacuggacuggaggagcgcuccuuguccucuauuccuuugcucucaugcuuauuauuaucauucucaucaucuuuaucuucagaagagaccttctctguccacuuggaggccuuggucuacuccuacugaugaguaaguauuacacccuuug--ccccccacccccuuucccuuacgcuuccuucucuaacgcacuuucuccucuuuccccagucacccuccuacucaucgcucucuggaauuugcacggacaggcauuguaccuuggaauugugcuguucaucuuuggcugcuuacuugguaagaucuaacauucccuaggacuuauuuaccacacccucaccuuuccagcccuaacacucuuuuuuucaacgcagucuuaggucucuggaucuacuucuuggagauucucuggcggcuuggugccaccaucuggcagcuuuuggccuucauccuagccuucuuccuagccaucauccugcuuauuauugcucucuaucuacaacaaaacugguggacucuauugguugaucuccuuuggcuccuccuguuuauggccauuuuaaucuggauguauuaucauggaccacgacacacugaugaacaccaccacgaugacucccucccgcacccucaacaagcuaccgacgauucuagccaugaaucugacucuaacuccaacgagggcagacaccaccugcucgugaguggggccggcgacggacccccacucugcucucaaaaccuaggcgcaccuggaggugguccugacaauggcccgcaggacccugacaacacugaugacaauggcccacaggacccugacaacacugaugacaauggc-------------cca---------------caggacccugacaacacugaugacaauggcccacaggacccugacaacacugaugacaauggcccacaugacccgcugccucauaacccuagcgacucugcuggaaaugauggaggcccuccaaauuugacggaagagguugaaaacaaaggaggugaacggggcccgccuucgaugacagacgguggcggcggugau------------------ccacaccuuccuacgcugcuuuuggguacuucugguuccgguggagaugaugacgacccccacggcccaguucagcuaagcuacuaugacuaa
>_R_AP019055.1
cgggccuccauccccagaaacacgcguuacucucucguaggcggccuacauaagccucuuucacugcucugucagcuucuuuccucaguugccuugcuccugccacacuacccugagcauggaacgcgaccuugagaggggcccaccgggcccgccacggcccccucuaggacccccccucuccucuuccauaggccuugcucuccuucuccugcucuuggcgcuacuguucuggcuguauaucguuaugaguaacuggacuggaggagcgcuccuuguccucuauuccuuugcucucaugcuucuuauuaucauucucaucaucuuuaucuucagaagagaccttctctguccacuuggaggccuuggucuacuccuacugaugaguaaguauuacacccuuug--ccccccacccccuuucccuuacgcuuccuucucuaacgcacuuucuccucuuuccccagucacccuccuacucaucgcucucuggaauuugcacggacaggcauuguaccuuggaauugugcuguucaucuuuggcugcuuacuugguaagaucuaacauucccuaggacuuauuuaccacacccucaccuuuccagcccuaacacucuuuuuuucaacgcagucuuaggucucuggaucuacuucuuggagauucucuggcggcuuggugccaccaucuggcagcuuuuggccuucauccuagccuucuuccuagccaucauccugcuuauuauugcucucuaucuacaacaaaacugguggacucuauugguugaucuccuuuggcuccuccuguuucuggccauuuuaaucuggauguauuaucauggaccacgacacacugaugaacaccaccacgaugacucccucccgcacccucaacaagcuaccgacgauucuagccaugaaucugacucuaacuccaacgagggcagacaccaccugcucgugaguggggccggcgacggacccccacucugcucucaaaaccuaggcgcaccuggaggugguccugacaauggcccacaggacccugacaacacugaugacaauggcccacaggacccugacaacacugaugacaauggc-------------cca---------------caggacccugacaacacugaugacaauggcccacaggacccugacaacacugaugacaauggcccacaugacccgcugccucauaacccuagcgacucugcuggaaaugauggaggcccuccacauuugacggaacagguugaaaagaaaggaggugaccggggcccgccuucgaugacagacgguggcagcggugau------------------ccacaccuuccuacgcugcuuuuggguacuucugguuccgguggagaugaugacgacccccacggcccaguucagcuaagcuacuaugacuaa
>_R_AP019056.1
cgggccuccauccccagaaacacgcguuacucucucguaggcggccuacauaagccucuuucacugcucugucagcuucuuuccucaguugccuugcuccugccacacuacccugagcauggaacgcgaccuugagaggggcccaccgggcccgccacggcccccucuaggacccccccucuccucuuccauaggccuugcucuccuucuccugcucuuggcgcuacuguucuggcuguauaucguuaugaguaacuggacuggaggagcgcuccuuguccucuauuccuuugcucucaugcuucuuauuaucauucucaucaucuuuaucuucagaagagaccttctctguccacuuggaggccuuggucuacuccuacugaugaguaaguauuacacccuuug--ccccccacccccuuucccuuacgcuuccuucucuaacgcacuuucuccucuuuccccagucacccuccuacucaucgcucucuggaauuugcacggacaggcauuguaccuuggaauugugcuguucaucuuuggcugcuuacuugguaagaucuaacauucccuaggacuuauuuaccacacccucaccuuuccagcccuaacacucuuuuuuucaacgcagucuuaggucucuggaucuacuucuuggagauucucuggcggcuuggugccaccaucuggcagcuuuuggccuucauccuagccuucuuccuagccaucauccugcuuauuauugcucucuaucuacaacaaaacugguggacucuauugguugaucuccuuuggcuccuccuguuucuggccauuuuaaucuggauguauuaucauggaccacgacacacugaugaacaccaccacgaugacucccucccgcacccucaacaagcuaccgacgauucuagccaugaaucugacucuaacuccaacgagggcagacaccaccugcucgugaguggggccggcgacggacccccacucugcucucaaaaccuaggcgcaccuggaggugguccugacaauggcccacaggacccugacaacacugaugacaauggcccacaggacccugacaacacugaugacaauggc-------------cca---------------caggacccugacaacacugaugacaauggcccacaggacccugacaacacugaugacaauggcccacaugacccgcugccucauaacccuagcgacucugcuggaaaugauggaggcccuccacauuugacggaacagguugaaaagaaaggaggugaccggggcccgccuucgaugacagacgguggcagcggugau------------------ccacaccuuccuacgcugcuuuuggguacuucugguuccgguggagaugaugacgacccccacggcccaguucagcuaagcuacuaugacuaa
>_R_AP019058.1
cgggccuccauccccagaaacacgcguuacucucucguaggcggccuacauaagccucuuucacugcucugucagcuucuuuccucaguugccuugcuccugccacacuacccugagcauggaacgcgaccuugagaggggcccaccgggcccgccacggcccccucuaggacccccccucuccucuuccauaggccuugcucuccuucuccugcucuuggcgcuacuguucuggcuguauaucguuaugaguaacuggacuggaggagcgcuccuuguccucuauuccuuugcucucaugcuucuuauuaucauucucaucaucuuuaucuucagaagagaccttctctguccacuuggaggccuuggucuacuccuacugaugaguaaguauuacacccuuug--ccccccacccccuuucccuuacgcuuccuucucuaacgcacuuucuccucuuuccccagucacccuccuacucaucgcucucuggaauuugcacggacaggcauuguaccuuggaauugugcuguucaucuuuggcugcuuacuugguaagaucuaacauucccuaggacuuauuuaccacacccucaccuuuccagcccuaacacucuuuuuuucaacgcagucuuaggucucuggaucuacuucuuggagauucucuggcggcuuggugccaccaucuggcagcuuuuggccuucauccuagccuucuuccuagccaucauccugcuuauuauugcucucuaucuacaacaaaacugguggacucuauugguugaucuccuuuggcuccuccuguuucuggccauuuuaaucuggauguauuaucauggaccacgacacacugaugaacaccaccacgaugacucccucccgcacccucaacaagcuaccgacgauucuagccaugaaucugacucuaacuccaacgagggcagacaccaccugcucgugaguggggccggcgacggacccccacucugcucucaaaaccuaggcgcaccuggaggugguccugacaauggcccacaggacccugacaacacugaugacaauggcccacaggacccugacaacacugaugacaauggc-------------cca---------------caggacccugacaacacugaugacaauggcccacaggacccugacaacacugaugacaauggcccacaugacccgcugccucauaacccuagcgacucugcuggaaaugauggaggcccuccacauuugacggaacagguugaaaacaaaggaggugaccggggcccgccuucgaugacagacgguggcggcggugau------------------ccacaccuuccuacgcugcuuuuggguacuucugguuccgguggagaugaugacgacccccacggcccaguucagcuaagcuacuaugacuaa
>_R_AP019059.1
cgggccuccauccccagaaacacgcguuacucucucguaggcggccuacauaagccucuuucacugcucugucagcuucuuuccucaguugccuugcuccugccacacuacccugagcauggaacgcgaccuugagaggggcccaccgggcccgccacggcccccucuaggacccccccucuccucuuccauaggccuugcucuccuucuccugcucuuggcgcuacuguucuggcuguauaucguuaugaguaacuggacuggaggagcgcuccuuguccucuauuccuuugcucucaugcuucuuauuaucauucucaucaucuuuaucuucagaagagaccttctctguccacuuggaggccuuggucuacuccuacugaugaguaaguauuacacccuuug--ccccccacccccuuucccuuacgcuuccuucucuaacgcacuuucuccucuuuccccagucacccuccuacucaucgcucucuggaauuugcacggacaggcauuguaccuuggaauugugcuguucaucuuuggcugcuuacuugguaagaucuaacauucccuaggacuuauuuaccacacccucaccuuuccagcccuaacacucuuuuuuucaacgcagucuuaggucucuggaucuacuucuuggagauucucuggcggcuuggugccaccaucuggcagcuuuuggccuucauccuagccuucuuccuagccaucauccugcuuauuauugcucucuaucuacaacaaaacugguggacucuauugguugaucuccuuuggcuccuccuguuucuggccauuuuaaucuggauguauuaucauggaccacgacacacugaugaacaccaccacgaugacucccucccgcacccucaacaagcuaccgacgauucuagccaugaaucugacucuaacuccaacgagggcagacaccaccugcucgugaguggggccggcgacggacccccacucugcucucaaaaccuaggcgcaccuggaggugguccugacaauggcccacaggacccugacaacacugaugacaauggcccacaggacccugacaacacugaugacaauggc-------------cca---------------caggacccugacaacacugaugacaauggcccacaggacccugacaacacugaugacaauggcccacaugacccgcugccucauaacccuagcgacucugcuggaaaugauggaggcccuccacauuugacggaacagguugaaaacaaaggaggugaccggggcccgccuucgaugacagacgguggcggcggugau------------------ccacaccuuccuacgcugcuuuuggguacuucugguuccgguggagaugaugacgacccccacggcccaguucagcuaagcuacuaugacuaa
>_R_AP019060.1
cgggccuccauccccagaaacacgcguuacucucucguaggcggccuacauaagccucugucacugcucugucagcuucuuuccucaguugccuugcuccugccacacuacccugaccauggaacgcgaccuugagaggggcccaccgggcccgccacggcccccucuaggacccccccucuccucuuccauaggccuugcucuccuucuccugcucuuggcgcuacuguucuggcuguauaucguuaugaguaacuggacuggaggagcgcuccuuguccucuauuccuuugcucucuugcuuauuauuaucauucucaucaucuuuaucuucagaagagaccttctctguccacuuggaggccuuggucuacuccuacugaugaguaaguauuacacccuuug--ccccccacccccuuucccuuacgcuuccuucucuaacgcacuuucuccucuuuccccagucacccuccuacucaucgcucucuggaauuugcacggacaggcauuguaccuuggaauugugcuguucaucuuuggcugcuuacuugguaagaucuaacauucccuaggacuuauuuaccacacccucaccuuuccagcccuaacacucuuuuuuucaacgcagucuuaggucucuggaucuacuucuuggagauucucuggcggcuuggugccaccaucuggcagcuuuuggccuucauccuagccuucuuccuagccaucauccugcuuauuauugcucucuaucuacaacaaaacugguggacucuauugguugaucuccuuuggcuccuccuguuuauggccauuuuaaucuggauguauuaucauggaccacgacacacugaugaacaccaccacgaugacucccucccgcacccucaacaagcuaccgacgauucuagccaugaaucugacucuaacuccaacgagggcagacaccaccugcucgugaguggggccggcgacggacccccacucugcucucaaaaccuaggcgcaccuggaggugguccugacaauggcccacaggacccugacaacacugaugacaauggcccacaggacccugacaacacugaugacaauggc-------------cca---------------caggacccugacaacacugaugacaauggcccacaggacccugacaacacugaugacaauggcccacaggacccgcugccucauaacccuagcgacucugcuggaaaugauggaggcccuccaaauuugacggaagagguugaaaacaaaggaggugaccgggacccgccuucgaugacagacgguggcggcggugau------------------ccacaccuuccuacgcugcuuuuggguacuucugguuccgguggagaugaugacgacccccacggcccaguucagcuaagcuacuaugacuaa
>_R_AP019061.1
cgggccuccauccccagaaacacgcguuacucucucguaggcggccuacauaagccucugucacugcucugucagcuucuuuccucaguugccuugcuccugccacacuacccugaccauggaacgcgaccuugagaggggcccaccgggcccgccacggcccccucuaggacccccccucuccucuuccauaggccuugcucuccuucuccugcucuuggcgcuacuguucuggcuguauaucguuaugaguaacuggacuggaggagcgcuccuuguccucuauuccuuugcucucuugcuuauuauuaucauucucaucaucuuuaucuucagaagagaccttctctguccacuuggaggccuuggucuacuccuacugaugaguaaguauuacacccuuug--ccccccacccccuuucccuuacgcuuccuucucuaacgcacuuucuccucuuuccccagucacccuccuacucaucgcucucuggaauuugcacggacaggcauuguaccuuggaauugugcuguucaucuuuggcugcuuacuugguaagaucuaacauucccuaggacuuauuuaccacacccucaccuuuccagcccuaacacucuuuuuuucaacgcagucuuaggucucuggaucuacuucuuggagauucucuggcggcuuggugccaccaucuggcagcuuuuggccuucauccuagccuucuuccuagccaucauccugcuuauuauugcucucuaucuacaacaaaacugguggacucuauugguugaucuccuuuggcuccuccuguuuauggccauuuuaaucuggauguauuaucauggaccacgacacacugaugaacaccaccacgaugacucccucccgcacccucaacaagcuaccgacgauucuagccaugaaucugacucuaacuccaacgagggcagacaccaccugcucgugaguggggccggcgacggacccccacucugcucucaaaaccuaggcgcaccuggaggugguccugacaauggcccacaggacccugacaacacugaugacaauggcccacaggacccugacaacacugaugacaauggc-------------cca---------------caggacccugacaacacugaugacaauggcccacaggacccugacaacacugaugacaauggcccacaggacccgcugccucauaacccuagcgacucugcuggaaaugauggaggcccuccaaauuugacggaagagguugaaaacaaaggaggugaccgggacccgccuucgaugacagacgguggcggcggugau------------------ccacaccuuccuacgcugcuuuuggguacuucugguuccgguggagaugaugacgacccccacggcccaguucagcuaagcuacuaugacuaa
>_R_AP019064.1
cgggccuccauccccagaaacacgcguuacucucucguaggcggccuacauaagccucugucacugcucugucagcuucuuuccucaguugccuugcuccugccacacuacccugagcauggaacgcgaccuugagaggggcccaccgggcccgccacggcccccucuaggacccccccucuccucuuccauaggccuugcucuccuucuccugcucuuggcgcuacuguucuggcuguauaucguuaugaguaacuggacuggaggagcgcuccuuguccucuauuccuuugcucucaugcuuauuauuaucauucucaucaucuuuaucuucagaagagaccttctctguccacuuggaggccuuggucuacuccuacugaugaguaaguauuacacccuuug--ccccccacccccuuucccuuacgcuuccuucucuaacgcacuuucuccucuuuccccagucacccuccuacucaucgcucucuggaauuugcacggacaggcauuguaccuuggaauugugcuguucaucuuuggcugcuuacuugguaagaucuaacauucccuaggacuuauuuaccacacccucaccuuuccagcccuaacacucuuuuuuucaacgcagucuuaggucucuggaucuacuucuuggagauucucuggcggcuuggugccaccaucuggcagcuuuuggccuucauccuagccuucuuccuagccaucauccugcuuauuauugcucucuaucuacaacaaaacugguggacucuauugguugaucuccuuuggcuccuccuguuuauggccauuuuaaucuggauguauuaucauggaccacgacacacugaugaacaccaccacgaugacucccucccgcacccucaacaagcuaccgacgauucuagccaugaaucugacucuaacuccaacgagggcagacaccaccugcucgugaguggggccggcgacggacccccacucugcucucaaaaccuaggcgcacauggaggugguccugacaaugacccacaggacccugacaacacugaugacaaugccccacaggacccugacaacacugaugacaauggc-------------cca---------------caggacccugacaacacugaugacaauggcccacagggcccugacaacacugaugacaauggcccacaugacccgcugccucauaacccuagcgacucugcuggaaaugauggaggcccgccacaauugacggaagagguugaaaacaaacaaggugaccagggcccgccuccgaugacagacgguggcgacggucau---------------------------------------------------------------------------------------------------------------
>_R_AP019065.1
cgggccuccauccccagaaacacgcguuacucucucguaggcggccuacauaagccucugucacugcucugucagcuucuuuccucaguugccuugcuccugccacacuacccugagcauggaacgcgaccuugagaggggcccaccgggcccgccacggcccccucuaggacccccccucuccucuuccauaggccuugcucuccuucuccugcucuuggcgcuacuguucuggcuguauaucguuaugaguaacuggacuggaggagcgcuccuuguccucuauuccuuugcucucaugcuuauuauuaucauucucaucaucuuuaucuucagaagagaccttctctguccacuuggaggccuuggucuacuccuacugaugaguaaguauuacacccuuug--ccccccacccccuuucccuuacgcuuccuucucuaacgcacuuucuccucuuuccccagucacccuccuacucaucgcucucuggaauuugcacggacaggcauuguaccuuggaauugugcuguucaucuuuggcugcuuacuugguaagaucuaacauucccuaggacuuauuuaccacacccucaccuuuccagcccuaacacucuuuuuuucaacgcagucuuaggucucuggaucuacuucuuggagauucucuggcggcuuggugccaccaucuggcagcuuuuggccuucauccuagccuucuuccuagccaucauccugcuuauuauugcucucuaucuacaacaaaacugguggacucuauugguugaucuccuuuggcuccuccuguuuauggccauuuuaaucuggauguauuaucauggaccacgacacacugaugaacaccaccacgaugacucccucccgcacccucaacaagcuaccgacgauucuagccaugaaucugacucuaacuccaacgagggcagacaccaccugcucgugaguggggccggcgacggacccccacucugcucucaaaaccuaggcgcacauggaggugguccugacaaugacccacaggacccugacaacacugaugacaaugccccacaggacccugacaacacugaugacaauggc-------------cca---------------caggacccugacaacacugaugacaauggcccacagggcccugacaacacugaugacaauggcccacaugacccgcugccucauaacccuagcgacucugcuggaaaugauggaggcccgccacaauugacggaagagguugaaaacaaacaaggugaccagggcccgccuccgaugacagacgguggcgacggucau---------------------------------------------------------------------------------------------------------------
>_R_AP019067.1
cgggccuccauccccagaaacacgcguuacucucucguaggcggccuacauaagccucuuucacugcucugucagcuucuuuccucaguugccuugcuccugccacacuacccugagcauggaacgcgaccuugagaggggcccaccgggcccgccacggcccccucuaggacccccccucuccucuuccauaggccuugcucuccuucuccugcucuuggcgcuacuguucuggcuguauaucguuaugaguaacuggacuggaggagcgcuccuuguccucuauuccuuugcucucaugcuuauuauuaucauucucaucaucuuuaucuucagaagagaccttctctguccacuuggaggccuuggucuacuccuacugaugaguaaguauuacacccuuug--acccccacccccuuucccuuacgcuuccuucucuaacgcacuuucuccucuuuccccagucacccuccuacucaucgcucucuggaauuugcacggacaggcauuguaccuuggaauugugcuguucaucuuuggcugcuuacuugguaagaucuaacauucccuaggacuuauuuaccacacccucaccuuuccagcccuaacacucuuuuuuucaacgcagucuuaggucucuggaucuacuucuuggagauucucuggcggcuuggugccaccaucuggcagcuuuuggccuucauccuagccuucuuccuagccaucauccugcuuauuauugcucucuaucuacaacaaaacugguggacucuauugguugaucuccuuuggcuccuccuguuucuggccauuuuaaucuggauguauuaucauggaccacgacacacugaugaacaccaccacgaugacucccucccgcacccucaacaagcuaccgacgauucuagccaugaaucugacucuaacuccaacgagggcagacaccaccugcucgugaguggggccggcgacggacccccacucugcucucaaaaccuaggcgcaccuggaggugguccugacaauggcccacaggacccugacaacacugaugacaauggcccacaggacccugacaacacugaugacaauggc-------------cca---------------caggacccugacaacacugaugacaauggcccacaggacccugacaacacugaugacaauggcccacaugacccgcugccucauaacccuagcgacucugcuggaaaugauggaggcccuccaaauuugacggaacagguugaaaacaaaggaggugaccggggcccgccuucgaugacagacgguggcggcggugau------------------ccacaccuuccuacgcugcuuuuggguacuucugguuccgguggagaugaugacgacccccacggcccaguucagcuaagcuacuaugacuaa
>_R_AP019070.1
cgggccuccauccccagaaacacgcguuacucucucguaggcggccuacauaagccucugucacugcucugucagcuucuuuccucaguugccuugcuccugccacacuacccugaccauggaacgcgaccuugagaggggcccaccgggcccgccacggcccccucuaggacccccccucuccucuuccauaggccuugcucuccuucuccugcucuuggcgcuacuguucuggcuguauaucguuaugaguaacuggacuggaggagcgcuccuuguccucuauuccuuugcucucaugcuuauuauuaucauucucaucaucuuuaucuucagaagagaccttctctguccacuuggaggccuuggucuacuccuacugaugaguaaguauuacacccuuug--ccccccacccccuuucccuuacgcuuccuucucuaacgcacuuucuccucuuuccccagucacccuccuacucaucgcucucuggaauuugcacggacagccauuguaccuuggaauugugcuguucaucuuuggcugcuuacuugguaagaucuaacauucccuaggacuuauuuaccacacccucaccuuuccagcccuaacacucuuuuuuucaacgcagucuuaggucucuggaucuacuucuuggagauucucuggcggcuuggugccaccaucuggcagcuuuuggccuucauccuagccuucuuccuagccaucauccugcuuauuauugcucucuaucuacaacaaaacugguggacucuauugguugaucuccuuuggcuccuccuguuuauggccauuuuaaucuggauguauuaucauggaccacgacacacugaugaacaccaccacgaugacucccucccgcacccucaacaagcuaccgacgauucuagccaugaaucugacucuaacuccaacgagggcagacaccaccugcucgugaguggggccggcgacggacccccacucugcucucaaaaccuaggcgcaccuggaggugguccugacaauggcccacaggacccugacaacacugaugacaauggcccacaggacccugacaacacugaugacaauggc-------------cca---------------caggacccugacaacacugaugacaauggcccacaggacccugacaacacugaugacaauggcccacaugacccgcugccucauaacccuagcgacucugcuggaaaugauggaggcccuccaaauuugacggaagagguugaaaacaaaggaggugaccgggacccgccuucgaugacagacgguggcggcggugau------------------ccacaccuuccuacgcugcuuuuggguacuucugguuccgguggagaugaugacgacccccacggcccaguucagcuaagcuacuaugacuaa
>_R_AP019071.1
cgggccuccauccccagaaacacgcgucacucucucguaggcggccuacauaagccucuuucacugcucugucagcuucuuuccucaguugccuugcuccugccacacuauccugagcauggaacgcgaccuugagaggggcccaccgggcccgccacggcccccucuaggacccccccucuccucuuccauaggccuugcucuccuucuccugcucuuggcgcuacuguucuggcuguauaucguuaugaguaacuggacuggaggagcgcuccuuguccucuauuccuuugcucucaugcuucuuauuaucauucucaucaucuuuaucuucagaagagaccttctctguccacuuggaggccuuggucuacuccuacugaugaguaaguauuacacccuuug--ccccccacccccuuucccuuacgcuuccuucucuaacgcacuuucuccucuuuccccagucacccuccuacucaucgcucucuggaauuugcacggacaggcauuguaccuuggaauugugcuguucaucuuuggcugcuuacuugguaagaucuaacauucccuaggacuuauuuaccacacccucaccuuuccagcccuaacacucuuuuuuucaacgcagucuuaggucucuggaucuacuucuuggagauucucuggcggcuuggugccaccaucuggcagcuuuuggccuucauccuagccuucuuccuagccaucauccugcuuauuauugcucucuaucuacaacaaaacugguggacucuauugguugaucuccuuuggcuccuccuguuucuggccauuuuaaucuggauguauuaucauggaccacgacacacugaugaacaccaccacgaugacucccucccgcacccucaacaagcuaccgacgauucuagccaugaaucugacucuaacuccaacgagggcagacaccaccugcucgugaguggggccggcgacggacccccacucugcucucaaaaccuaggcgcaccuggaggugguccugacaauggcccacaggacccugacaacacugaugacaauggcccacaggacccugacaacacugaugacaauggc-------------cca---------------caggacccugacaacacugaugacaauggcccacaggacccugacaacacugaugacaauggcccacaugacccgcugccucauaacccuagcgacucugcuggaaaugauggaggcccuccaaauuugacggaacagguugaaaacaaaggaggugagcggggcccgccuucgaugacagacgguggcggcggugau------------------ccacaccuuccuacgcugcuuuuggguacuucugguuccgguggagaugaugacgacccccacggcccaguucagcuaagcuacuaugacuaa
>_R_AP019072.1
cgggccuccauccccagaaacacgcgucacucucucguaggcggccuacauaagccucuuucacugcucugucagcuucuuuccucaguugccuugcuccugccacacuauccugagcauggaacgcgaccuugagaggggcccaccgggcccgccacggcccccucuaggacccccccucuccucuuccauaggccuugcucuccuucuccugcucuuggcgcuacuguucuggcuguauaucguuaugaguaacuggacuggaggagcgcuccuuguccucuauuccuuugcucucaugcuucuuauuaucauucucaucaucuuuaucuucagaagagaccttctctguccacuuggaggccuuggucuacuccuacugaugaguaaguauuacacccuuug--ccccccacccccuuucccuuacgcuuccuucucuaacgcacuuucuccucuuuccccagucacccuccuacucaucgcucucuggaauuugcacggacaggcauuguaccuuggaauugugcuguucaucuuuggcugcuuacuugguaagaucuaacauucccuaggacuuauuuaccacacccucaccuuuccagcccuaacacucuuuuuuucaacgcagucuuaggucucuggaucuacuucuuggagauucucuggcggcuuggugccaccaucuggcagcuuuuggccuucauccuagccuucuuccuagccaucauccugcuuauuauugcucucuaucuacaacaaaacugguggacucuauugguugaucuccuuuggcuccuccuguuucuggccauuuuaaucuggauguauuaucauggaccacgacacacugaugaacaccaccacgaugacucccucccgcacccucaacaagcuaccgacgauucuagccaugaaucugacucuaacuccaacgagggcagacaccaccugcucgugaguggggccggcgacggacccccacucugcucucaaaaccuaggcgcaccuggaggugguccugacaauggcccacaggacccugacaacacugaugacaauggcccacaggacccugacaacacugaugacaauggc-------------cca---------------caggacccugacaacacugaugacaauggcccacaggacccugacaacacugaugacaauggcccacaugacccgcugccucauaacccuagcgacucugcuggaaaugauggaggcccuccaaauuugacggaacagguugaaaacaaaggaggugagcggggcccgccuucgaugacagacgguggcggcggugau------------------ccacaccuuccuacgcugcuuuuggguacuucugguuccgguggagaugaugacgacccccacggcccaguucagcuaagcuacuaugacuaa
>_R_AP019073.1
cgggccuccauccccagaaacacgcgucacucucucguaggcggccuacauaagccucuuucacugcucugucagcuucuuuccucaguugccuugcuccugccacacuauccugagcauggaacgcgaccuugagaggggcccaccgggcccgccacggcccccucuaggacccccccucuccucuuccauaggccuugcucuccuucuccugcucuuggcgcuacuguucuggcuguauaucguuaugaguaacuggacuggaggagcgcuccuuguccucuauuccuuugcucucaugcuucuuauuaucauucucaucaucuuuaucuucagaagagaccttctctguccacuuggaggccuuggucuacuccuacugaugaguaaguauuacacccuuug--ccccccacccccuuucccuuacgcuuccuucucuaacgcacuuucuccucuuuccccagucacccuccuacucaucgcucucuggaauuugcacggacaggcauuguaccuuggaauugugcuguucaucuuuggcugcuuacuugguaagaucuaacauucccuaggacuuauuuaccacacccucaccuuuccagcccuaacacucuuuuuuucaacgcagucuuaggucucuggaucuacuucuuggagauucucuggcggcuuggugccaccaucuggcagcuuuuggccuucauccuagccuucuuccuagccaucauccugcuuauuauugcucucuaucuacaacaaaacugguggacucuauugguugaucuccuuuggcuccuccuguuucuggccauuuuaaucuggauguauuaucauggaccacgacacacugaugaacaccaccacgaugacucccucccgcacccucaacaagcuaccgacgauucuagccaugaaucugacucuaacuccaacgagggcagacaccaccugcucgugaguggggccggcgacggacccccacucugcucucaaaaccuaggcgcaccuggaggugguccugacaauggcccacaggacccugacaacacugaugacaauggcccacaggacccugacaacacugaugacaauggc-------------cca---------------caggacccugacaacacugaugacaauggcccacaggacccugacaacacugaugacaauggcccacaugacccgcugccucauaacccuagcgacucugcuggaaaugauggaggcccuccaaauuugacggaacagguugaaaacaaaggaggugagcggggcccgccuucgaugacagacgguggcggcggugau------------------ccacaccuuccuacgcugcuuuuggguacuucugguuccgguggagaugaugacgacccccacggcccaguucagcuaagcuacuaugacuaa
>_R_AP019074.1
cgggccuccauccccagaaacacgcguuacucucucguaggcggccuacauaagccucuuucacugcucugucagcuucuuuccucaguugccuugcuccugccacacuacccugagcauggaacgcgaccuugagaggggcccaccgggcccgccacggcccccucuaggacccccccucuccucuuccauaggccuugcucuccuucuccugcucuuggcgcuacuguucuggcuguauaucguuaugaguaacuggacuggaggagcgcuccuuguccucuauuccuuugcucucaugcuucuuauuaucauucucaucaucuuuaucuucagaagagaccttctctguccacuuggaggccuuggucuacuccuacugaugaguaaguauuacacccuuug--ccccccacccccuuucccuuacgcuuccuucucuaacgcacuuucuccucuuuccccagucacccuccuacucaucgcucucuggaauuugcacggacaggcauuguaccuuggaauugugcuguucaucuuuggcugcuuacuugguaagaucuaacauucccuaggacuuauuuaccacacccucaccuuuccagcccuaacacucuuuuuuucaacgcagucuuaggucucuggaucuacuucuuggagauucucuggcggcuuggugccaccaucuggcagcuuuuggccuucauccuagccuucuuccuagccaucauccugcuuauuauugcucucuaucuacaacaaaacugguggacucuauugguugaucuccuuuggcuccuccuguuucuggccauuuuaaucuggauguauuaucauggaccacgacacacugaugaacaccaccacgaugacucccucccgcacccucaacaagcuaccgacgauucuagccaugaaucugacucuaacuccaacgagggcagacaccaccugcucgugaguggggccggcgacggacccccacucugcucucaaaaccuaggcgcaccuggaggugguccugacaauggcccacaggacccugacaacacugaugacaauggcccacaggacccugacaacacugaugacaauggc-------------cca---------------caggacccugacaacacugaugacaauggcccacaggacccugacaacacugaugacaauggcccacaugacccgcugccucauaacccuagcgacucugcuggaaaugauggaggcccuccaaauuugacggaacagguugaaaacaaagcaggugaccggggcccgccuucgaugacagacgguggcggcggugau------------------ccacaccuuccuacgcugcuuuuggguacuucugguuccgguggagaugaugacgacccccacggcccaguucagcuaagcuacuaugacuaa
>_R_AP019075.1
cgggccuacaucccaagaaacacgcguuacucugacguagccgcccuacauaagccucucacacugcucugcccccuucuuuccucaacugccuugcuccugacacacugcccugaggauggaacacgaccuugagaggggcccaccgggcccgcgacggccccctcgaggaccccccctctcctcttccctaggccttgcucuccuucuccuccucutggcgctactgttttggctgtacatcgttaugagtgactggactggaggagccctccttgtcctctattcctttgctcucaugcuucuaauuauaautttgatcatctttatcttcagaagagaccttctctguccacuuggaggccuuguucuacuccuacugaugaguaaguauuacacccuuug--ccccccacccccuuucccuuacgcuuccuucucuaacgcacuuucuccucuuuccccagucacccuccugcucaucgcucucuggaauuugcacggacaggcauuguaccuuggaauucugcuguucaucuucggcuguuuacuugguaagaucuaacauucccuaggacuuuuuuaccacacccucacuuuucaaacccuaacacucuuuuuuucaacgcagucuuaggucucuggaucuacuucuuggagauucucuggcggcuuggugccaccaucuggcagcuuuuggccuucauccuagccuucuuccuagacaucauccugcuuauuauugcucucuaucuacaacaaaacugguggacucuauugguugaucuccuuuggcuucuccuguuucuggccauuuuaaucuggauguauuuccauggacaacgacacacugaugaacaccaccacgaugacucccucccgcacccucaacaagcuaccgacgauucuagccaugaaucugacucuaacuccaacgagggcagacaccaccugcuugucaguggagccgccgacggacccccacucugcucucaaaaccuaggcgcaccuggaggugguccugacaauggcccacaggacccugacaacacugaugacaauggcccacagggcccugacaacacugaugacaauggc-------------cca---------------cagggcccugacaacacugaugacaauggcccacagggcccugacaacacugaugacaauggcccacaugacccgccgccucauaacccuagcaacgcugcuggaaaugauggaggcccuccaacauugacggaagagguugaaaacaaagcaggugaccagggcccgccuccgaugacagacgguggcggcagucau---------------------------------------------------------------------------------------------------------------
>_R_AP019076.1
cgggccuccauccccagaaacacgcguuacucucucguaggcggccuacauaagccucugucacugcucugucagcuucuuuccucaguugccuugcuccugccacacuacccugaccauggaacgcgaccuugagaggggcccaccgggcccgccacggcccccucuaggacccccccucuccucuuccauaggccuugcucuccuucuccugcucuuggcgcuacuguucuggcuguauaucguuaugaguaacuggacuggaggagcgcuccuuguccucuauuccuuugcucucaugcuuauuauuaucauucucaucaucuuuaucuucagaagagaccttctctguccacuuggaggccuuggucuacuccuacugaugaguaaguauuacacccuuug--ccccccacccccuuucccuuacgcuuccuucucuaacgcacuuucuccucuuuccccagucacccuccuacucaucgcucucuggaauuugcacggacaggcauuguaccuuggaauugugcuguucaucuuuggcugcuuacuugguaagaucuaacauucccuaggacuuauuuaccacacccucaccuuuccagcccuaacacucuuuuuuucaacgcagucuuaggucucuggaucuacuucuuggagauucucuggcggcuuggugccaccaucuggcagcuuuuggccuucauccuagccuucuuccuagccaucauccugcuuauuauugcucucuaucuacaacaaaacugguggacucuauugguugaucuccuuuggcuccuccuguuuauggccauuuuaaucuggauguauuaucauggaccacgacacacugaugaacaccaccacgaugacucccucccgcacccucaacaagcuaccgacgauucuagccaugaaucugacucuaacuccaacgagggcagacaccaccugcucgugaguggggccggcgacggacccccacucugcucucaaaaccuaggcgcaccuggaggugguccugacaauggcccacaggacccugacaacacugaugacaauggcccacaggacccugacaacacugaugacaauggc-------------cca---------------caggacccugacaacacugaugacaauggcccacaggacccugacaacacugaugacaauggcccacaugacccgcugccucauaacccuagcgacucugcuggaaaugauggaggcccuccaaauuugacggaagagguugaaaacaaaggagguggccggggcccgccuucgaugacagacgguggcggcggugau------------------ccacaccuuccuacgcugcuuuuggguacuucugguuccgguggagaugaugacgacccccacggcccaguucagcuaagcuacuaugacuaa
>_R_AP019077.1
cgggccuccauccccagaaacacgcguuacucucucguaggcggccuacauaagccucuuucacugcucugucagcuucuuuccucaguugccuugcuccugccacacuacccugagcauggaacgcgaccuugagaggggcccaccgggcccgccacggcccccucuaggacccccccucuccucuuccauaggccuugcucuccuucuccugcucuuggcgcuacuguucuggcuguauaucguuaugaguaacuggacuggaggagcgcuccuuguccucuauuccuuugcucucaugcuuauuauuaucauucucaucaucuuuaucuucagaagagaccttctctguccacuuggaggccuuggucuacuccuacugaugaguaaguauuacacccuuug--ccccccacccccuuucccuuacgcuuccuucucuaacgcacuuucuccucuuuccccagucacccuccuacucaucgcucucuggaauuugcacggacaggcauuguaccuuggaauugugcuguucaucuuuggcugcuuacuugguaagaucuaacauucccuaggacuuauuuaccacacccucaccuuuccagcccuaacacucuuuuuuucaacgcagucuuaggucucuggaucuacuucuuggagauucucuggcggcuuggugccaccaucuggcagcuuuuggccuucauccuagccuucuuccuagccaucauccugcuuauuauugcucucuaucuacaacaaaacugguggacucuauugguugaucuccuuuggcuccuccuguuucuggccauuuuaaucuggauguauuaucauggaccacgacacacugaugaacaccaccacgaugacucccucccgcacccucaacaagcuaccgacgauucuagccaugaaucugacucuaacuccaacgagggcagacaccaccugcucgugaguggggccagcgacggacccccacucugcucucaaaaccuaggcgcaccuggaggugguccugacaauggcccacaggacccugacaacacugaugacaauggcccacaggacccugacaacacugaugacaauggc-------------cca---------------caggacccugacaacacugaugacaauggcccacaggacccugacaacacugaugacaauggcccacaugacccgcugccucauaacccuagcgacucugcuggaaaugauggaggcccuccaaauuugacggaacagguugaaaacaaaggaggugaccagggcccgccuuugaugacagacgguggcggcggugau------------------ccacaccuuccuacgcugcuuuuggguacuucugguuccgguggagaugaugacgacccccacggcccaguucagcuaagcuacuaugacuaa
>_R_AP019078.1
cgggccuccauccccagaaacacgcguuacucucucguaggcggccuacauaagccucuuucacugcucuguccgcuucuuuccucaguugccuugcuccugccacacuacccugagcauggaacgcgaccuugagaggggcccaccgggcccgccacggcccccucuaggacccccccucuccucuuccauaggccuugcucuccuucuccugcucuuggcgcuacuguucuggcuguauaucguuaugaguaacuggacuggaggagcgcuccuuguccucuauuccuuugcuaucaugcuuauuauuaucauucucaucaucuuuaucuucagaagagaccttctctguccacuuggaggccuuggucuacuccuacugaugaguaaguauuacacccuuug--ccccccacccccuuucccuuacgcuuccuucucuaacgcacuuucuccucuuuccccagucacccuccuacucaucgcucucuggaauuugcacggacaggcauuguaccuuggaauugugcuguucaucuuuggcugcuuacuugguaagaucuaacauucccuaggacuuauuuaccacacccucaccuuuccagcccuaacacucuuuuuuucaacgcagucuuaggucucuggaucuacuucuuggagauucucuggcggcuuggugccaccaucuggcagcuuuuggccuucauccuagccuucuuccuagccaucauccugcuuauuauugcucucuaucuacaacaaaacugguggacucuauugguugaucuccuuuggcuccuccuguuucuggccauuuuaaucuggauguauuaucauggaccacgacacacugaugaacaccaccacgaugacucccucccgcacccucaacaagcuaccgacgauucuagccaugaaucugacucuaacuccaacgagggcagacaccaccugcucgugaguggggccggcgacggacccccacucugcucucaaaaccuaggcgcaccuggaggugguccugacaauggcccacaggacccugacaacacugaugacaauggcccacaggacccugacaacacugaugacaauggc-------------cca---------------caggacccugacaacacugaugacaauggcccacaggacccugacaacacugaugacaauggcccacaugacccgcugccucauaacccuagcgacucugcuggaaaugauggaggcccuccaaauuugacggaacagguugaaaacaaaggaggugaccggggcccgccuucgaugacagacgguggcggcggugau------------------ccacaccuuccuacgcugcuuuuggguacuucugguuccgguggagaugaugacgacccccacggcccaguucagcuaagcuacuaugacuaa
>_R_AP019079.1
cgggccuccauccccagaaacacgcguuacucucucguaggcggccuacauaagccucugucacugcucugucagcuucuuuccucaguugccuugcuccugccacacuacccugaccauggaacgcgaccuugagaggggcccaccgggcccgccacggcccccucuaggacccccccucuccucuuccauaggccuugcucuccuucuccugcucuuggcgcuacuguucuggcuguauaucguuaugagugacuggacuggaggagcgcuccuuguccucuauuccuuugcucucaugcuuauuauuaucauucucaucaucuuuaucuucagaagagaccttctctguccacuuggaggccuuggucuacuccuacugaugaguaaguauuacacccuuug--ccccccacccccuuucccuuacgcuuccuucucuaacgcacuuucuccucuuuccccagucacccuccuacucaucgcucucuggaauuugcacggacaggcauuguaccuuggaauugugcuguucaucuuuggcugcuuacuugguaagaucuaacauucccuaggacuuauuuaccacacccucaccuuuccagcccuaacacucuuuuuuucaacgcagucuuaggucucuggaucuacuucuuggagauucucuggcggcuuggugccaccaucuggcagcuuuuggccuucauccuagccuucuuccuagccaucauccugcuuauuauugcucucuaucuacaacaaaacugguggacucuauugguugaucuccuuuggcuccuccuguuuauggccauuuuaaucuggauguauuaucauggaccacgacacacugaugaacaccaccacgaugacucccucccgcacccucaacaagcuaccgacgauucuagccaugaaucugacucuaacuccaacgagggcagacaccaccugcucguuaguggggccggcgacggacccccacucugcucucaaaaccuaggcgcaccuggaggugguccugacaauggcccacaggacccugacaacacugaugacaauggcccacaggacccugacaacacugaugacaauggc-------------cca---------------caggacccugacaacacugaugacaauggcccacaggacccugacaacacugaugacaauggcccacaugacccgcugccucauaacccuagcgacucugcuggaaaugauggaggcccuccaaauuugacggaagagguugaaaacaaaggaggugaccgggacccgccuucgaugacagacgguggcggcggugau------------------ccaugccuuccuacgcugcuuuuggguacuucugguuccgguggagaugaugacgacccccacggcccaguucagcuaagcuacuaugacuaa
>_R_AP019080.1
cgggccuccauccccagaaacacgcguuacucucucguaggcggccuacauaagccucugucacugcucugucagcuucuuuccucaguugccuugcuccugccacacuacccugaccauggaacgcgaccuugagaggggcccaccgggcccgccacggcccccucuaggacccccccucuccucuuccauaggccuugcucuccuucuccugcucuuggcgcuacuguucuggcuguauaucguuaugaguaacuggacuggaggagcgcuccuuguccucuauuccuuugcucucaugcuuauuauuaucauucucaucaucuuuaucuucagaagagaccttctctguccacuuggaggccuuggucuacuccuacugaugaguaaguauuacacccuuug--ccccccacccccuuucccuuacgcuuccuucucuaacgcacuuucuccucuuuccccagucacccuccuacucaucgcucucuggaauuugcacggacaggcauuguaccuuggaauucugcuguucaucuuuggcugcuuacuugguaagaucuaacauucccuaggacuuauuuaacacacccucaccuuuccagcccuaacacucuuuuuuucaacgcagucuuaggucucuggaucuacuucuuggagauucucuggcggcuuggugccaccaucuggcagcuuuuggccuucauccuagccuucuuccuagccaucauccugcuuauuauugcucucuaucuacaacaaaacugguggacucuauugguugaucuccuuuggcuccuccuguuuauggccauuuuaaucuggauguauuaucauggaccacgacacacugaugaacaccaccacgaugacucccucccgcacccucaacaagcuaccgacgauucuagccaugaaucugacucuaacuccaacgagggcagacaccaccugcucgugaguggggccggcgacggacccccacucugcucucaaaaccuaggcgcaccuggaggugguccugacaauggcccacaggacccugacaacacugaugacaauggcccacaggacccugacaacacugaugacaauggc-------------cca---------------caggacccugacaacacugaugacaauggcccacaggacccugacaacacugaugacaauggcccacaugacccgcugccucauaacccuagcgacucugcuggaaaugauggaggcccuccaaauuugacggaagagguugaaaacaaaggaggugaccgggacccgccuucgaugacagacgguggcggcggugau------------------ccacaccuuccuacgcugcuuuuggguacuucugguuccgguggagaugaugacgacccccacggcccaguucagcuaagcuacuaugacuaa
>_R_AP019081.1
cgggccuccauccccagaaacacgcguuacucucucguaggcggccuacauaagccucuuucacugcucugucagcuucuuuccucaguugccuugcuccugccacacuacccugagcauggaacgcgaccuugagaggggcccaccgggcccgccacggcccccucuaggacccccccucuccucuuccauaggccuugcucuccuucuccugcucuuggcgcuacuguucuggcuguauaucguuaugaguaacuggacuggaggagcgcuccuuguccucuauuccuuugcucucaugcuuauuauuaucauucucaucaucuuuaucuucagaagagaccttctctguccacuuggaggccuuggucuacuccuacugaugaguaaguauuacacccuuug--ccccccacccccuuucccuuacgcuuccuucucuaacgcacuuucuccucuuuccccagucacccuccuacucaucgcucucuggaauuugcacggacaggcauuguaccuuggaauugugcuguucaucuuuggcugcuuacuugguaagaucuaacauucccuaggacuuauuuaccacacccucaccuuuccagcccuaacacucuuuuuuucaacgcagucuuaggucucuggaucuacuucuuggagauucucuggcggcuuggugccaccaucuggcagcuuuuggccuucauccuagccuucuuccuagccaucauccugcuuauuauugcucucuaucuacaacaaaacugguggacucuauugguugaucuccuuuggcuccuccuguuucuggccauuuuaaucuggauguauuaucauggaccacgacacacugaugaacaccaccacgaugacucccucccgcacccucaacaagcuaccgacgauucuagccaugaaucugacucuaacuccaacgagggcagacaccaccugcucgugaguggggccggcgacggacccccacucugcucucaaaaccuaggcgcaccuggaggugguccugacaauggcccacaggacccugacaacacugaugacaauggcccacaggacccugacaacacugaugacaauggc-------------cca---------------caggacccugacaacacugaugacaauggcccacaggacccugacaacacugaugacaauggcccacaugacccgcugccucauaacccuagcgacucugcuggaaaugauggaggcccuccaaauuugacggaacagguuggaaacaaaggaggugaccggggcccgccuucgaugacagacgguggcggcggugau------------------ccacaccuuccuacgcugcuuuuggguacuucugguuccgguggagaugaugacgacccccacggcccaguucagcuaagcuacuaugacuaa
>_R_AP019082.1
cgggccuccauccccagaaacacgcguuacucucucguaggcggccuacauaagccucuuucacugcucugucagcuucuuuccucaguugccuugcuacugccacacuacccugagcauggaacgcgaccuugagaggggcccaccgggcccgccacggcccccucuaggacccccccucuccucuuccauaggccuugcucuccuucuccugcucuuggcgcuacuguucuggcuguauaucguuaugaguaacuggacuggaggagcgcuccuuguccucuauuccuuugcucucaugcuuauuauuaucauucucaucaucuuuaucuucagaagagaccttctctguccacuuggaggccuuggucuacuccuacugaugaguaaguauuacacccuuug--ccccccacccccuuucccuuacgcuuccuucucuaacgcacuuucuccucuuuccccagucacccuccuacucaucgcucucuggaauuugcacggacaggcauuguaccuuggaauugugcuguucaucuuuggcugcuuacuugguaagaucuaacauucccuaggacuuauuuaccacacccucaccuuuccagcccuaacacucuuuuuuucaacgcagucuuaggucucuggaucuacuucuuggagauucucuggcggcuuggugccaccaucuggcagcuuuuggccuucauccuagccuucuuccuagccaucauccugcuuauuauugcucucuaucuacaacaaaacugguggacucuauugguugaucuccuuuggcuccuccuguuucuggccauuuuaaucuggauguauuaucauggaccacgacacacugaugaacaccaccacgaugacucccucccgcacccucaacaagcuaccgacgauucuagccaugaaucugacucuaacuccaacgagggcagacaccaccugcucgugaguggggccggcgacggacccccacucugcucucaaaaccuaggcgcaccuggaggugguccugacaauggcccacaggacccugacaacacugaugacaauggcccacaggacccugacaacacugaugacaauggc-------------cca---------------caggacccugacaacacugaugacaauggcccacaggacccugacaacacugaugacaauggcccacaugacccgcugccucauaacccuagcgacucugcuggaaaugauggaggcccuccaaauuugacggaacagguugaaaacaaaggaggugaccggggcccgccuucgaugacagacgguggcggcggugau------------------ccacaccuuccuacgcugcuuuuggguacuucugguuccgguggagaugaugacgacccccacggcccaguucagcuaagcuacuaugacuaa
>_R_AP019083.1
cgggccuccauccccagaaacacgcguuacucucucguaggcggccuacauaagccucugucacugcucugucagcuucuucccucaguugccuugcuccugccacacuacccugaccauggaacgcgaccuugagaggggcccaccgggcccgccacggcccccucuaggacccccccucuccucuuccauaggccuugcucuccuucuccugcucuuggcgcuacuguucuggcuguauaucguuaugaguaacuggacuggaggagcgcuccuuguccucuauuccuuugcucucauacuuauuauuaucauucucaucaucuuuaucuucagaagagaccttctctguccacuuggaggccuuggucuacuccuacugaugaguaaguauuacacccuuug--ccccccacccccuuucccuuacgcuuccuucucuaacgcacuuucuccucuuuccccagucacccuccuacucaucgcucucuggaauuugcacggacaggcauuguaccuuggaauugugcuguucaucuuuggcugcuuacuugguaagaucuaacauucccuaggacuuauuuaccacacccucaccuuuccagcccuaacacucuuuuuuucaacgcagucuuaggucucuggaucuacuucuuggagauucucuggcggcuuggugccaccaucuggcagcuuuuggccuucauccuagccuucuuccuagccaucauccugcuuauuauugcucucuaucuacaacaaaacugguggacucuauugguugaucuccuuuggcuccuccuguuuauggccauuuuaaucuggauguauuaucauggaccacgacacacugaugaacaccaccacgaugacucccucccgcacccucaacaagcuaccgacgauucuagccaugaaucugacucuaacuccaacgagggcagacaccaccugcucgugaguggggccggcgacggacccccacucugcucucaaaaccuaggcgcaccuggaggugguccugacaauggcccacaggacccugacaacacugaugacaauggcccacaggacccugacaacacugaugacaauggc-------------cca---------------caggacccugacaacacugaugacaauggcccacaggacccugacaacacugaugacaauggcccacaugacccgcugccucauaacccuagcgacucugcuggaaaugauggaggcccuccaaauuugacggaagagguugaaaacaaaggaggugcccggggcccgccuucgaugacagacgguggcggcggugau------------------ccacaccuuccuacgcugcuuuuggguacuucugguuccgguggagaugaugacgacccccacggcccaguucagcuaagcuacuaugacuaa
>_R_AP019086.1
cgggccuccauccccagaaacacgcguuacucucucguaggcggccuacauaagccucuuucacugcucugucagcuucuuuccucaguugccuugcuccugccacacuacccugagcauggaacgcgaccuugagaggggcccaccgggcccgccacggcccccucuaggacccccccucuccucuuccauaggccuugcucuccuucuccugcucuuggcgcuacuguucuggcuguauaucguuaugaguaacuggacuggaggagcgcuccuuguccucuauuccuuugcucucaugcuuauuauuaucauucucaucaucuuuaucuucagaagagaccttctctguccacuuggaggccuuggucuacuccuacugaugaguaaguauuacacccuuug--ccccccacccccuuucccuuacgcuuccuucucuaacgcacuuucuccucuuuccccagucacccuccuacucaucgcucucuggaauuugcacggacaggcauuguaccuuggaauugugcuguucaucuuuggcugcuuacuugguaagaucuaacauucccuaggacuuauuuaccacacccucaccuuuccagcccuaacacucuuuuuuucaacgcagucuuaggucucuggaucuacuucuuggagauucucuggcggcuuggugccaccaucuggcagcuuuuggccuucauccuagccuucuuccuagccaucauccugcuuauuauugcucucuaucuacaacaaaacugguggacucuauugguugaucuccuuuggcuccuccuguuucuggccauuuuaaucuggauguauuaucauggaccacgacacacugaugaacaccaccgcgaugacucccucccgcacccucaacaagcuaccgacgauucuagccaugaaucugacucuaacuccaacgagggcagacaccaccugcucgugaguggggccggcgacggacccccacucugcucucaaaaccuaggcgcaccuggaggugguccugacaauggcccacaggacccugacaacacugaugacaauggcccacaggacccugacaacacugaugacaauggc-------------cca---------------caggacccugacaacacugaugacaauggcccacaggacccugacaacacugaugacaauggcccacaugacccgcugccucauaacccuagcgacucugcuggaaaugauggaggcccuccaaauuugacggaacagguugaaaacaaacgaggugaccggggcccgccuucgaugacagacgguggcggcggugau------------------ccacaccuuccuacgcugcuuuuggguacuucugguuccgguggagaugaugacgacccccacggcccaguucagcuaagcuacuaugacuaa
>_R_AP019087.1
cgggccuccauccccagaaacacgcguuacucucucguaggcggccuacauaagccucugucacugcucugucagcuucuuuccucaguugccuugcuccugccacacuacccugaccauggaacgcgaccuugagaggggcccaccgggcccgccacggcccccucuaggacccccccucuccucuuccauaggccuugcucuccuucuccugcucuuggcgcuacuguucuggcuguauaucguuaugaguaacuggacuggaggagcgcuccuuguccucuauuccuuugcucucaugcuucuuauuaucauucucaucaucuuuaucuucagaagagaccttctctguccacuuggaggccuuggucuacuccuacugaugaguaaguauuacacccuuug--ccccccacccccuuucccuuacgcuuccuucucuaacgcacuuucuccucuuuccccagucacccuccuacucaucgcucucuggaauuugcacggacaggcauuguaccuuggaauugugcuguucaucuuuggcugcuuacuugguaagaucuaacauucccuaggacuuauuuaccacacccucaccuuuccagcccuaacacucuuuuuuucaacgcagucuuaggucucuggaucuacuucuuggagauucucuggcggcuuggugccaccaucuggcagcuuuuggccuucauccuagccuucuuccuagccaucauccugcuuauuauugcucucuaucuacaacaaaacugguggacucuauugguugaucuccuuuggcuccuccuguuuauggccauuuuaaucuggauguauuaucauggaccacgacacacugaugaacaccaccacgaugacucccucccgcacccucaacaagcuaccgacgauucuagccaugaaucugacucuaacuccaacgagggcagacaccaccugcucgugaguggggccggcgacggacccccacucugcucucaaaaccuaggcgcaccuggaggugguccugacaauggcccacaggacccugacaacacugaugacaauggcccacaggacccugacaacacugaugacaauggc-------------cca---------------caggacccugacaacacugaugacaauggcccacaggacccugacaacacugaugacaauggcccacaugacccgcugccucauaacccuagcgacucugcuggaaaugauggaggcccuccaaauuugacggaagagguugaaaacaaaggaagugaccggggcccgccuucgaugacagacgguggcggcggugau------------------ccacaccuuccuacgcugcuuuuggguacuucugguuccgguggagaugaugacgacccccacggcccaguucagcuaagcuacuaugacuaa
>_R_AP019090.1
cgggccuccauccccagaaacacgcguuacucucucguaggcggccuacauaagccucugucacugcucugucagcuucuuuccucaguugccuugcuccugccacacuacccugagcauggaacgcgaccuugagaggggcccaccgggcccgccacggcccccucuaggacccccccucuccucuuccauaggccuugcucuccuucuccugcucuuggcgcuacuguucuggcuguauaucguuaugagugacuggacuggaggagcgcuccuuguccucuauuccuuugcucucaugcuuauuauuaucauucucaucaucuuuaucuucagaagagaccttctctguccacuuggaggccuuggucuacuccuacugaugaguaaguauuacacccuuug--ccccccacccccuuucccuuacgcuuccuucucuaacgcacuuucuccucuuuccccagucacccuccuacucaucgcucucuggaauuugcacggacaggcauuguaccuuggaauugugcuguucaucuuuggcugcuuacuugguaagaucuaacauucccuaggacuuauuuaccacacccucaccuuuccagcccuaacacucuuuuuuucaacgcagucuuaggucucuggaucuacuucuuggagauucucuggcggcuuggugccaccaucuggcagcuuuuggccuucauccuagccuucuuccuagccaucauccugcuuauuauugcucucuaucuacaacaaaacugguggacucuacugguugaucuccuuuggcuccuccuguuuauggccauuuuaaucuggauguauuaucauggaccacgacacacugaugaacaccaccacgaugacucccucccgcacccucaacaagcuaccgacgauucuagccaugaaucugacucuaacuccaacgagggcagacaccaccugcucgugaguggggccggcgacggacccccacucugcucucaaaaccuaggcgcaccuggaggugguccugacaaugacccacaggacccugacaacacugaugacaauggcccacaggacccugacaacacugaugacaauggc-------------cca---------------caggacccugacaacacugaugacaauggcccacagggcccugacaacacugaugacaauggcccacaugacccgcugccucauaacccuagcgacucugcuggaaaugauggaggcccgccacaauugacggaagagguugaaaacaaacaaggugaccagggcccgccuccgaugacagacgguggcgacggugau------------------ccacaccuuccuacgaugcuuuuggguacuucugguuccgguggagaugaugacgacccccacggcccaguucagcuaagcuacuaugacuaa
>_R_AP019091.1
cgggccuccauccccagaaacacgcguuacucucucguaggcggccuacauaagccucuuucacugcucugucagcuucuuuccucaguugccuugcuccugccacacuacccugagcauggaacgcgaccuugagaggggcccaccgggcccgccacggcccccucuaggacccccccucuccucuuccauaggccuugcucuccuucuccugcucuuggcgcuacuguucuggcuguauaucguuaugaguaacuggacuggaggagcgcuccuuguccucuauuccuuugcucucaugcuucuuauuaucauucucaucaucuuuaucuucagaagagaccttctctguccacuuggaggccuuggucuacuccuacugaugaguaaguauuacacccuuug--ccccccacccccuuucccuuacgcuuccuucucuaacgcacuuucuccucuuuccccagucacccuccuacucaucgcucucuggaauuugcacggacaggcauuguaccuuggaauugugcuguucaucuuuggcugcuuacuugguaagaucuaacauucccuaggacuuauuuaccacacccucaccuuuccagcccuaacacucuuuuuuucaacgcagucuuaggucucuggaucuacuucuuggagauucucuggcggcuuggugccaccaucuggcagcuuuuggccuucauccuagccuucuuccuagccaucauccugcuuauuauugcucucuaucuacaacaaaacugguggacucuauugguugaucuccuuuggcuccuccuguuucuggccauuuuaaucuacauguauuaucauggaccacgacacacugaugcacaccaccacgaugacucccucccgcacccucaacaagcuaccgacgauucuagccaugaaucugacucuaacuccaacgagggcagacaccaccugcucgugaguggggccggcgacggacccccacucugcucucaaaaccuaggcgcaccuggaggugguccugacaauggcccacaggacccugacaacacugaugacaauggcccacaggacccugacaacacugaugacaauggc-------------cca---------------caggacccugacaacacugaugacaauggcccacaggacccugacaacacugaugacaauggcccacaugacccgcugccucauaacccuagcgacucugcuggaaaugauggaggcccuccaaauuugacggaacagguugaaaacgaaggaggugaccggggcccgccuucuaugacagacgguggcggcggugau------------------ccacaccuuccuacgcugcuuuuggguacuucugguuccgguggagaugaugacgacccccacggcccaguucagcuaagcuacuaugacuaa
>_R_AP019093.1
cgggccuccauccccagaaacacgcguuacucucucguaggcggccuacauaagccucugucacugcucugucagcuucuuuccucaguugccuugcuccugccacacuacccugaccauggaacgcgaccuugagaggggcccaccgggcccgccacggcccccucuaggacccccccucuccucuuccauaggccuugcucuccuucuccugcucuuggcgcuacuguucuggcuguauaucguuaugaguaacuggacuggaggagcgcuccuuguccucuauuccuuugcucucaugcuuauuauuaucauucucagcaucuuuaucuucagaagagaccttctctguccacuuggaggccuuggucuacuccuacugaugaguaaguauuacacccuuug--ccccccacccccuuucccuuacgcuuccuucucuaacgcacuuucuccucuuuccccagucacccuccuacucaucgcucucuggaauuugcacggacaggcauuguaccuuggaauugugcuguucaucuuuggcugcuuacuugguaagaucuaacauucccuaggacuuauuuaccacacccucaccuuuccagcccuaacacucuuuuuuucaacgcagucuuaggucucuggaucuacuucuuggagauucucuggcggcuuggugccaccaucuggcagcuuuuggccuucauccuaggcuucuuccuagccaucauccugcuuauuauugcucucuaucuacaacaaaacugguggacucuauugguugaucuccuuuggcuccuccuguuuauggccauuuuaaucuggauguauuaucauggaccacgacacacugaugaacaccaccacgaugacucccucccgcacccucaacaagcuaccgacgauucuagccaugaaucugacucuaacuccaacgagggcagacaccaccugcucgugaguggggccggcgacggacccccacucugcucucaaaaccuaggcgcaccuggaggugguccugacaauggcccacaggacccugacaacacugaugacaauggcccacaggacccugacaacacugaugacaauggc-------------cca---------------caggacccugacaacacugaugacaauggcccacaggacccugacaacacugaugacaauggcccacaugacccgcugccucauaacccuagcgacucugcuggaaaugauggaggcccuccaaauuugacggaagagcuugaaaacaaaggaggugaccggggcccgccuucgaugacagacgguggcggcggugau------------------ccacaccuuccuacgcugcuuuuggguacuucugguuccgguggagaugaugacgacccccacggcccaguucagcuaagcuacuaugacuaa
>_R_AP019096.1
cgggccuccauccccagaaacacgcguuacucucucguaggcggccuacauaagccucugucacugcucugucagcuucuuuccucaguugccuugcuccugccacacuacccugaccauggaacgcgaccuugagaggggcccaccgggcccgccacggcccccucuaggacccccccucuccucuuccauaggccuugcucuccuucuccugcucuuggcgcuacuguucuggcuguauaucguuaugaguaacuggacuggaggagcgcuccuuguccucuauuccuuugcucucaugcuuauuauuaucauucucaucaucuuuaucuucagaagagaccttctctguccacuuggaggccuuggucuacuccuacugaugaguaaguauuacacccuuug--ccccccacccccuuucccuuacgcuuccuucucuaacgcacuuucuccucuuuccccagucacccuccuacucaucgcucucuggaauuugcacggacaggcauuguaccuuggaauugugcuguucaucuuugccugcuuacuugguaagaucuaacauucccuaggacuuauuuaccacacccucaccuuuccagcccuaacacucuuuuuuucaacgcagucuuaggucucuggaucuacuucuuggagauucucuggcggcuuggugccaccaucuggcagcuuuuggccuucauccuagccuucuuccuagccaucauccugcuuauuauugcucucuaucuacaacaaaacugguggacucuauugguugaucuccuuuggcuccuccuguuuauggccauuuuaaucuggauguauuaucauggaccacgacacacugaugaacaccaccacgaugacucccucccgcacccucaacaagcuaccgacgauucuagccaugaaucugacucuaacuccaacgagggcagacaccaccugcucgugaguggggccggcgacggacccccacucugcucucaaaaccuaggcgcaccuggaggugguccugacaauggcccacaggacccugacaacacugaugacaauggcccacaggacccugacaacacugaugacaauggc-------------cca---------------caggacccugacaacacugaugacaauggcccacaggacccugacaacacugaugacaauggcccacaugacccgcugccucauaacccuagcgacucugcuggaaaugauggaggcccuccaaauuugacggaagagguugaaaacaaaggaggugaccgggacccgccuucgaugacagacgguggcggcggugau------------------ccacaccuuccuacgcugcuuuuggguacuucugguuccgguggagaugaugacgacccccacggcccaguucagcuaagcuacuaugacuaa
>_R_AP019097.1
cgggccuccauccccagaaacacgcguuacucucucguaggcggccuacauaagccucugucacugcucugucagcuucuuuccucaguugccuugcuccugccacacuacccugaccauggaacgcgaccuugagaggggcccaccgggcccgccacggcccccucuaggacccccccucuccucuuccauaggccuugcucuccuucuccugcucuuggcgcuacuguucuggcuguauaucguuaugaguaacuggacuggaggagcgcuccuuguccucuauuccuuugcucucaugcuuauuauuaucauucucaucaucuuuaucuucagaagagaccttctctguccacuuggaggccuuggucuacuccuacugaugaguaaguauuacacccuuug--ccccccacccccuuucccuuacgcuuccuucucuaacgcacuuucuccucuuuccccagucacccuccuacucaucgcucucuggaauuugcacggacaggcauuguaccuuggaauugugcuguucaucuuuggcugcuuacuugguaagaucuaacauucccuaggacuuauuuaccacacccucaccuuuccagcccuaacacucuuuuuuucaacgcagucuuaggucucuggaucuacuucuuggagauucucuggcggcuuggugccaccaucuggcagcuuuuggccuucauccuagccuucuuccuagccaucauccugcuuauuauugcucucuaucuacaacaaaacugguggacucuauugguugaucuccuuuggcuccuccuguuuauggccauuuuaaucuggauguauuaucauggaccacgacacacugaugaacaccaccacgaugacucccucccgcacccucaacaagcuaccgacgauucuagccaugaaucugacucuaacuccaacgagggcagacaccaccugcucgugaguggggccggcgacggacccccacucugcucucaaaaccuaggcgcaccuggaggugguccugacaauggcccacaggacccugacaacacugaugacaauggcccacaggacccugacaacacugaugacaauggc-------------cca---------------caggacccugacaacacugaugacaauggcccacaggacccugacaacacugaugacaauggcccacaugacccgcugccucauaacccuagcgacucugcuggaaaugauggaggcccuccaaauuugacggaagagguuggaaaccaaggaggugaccggggcccgccuucgaugacagacgguggcggcggugau------------------ccacaccuuccuacgcugcuuuuggguacuucugguuccgguggagaugaugacgacccccacggcccaguucagcuaagcuacuaugacuaa
>_R_AP019098.1
cgggccuccauccccagaaacacgcguuacucucucguaggcggccuacauaagccucuuucacugcucugucagcuucuuuccucaguugccuugcuccugccacacuacccugagcauggaacgcgaccuugagaggggcccaccgggcccgccacggcccccucuaggacccccccucuccucuuccauaggccuugcucuccuucuccugcucuuggcgcuacuguucuggcuguauaucguuaugaguaacuggacuggaggagcgcuccuuguccucuauuccuuugcucucaugcuuauuauuaucauucucaucaucuuuaucuucagaagagaccttctctguccacuuggaggccuuggucuacuccuacugaugaguaaguauuacacccuuug--ccccccacccccuuucccuuacgcuuccuucucuaacgcacuuucuccucuuuccccagucacccuccuacucaucgcucucuggaauuugcacggacaggcauuguaccuuggaauugugcuguucaucuuuggcugcuuacuugguaagaucuaacauucccuaggacuuauuuaccacacccucaccuuuccagaccuaacacucuuuuuuucaacgcagucuuaggucucuggaucuacuucuuggagauucucuggcggcuuggugccaccaucuggcagcuuuuggccuucauccuagccuucuuccuagccaucauccugcuuauuauugcucucuaucuacaacaaaacugguggacucuauugguugaucuccuuuggcuccuccuguuucuggccauuuuaaucuggauguauuaucauggaccacgacacacugaugaacaccaccacgaugacucccucccgcacccucaacaagcuaccgacgauucuagccaugaaucugacucuaacuccaacgagggcagacaccaccugcucgugaguggggccggcgacggacccccacucugcucucaaaaccuaggcgcaccuggaggugguccugacaauggcccacaggacccugacaacacugaugacaauggcccacaggacccugacaacacugaugacaauggc-------------cca---------------caggacccugacaacacugaugacaauggcccacaggacccugacaacacugaugacaauggcccacaugacccgcugccucauaacccuagcgacucugcuggaaaugauggaggcccuccaaauuugacggaacagguugaaaacaaaggaggugaccggggcccgccuucgaugacagacgguggcggcggugau------------------ccacaccuuccuacgcugcuuuuggguacuucugguuccgguggagaugaugacgacccccacggcccaguucagcuaagcuacuaugacuaa
>_R_AP019100.1
cgggccuccauccccagaaacacgcguuacucucucguaggcggccuacauaagccucuuucacugcucugucagcuucuuuccucaguugccuugcuccugccacacuacccugagcauggaacgcgaccuugagaggggcccaccgggcccgccacggcccccucuaggacccccccucuccucuuccauaggccuugcucuccuucuccugcucuuggcgcuacuguucuggcuguauaucguuaugaguaacuggacuggaggagcgcuccuuguccucuauuccuuugcucucaugcuuauuauuaucauucucaucaucuuuaucuucagaagagaccttctctguccacuuggaggccuuggucuacuccuacugcugaguaaguauuacacccuuug--ccccccacccccuuucccuuacgcuuccuucucuaacgcacuuucuccucuuuccccagucacccuccuacucaucgcucucuggaauuugcacggacaggcauuguaccuuggaauugugcuguucaucuuuggcugcuuacuugguaagaucuaacauucccuaggacuuauuuaccacacccucaccuuuccagcccuaacacucuuuuuuucaacgcagucuuaggucucuggaucuacuucuuggagauucucuggcggcuuggugccaccaucuggcagcuuuuggccuucauccuagccuucuuccuagccaucauccugcuuauuauugcucucuaucuacaacaaaacugguggacucuauugguugaucuccuuuggcuccuccuguuucuggccauuuuaaucuggauguauuaucauggaccacgacacacugaugaacaccaccacgaugacucccucccgcacccucaacaagcuaccgacgauucuagccaugaaucugacucuaacuccaacgagggcagacaccaccugcucgugaguggggccggcgacggacccccacucugcucucaaaaccuaggcgcaccuggaggugguccugacaauggcccacaggacccugacaacacugaugacaauggcccacaggacccugacaacacugaugacaauggc-------------cca---------------caggacccugacaacacugaugacaauggcccacaggacccugacaacacugaugacaauggcccacaugacccgcugccucauaacccuagcgacucugcuggaaaugauggaggcccuccaaauuugacggaacagguugaaaacaaagcaggugaccggggcccgccuucgaugacagacgguggcagcggugau------------------ccacaccuuccuacgcugcuuuuggguacuucugguuccgguggagaugaugacgacccccacggcccaguucagcuaagcuacuaugacuaa
>_R_AP019102.1
cgggccuccauccccagaaacacgcguuacucucucguaggcggccuacauaagccucugucacugcucugucagcuucuuuccucaguugccuugcuccugccacacuacccugaccauggaacgcgaccuugagaggggcccaccgggcccgccacggcccccucuaggacccccccucuccucuuccauaggccuugcucuccuucuccugcucuuggcgcuacuguucuggcuguauaucguuaugaguaacuggacuggaggagcgcuccuuguccucuauuccuuugcucucaugcuuauuauuaucauucucaucaucuuuaucuucagaagagaccttctctguccacuuggaggccuuggucuacuccuacugaugaguaaguauuacacccuuug--ccccccacccccuuucccuuacgcuuccuucucuaacgcacuuucuccucuuuccccagucacccuccuacucaucgcucucuggaauuugcacggacaggcauuguaccuuggaauugugcuguucaucuuuggcugcuuacuugguaagaucuaacauucccuaggacuuauuuaccacacccucaccuuuccagcccuaacacucuuuuuuucaacgcagucuuaggucucuggaucuacuucuuggagauucucuggcggcuuggugccaccaucuggcagcuuuuggccuucauccuagccuucuuccuagccaucauccugcuuauuauugcucucuaucuacaacaacacugguggacucuauugguugaucuccuuuggcuccuccuguuuauggccauuuuaaucuggauguauuaucauggaccacgacacacugaugaacaccaccacgaugacucccucccgcacccucaacaagcuaccgacgauucuagccaugaaucugacucuaacuccaacgagggcagacaccaccugcucgugaguggggccggcgacggacccccacucugcucucaaaaccuaggcgcaccuggaggugguccugacaauggcccacaggacccugacaacacugaugacaauggcccacaggacccugacaacacugaugacaauggc-------------cca---------------caggacccugacaacacugaugacaauggcccacaggacccugacaacacugaugacaauggcccacaugacccgcugccucauaacccuagcgacucugcuggaaaugauggaggcccuccaaauuugacggaagagguugaaaacaaaggaggugaccgggacccgccuucgaugacagacgguggcggcggugau------------------ccacaccuuccuacgcugcuuuuggguacuucugguuccgguggagaugaugacgacccccacggcccaguucagcuaagcuacuaugacuaa
>_R_AP019103.1
cgggccuccauccccagaaacacgcguuacucucucguaggcggccuacauaagccucuuucacugcucugucagcuucuuuccucaguugccuugcuccugccacacuacccugagcauggaacgcgaccuugagaggggcccaccgggcccgccacggcccccucuaggacccccccucuccucuuccauaggccuugcucuccuucuccugcucuuggcgcuacuguucuggcuguauaucguuaugaguaacuggacuggaggagcgcuccuuguccucuauuccuuugcucucaugcuuauuauuaucauucucaucaucuuuaucuucagaagagaccttctctguccacuuggaggccuuggucuacuccuacugaugaguaaguauuacacccuuug--ccccccacccccuuucccuuacgcuuccuucucuaacgcacuuucuccucuuuccccagucacccuccuacucaucgcucucuggaauuugcacggacaggcauuguaccuuggaauugugcuguucaucuuuggcugcuuacuugguaagaucuaacauucccuaggacuuauuuaccacacccucaccuuuccagcccuaacacucuuuuuuucaacgcagucuuaggucucuggaucuacuucuuggagauucucuggcggcuuggugccaccaucuggcagcuuuuggccuucacccuagccuucuuccuagccaucauccugcuuauuauugcucucuaucuacaacaaaacugguggacucuauugguugaucuccuuuggcuccuccuguuucuggccauuuuaaucuggauguauuaucauggaccacgacacacugaugaacaccaccacgaugacucccucccgcacccucaacaagcuaccgacgauucuagccaugaaucugacucuaacuccaacgagggcagacaccaccugcucgugaguggggccggcgacggacccccacucugcucucaaaaccuaggcgcaccuggaggugguccugacaauggcccacaggacccugacaacacugaugacaauggcccacaggacccugacaacacugaugacaauggc-------------cca---------------caggacccugacaacacugaugacaauggcccacaggacccugacaacacugaugacaauggcccacaugacccgcugccucauaacccuagcgacucugcuggaagugauggaggcccuccaaauuugacggaacagguugaaaacaaaggaagugaccggggcccgccuucgaugacagacgguggcggcggugau------------------ccacaccuuccuacgcugcuuuuggguacuucugguuccgguggagaugaugacgacccccacggcccaguucagcuaagcuacuaugacuaa
>_R_AP019104.1
cgggccuccauccccagaaacacgcguuacucucucguaggcggccuacauaagccucugucacugcucugucagcuucuuuccucaguugccuugcuccugccacacuacccugaccauggaacgcgaccuugagaggggcccaccgggcccgccacggcccccucuaggacccccccucuccucuuccauaggccuugcucuccuucuccugcucuuggcgcuacuguucuggcuguauaucguuaugaguaacuggacuggaggagcgcuccuuguccuccauuccuuugcucucaugcuuauuauuaucauucucaucaucuuuaucuucagaagagaccttctctguccacuuggaggccuuggucuacuccuacugaugaguaaguauuacacccuuug--ccccccacccccuuucccuuacgcuuccuucucuaacgcacuuucuccucuuuccccagucacccuccuacucaucgcucucuggaauuugcacggacaggcauuguaccuuggaauugugcuguucaucuuuggcugcuuacuugguaagaucuaacauucccuaggacuuauuuaccacacccucaccuuuccagcccuaacacucuuuuuuucaacgcagucuuaggucucuggaucuacuucuuggagauucucuggcggcuuggugccaccaucuggcagcuuuuggccuucauccuagccuucuuccuagccaucauccugcuuauuauugcucucuaucuacaacaaaacugguggacucuauugguugaucuccuuuggcuccuccuguuuauggccauuuuaaucuggauguauuaucauggaccacgacacacugaugaacaccaccacgaugacucccucccgcacccucaacaagcuaccgacgauucuagccaugaaucugacucuaacuccaacgagggcagacaccaccugcucgugaguggggccggcgacggacccccacucugcucucaaaaccuaggcgcaccuggaggugguccugacaauggcccacaggacccugacaacacugaugacaauggcccacaggacccugacaacacugaugacaauggc-------------cca---------------caggacccugacaacacugaugacaauggcccacaggacccugacaacacugaugacaauggcccacaugacccgcugccucauaacccuagcgacucugcuggaaaugauggaggcccuccaaauuugacggaagagguugaaaacaaaggaggugaccgggaaccgccuucgaugacagacgguggcggcggugau------------------ccacaccuuccuacgcugcuuuuggguacuucugguuccgguggagaugaugacgacccccacggcccaguucagcuaagcuacuaugacuaa
>_R_AP019106.1
cgggccuccauccccagaaacacgcguuacucucucguaggcggccuacauaagccucugucacugcucugucagcuucuuuccucaguugccuugcuccugccacacuacccugaccauggaacgcgaccuugagaggggcccaccgggcccgccacggcccccucuaggacccccccucuccucuuccauaggccuugcucuccuucuccugcucuuggcgcuacuguucuggcuguauaucguuaugaguaacuggacuggaggagcgcuccuuguccucuauuccuuugcucucaugcuuauuauuaucauucucaucaucuuuaucuucagaagagaccttctctguccacuuggaggccuuggucuacuccuacugaugaguaaguauuacacccuuug--ccccccacccccuuucccuuacgcuuccuucucuaacgcacuuucuccucuuuccccagucacccuccuacucaucgcucucuggaauuugcacggacaggcauuguaccuuggaauugugcuguucaucuuuggcugcuuacuugguaagaucuaacauucccuaggacuuauuuaccacacccucaccuuuccagcccuaacacucuuuuuuucaacgcagucuuaggucucuggaucuacuucuuggagauucucuggcggcuuggugccaccaucuggcagcuuuuggccuucauccuagccuucuuccuagccaucauccugcuuauuauugcucucuaucuacaacaaaacugguggacucuauugguugaucuccuuuggcuccuccuguuuauggccauuuuaaucuggauguauuaucauggaccacgacacacugaugaacaccaccacgaugacucccucccgcacccucaacaagcuaccgacgauucuagccaugaaucugacucuaacuccaacgagggcagacaccaccugcucgugacuggggccggcgacggacccccacucugcucucaaaaccuaggcgcacauggaggugguccugacaaugacccacaggacccugacaacacugaugacaaugccccacaggacucugacaacacugaugacaaugcc-------------cca---------------caggacccugacaacacugaugacaauggcccacaggacccugacaacacugaugacaauggcccacaugacccgcugccucauaacccuagcgacucugcuggaaaugauggaggcccgccacauuugacggaagagguugaaaacaaacaaggugaccagggcccgccuccgaugacagacgguggcgacggucau---------------------------------------------------------------------------------------------------------------
>_R_AP019107.1
cgggccuccauccccagaaacacgcguuacucucucguaggcggccuacauaagccucuuucacugcucugucagcuucuuuccucaguugccuugcuccugccacacuauccugagcauggaacgcgaccuugagaggggcccaccgggcccgccacggcccccucuaggacccccccucuccucuuccauaggccuugcucuccuucuccugcucuuggcgcuacuguucuggcuguauauccuuaugaguaacuggacuggaggagcgcuccuuguccucuauuccuuugcucucaugcuuauuauuaucauucucaucaucuuuaucuucagaagagaccttctctguccacuuggaggccuuggucuacuccuacugaugaguaaguauuacacccuuug--ccccccacccccuuucccuuacgcuuccuucucuaacgcacuuucuccucuuuccccagucacccuccuacucaucgcucucuggaauuugcacggacaggcauugucccuuggaauugugcuguucaucuuuggcugcuuacuugguaagaucuaacauucccuaggacuuauuuaccacacccucaccuuuccagcccuaacacucuuuuuuucaacgcagucuuaggucucuggaucuacuucuuggagauucucuggcggcuuggugccaccaucugccagcuuuuggccuucauccuagccuucuuccuagccaucauccugcuuauuauugcucucuaucuacaacaaaacugguggacucuauugguugaucuccuuuggcuccuccuguuucuggccauuuuaaucuggauguauuaucauggaccacgacacacugaugaacaccaccacgaugacucccucccgcacccucaacaagcuaccgacgauucuagccaugaaucugacucuaacuccaacgagggcagacaccaccugcucgugaguggggccggcgacggacccccacucugcucucaaaaccuaggcgcaccuggaggugguccugacaauggcccacaggacccugacaacacugaugacaauggcccacaggacccugacaacacugaugacaauggc-------------cca---------------caggacccugacaacacugaugacaauggcccacaggacccugacaacacugaugacaauggcccacaugacccgcugccucauaacccuagcgacucugcuggaaaugauggaggcccuccaaauuugacggaacagguagaaaacaaaggaggugagcggggcccgccuucgaugacagacgguggcggcggugau------------------ccacaccuuccuacgcugcuuuuggguacuucugguuccgguggagaugaugacgacccccacggcccaguucagcuaagcuacuaugacuaa
>_R_AP019108.1
cgggccuccauccccagaaacacgcguuacucucucguaggcggccuacauaagccucugucacugcucugucagcuucuuuccucaguugccuugcuccugccacacuacccugaccauggaacgcgaccuugagaggggcccaccggccccgccacggcccccucuaggacccccccucuccucuuccauaggccuugcucuccuucuccugcucuuggcgcuacuguucuggcuguauaucguuaugaguaacuggacuggaggagcgcuccuuguccucuauuccuuugcucucaugcuucuuauuaucauucucaucaucuuuaucuucagaagagaccttctctguccacuuggaggccuuggucuacuccuacugaugaguaaguauuacacccuuug--ccccccacccccuuucccuuacgcuuccuucucuaacgcacuuucuccucuuuccccagucacccuccuacucaucgcucucuggaauuugcacggacaggcauuguaccuuggaauugugcuguucaucuuuggcugcuuacuugguaagaucuaacauucccuaggacuuauuuaccacacccucaccuuuccagcccuaacacucuuuuuuucaacgcagucuuaggucucuggaucuacuucuuggagauucucuggcggcuuggugccaccaucuggcagcuuuuggccuucauccuagccuucuuccuagccaucauccugcuuauuauugcucucuaucuacaacaaaacugguggacucuauugguugaucuccuuuggcuccuccuguuuauggccauuuuaaucuggauguauuaucauggaccacgacacacugaugaacaccaccacgaugacucccucccgcacccucaacaagcuaccgacgauucuagccaugaaucugacucuaacuccaacgagggcagacaccaccugcucgugaguggggccggcgacggacccccacucugcucucaaaaccuaggcgcaccuggaggugguccugacaauggcccacaggacccugacaacacugaugacaauggcccacaggacccugacaacacugaugacaauggc-------------cca---------------caggacccugacaacacugaugacaauggcccacaggacccugacaacacugaugacaauggcccacaugacccgcugccucauaacccuagcgacucugcuggaaaugauggagccccuccaaauuugacggaagacguugaaaaccaaggaggugaccggggcccgccuucgaugacagacgguggcggcggugau------------------ccacaccuuccuacgcugcuuuuggguacuucugguuccgguggagaugaugacgacccccacggcccaguucagcuaagcuacuaugacuaa
>_R_AP019109.1
cgggccuccauccccagaaacacgcguuacucucucguaggcggccuacauaagccucuuucacugcucugucagcuucuuuccucaguugccuugcuccugccacacuacccugagcauggaacgcgaccuugagaggggcccaccgggcccgccacggcccccucuaggacccccccucuccucuuccauaggccuugcucuccuucuccugcucuuggcgcuacuguucuggcuguauaucguuaugaguaacuggacuggaggagcgcuccuuguccucuauuccuuugcucucgugcuuauuauuaucauucucaucaucuuuaucuucagaagagaccttctctguccacuuggaggccuuggucuacuccuacugauggguaaguauuacacccuuug--ccccccacccccuuucccuuacgcuuccuucucuaacgcacuuucuccucuuuccccagucacccuccuacucaucgcucucuggaauuugcacggacaggcauuguaccuuggaauugugcuguucaucuuuggcugcuuacuugguaagaucuaacauucccuaggacuuauuuaccacacccucaccuuuccagcccuaacacucuuuuuuucaacgcagucuuaggucucuggaucuacuucuuggagauucucuggcggcuuggugccaccaucuggcagcuuuuggccuucauccuagccuucuuccuagccaucauccugcuuauuauugcucucuaucuacaacaaaacugguggacucuauugguugaucuccuuuggcuccuccuguuucuggccauuuuaaucuggauguauuaucauggaccacgacacacugaugaacaccaccacgaugacucccucccgcacccucaacaagcuaccgacgauucuagccaugaaucugacucuaacuccaacgagggcagacaccaccugcucgugaguggggccggcgacggacccccacucugcucucaaaaccuaggcgcaccuggaggugguccugacaauggcccacaggacccugacaacacugaugacaauggcccacaggacccugacaacacugaugacaauggc-------------cca---------------caggacccugacaacacugaugacaauggcccacaggacccugacaacacugaugacaauggcccacaugacccgcugccucauaacccuagcgacucugcuggaaaugauggaggcccuccaauuuugacggaacagguugaaaacaaaggaggugaccggggcccgccuucgaugacagacgguggcggcggugau------------------ccacaccuuccuacgcugcuuuuggguacuucugguuccgguggagaugaugacgacccccacggcccaguucagcuaagcuacuaugacuaa
>_R_AP019110.1
cgggccuccauccccagaaacacgcguuacucucucguaggcggccuacauaagccucugucacugcucugucagcuucuuuccucaguugccuugcuccugccacacuacccugaccauggaacgcgaccuugagaggggcccaccgggcccgccacggcccccucuaggacccccccucuccucuuccauaggccuugcucuccuucuccugcucuuggcgcuacuguucuggcuguauaucguuaugagugacuggacuggaggagcgcuccuuguccucuauuccuuugcucucaugcuucuuauuaucauucucaucaucuuuaucuucagaagagaccttctctguccacuuggaggccuuggucuacuccuacugaugaguaaguauuacacccuuug--ccccccacccccuuucccuuacgcuuccuucucuaacgcacuuucuccucuuuccccagucacccuccuacucaucgcucucuggaauuugcacggacaggcauuguaccuuggaauugugcuguucaucuuuggcugcuuacuugguaagaucuaacauucccuaggacuuauuuaccacacccucaccuuuccagcccuaacacucuuuuuuucaacgcagucuuaggucucuggaucuacuucuuggagauucucuggcggcuuggugccaccaucuggcagcuuuuggccuucauccuagccuucuuccuagccaucauccugcuuauuauugcucucuaucuacaacaaaacugguggacucuauugguugaucuccuuuggcuccuccuguuuauggccauuuuaaucuggauguauuaucauggaccacgacacacugaugaacaccaccacgaugacucccucccgcacccucaacaagcuaccgacgauucuagccaugaaucugacucuaacuccaacgagggcagacaccaccugcucguuaguggggccggcgacggacccccacucugcucucaaaaccuaggcgcaccuggaggugguccugacaauggcccacaggacccugacaacacugaugacaauggcccacaggacccucacaacacugaugacaauggc-------------cca---------------caggacccugacaacacugaugacaauggcccacaggacccugacaacacugaugacaauggcccacaugacccgcugccucauaacccuagcgacucugcuggaaaugauggaggcccuccaaauuugacggaagagguugaaaacaaaggaggugaccgggacccgccuucgaugacagacgguggcgccggugau------------------ccacaccuuccuacgcugcuuuuggguacuucugguuccgguggagaugaugacgacccccacggcccaguucagcuaagcuacuaugacuaa
>_R_AP019111.1
cgggccuccauccccagaaacacgcguuacucucucguaggcggccuacauaagccucuuucacugcucugucagcuucuuuccucaguugccuugcuccugccacacuacccugagcauggaacgcgaccuugagaggggcccaccgggcccgccacggcccccucuaggacccccccucuccucuuccauaggccuugcucuccuucuccugcucuuggcgcuacuguucuggcuguauaucguuaugaguaacuggacuggaggagcgcuccuuguccucuauuccuuugcucucaugcuuauuauuaucauucucaucaucuuuaucuucagaagagaccttctctguccacuuggaggccuuggucuacuccuacugaugaguaaguauuacacccuuug--ccccccacccccuuucccuuacgcuuccuucucuaacgcacuuucuccucuuuccccagucacccuccuacucaucgcucucuggaauuugcacggacaggcauuguaccuuggaauugugcuguucaucuuuggcugcuuacuugguaagaucuaacauucccuaggacuuauuuaccacacccucaccuuuccagcccuaacacucuuuuuuucaacgcagucuuaggucucuggaucuacuucuuggagauucucuggcggcuuggugccaccaucuggcagcuuuuggccuucauccuagccuucuuccuagccaucauccugcuuauuauugcucucuaucuacaacaaaacugguggacucuauugguugaucuccuuuggcuccuccuguuucuggccauuuuaaucuggauguauuaucauggaccacgacacacugaugaacaccaccacgaugacucccucccgcacccucaacaagcuaccgacgauucuagccaugaaucugacucuaacuccaacgagggcagacaccaccugcucgugaguggggccggcgacggacccccacucugcucucaaaaccuaggcgcaccuggaggugguccugacaauggcccacaggacccugacaacacugaugacaauggcccacaggacccugacaacacugaugacaauggc-------------cca---------------caggacccugacaacacugaugacaauggcccacaggacccugacaacacugaugacaauggcccacaugacccgcugccucauaacccuagcgacucugcuggaaaucauggaggcccuccaaauuugacggaacagguugaaaacaaaggaggugaccggggcccgccuucgaugacagacgguggcggcggugau------------------ccacaccuuccuacgcugcuuuuggguacuucugguuccgguggagaugaugacgacccccacggcccaguucagcuaagcuacuaugacuaa
>_R_AP019112.1
cgggccuccauccccagaaacacgcguuacucucucguaggcggccuacauaagccucugucacugcucugucagcuucuuuccucaguugccuugcuccugccacacuacccugaccauggaacgcgaccuugagaggggcccaccgggcccgccacggcccccucuaggacccccccucuccucuuccauaggccuugcucuccuucuccugcucuuggcgcuacuguucuggcuguauaucguuaugaguaacuggacuggaggagcgcuccuuguccucuauuccuuugcucucaugcuuauuauuaucauucucaucaucuuuaucuucagaagagaccttctctguccacuuggaggccuuggucuacuccuacugaugaguaaguauuacacccuuug--ccccccacccccuuucccuuacgcuuccuucucuaacgcacuuucuccucuuuccccagucacccuccuacucaucgcucucuggaauuugcacggacaggcauuguaccuuggaauugugcuguucaucuuuggcugcuuacuugguaagaucuaacauucccuaggacuuauuuaccacacccucaccuuuccagcccuaacacucuuuuuuucaacgcagucuuaggucucuggaucuacuucuuggagauucucuggcggcuuggugccaccaucuggcagcuuuuggccuucauccuagccuucuuccuagccaucauccugcuuauuauugcucucuaucuacaacaaaacugguggacucuauugguugaucuccuuuggcuccuccuguuuauggccauuuuaaucuggauguauuaucauggaccacgacacacugaugaacaccaccacgaugacucccucccgcacccucaacaagcuaccgacgauucuagccaugaaucugacucuaacuccaacgagggcagacaccaccugcucgugaguggggccggcgacggacccccacucugcucucaaaaccuaggcgcaccuggaggugguccugacaauggcccacaggacccugacaacaccgaugacaauggcccacaggacccugacaacacugaugacaauggc-------------cca---------------caggacccugacaacacugaugacaauggcccacaggacccugacaacacugaugacaauggcccacaugacccgcugccucauaacccuagcgacucugcuggaaaugauggaggcccuccaaauuugacggaagagguugaaaacaaaggaggugaccgggacccgccuucgaugacagacgguggcggcggugau------------------ccacaccuuccuacgcugcuuuuggguacuucugguuccgguggagaugaugacgacccccacggcccaguucagcuaagcuacuaugacuaa
>_R_AP019113.1
cgggccuccauccccagaaacacgcguuacucucucguaggcggccuacauaagccucugucacugcucugucagcuucuuuccucaguugccuugcuccugccacacuacccugaccauggaacgcgaccuugagaggggcccaccgggcccgccacggcccccucuaggacgcccccucuccucuuccauaggccuugcucuccuucuccugcucuuggcgcuacuguucuggcuguauaucguuaugaguaacuggacuggaggagcgcuccuuguccucuauuccuuugcucucauacuuauuauuaucauucucaucaucuuuaucuucagaagagaccttctctguccacuuggaggccuuggucuacuccuacugaugaguaaguauuacacccuuug--ccccccacccccuuucccuuacgcuuccuucucuaacgcacuuucuccucuuuccccagucacccuccuacucaucgcucucuggaauuugcacggacaggcauuguaccuuggaauugugcuguucaucuuuggcugcuuacuugguaagaucuaacauucccuaggacuuauuuaccacacccucaccuuuccagcccuaacacucuuuuuuucaacgcagucuuaggucucuggaucuacuucuuggagauucucuggcggcuuggugccaccaucuggcagcuuuuggccuucauccuagccuucuuccuagccaucauccugcuuauuauugcucucuaucuacaacacaacugguggacucuauugguugaucuccuuuggcuccuccuguuuauggccauuuuaaucuggauguauuaucauggaccacgacacacugaugaacaccaccacgaugacucccucccgcacccucaacaagcuaccgacgauucuagccaugaaucugacucuaacuccaacgagggcagacaccaccugcucgugacuggggccggcgacggacccccacucugcucucaaaaccuaggcgcacauggaggugguccugacaaugacccacaggacccugacaacacugaugacaaugccccacaggacucugacaacacugaugacaaugcc-------------cca---------------caggacccugacaacacugaugacaauggcccacaggacccugacaacacugaugacaauggcccacaugacccgcugccucauaacccuagcgacucugcuggaaaugauggaggcccgccaccuuugacggaagagguugaaaacaaacaaggugaccagggcccgccuccgaugacagacgguggcgacggucau---------------------------------------------------------------------------------------------------------------
>_R_AP019114.1
cgggccuccauccccagaaacacgcguuacucucucguaggcggccuacauaagccucugucacugcucugucagcuucuuuccucaguugccuugcuccugccacacuacccugaccauggaacgcgaccuugagaggggcccaccgggcccgccacggcccccucuaggacccccccucuccucuuccauaggccuugcucuccuucuccugcucuuggcgcuacuguucuggcuguauaucguuaucagugacuggacuggaggagcgcuccuuguccucuauuccuuugcucucaugcuucuuauuaucauucucaucaucuuuaucuucagaagagaccttctctguccacuuggaggccuuggucuacuccuacugaugaguaaguauuacacccuuug--ccccccacccccuuucccuuacgcuuccuucucuaacgcacuuucuccucuuuccccagucacccuccuacucaucgcucucuggaauuugcacggacaggcauuguaccuuggaauugugcuguucaucuuuggcugcuuacuugguaagaucuaacauucccuaggacuuauuuaccacacccucaccuuuccagcccuaacacucuuuuuuucaacgcagucuuaggucucuggaucuacuucuuggagauucucuggcggcuuggugccaccaucuggcagcuuuuggccuucauccuagccuucuuccuagccaucauccugcuuauuauugcucucuaucuacaacaaaacugguggacucuauugguugaucuccuuuggcuccuccuguuuauggccauuuuaaucuggauguauuaucauggaccacgacacacugaugaacaccaccacgaugacucccucccgcacccucaacaagcuaccgacgauucuagccaugaaucugacucuaacuccaacgagggcagacaccaccugcucgugaguggggccggcgacggacccccacucugcucucaaaaccuaggcgcaccuggaggugguccugacaauggcccacaggacccugacaacacugaugacaauggcccacaggacccugacaacacugaugacaauggc-------------cca---------------caggacccugacaacacugaugacaauggcccacaggacccugacaacacugaugacaauggcccacaugacccgcugccucauaacccuagcgacucugcuggaaaugauggaggcccuccaaauuugacggaagagguugaaaacaaaggaggugaccgggacccgccuucgaugacagacgguggcggcggugau------------------ccacaccuuccuacgcugcuuuuggguacuucugguuccgguggagaugaugacgacccccacggcccaguucagcuaagcuacuaugacuaa
>_R_AP019116.1
--ggcccccauccccagaaacacgcgguacucucucgucagcggccuacaaaacccucucucacugcucugucagcuucuuuccucaggugccuugcuccugccacacuacccuaagcauggaccgcgaccuugagaggggcccaccgggcccgccacggcccccucuaggacccccccucuccucuuccaugggccuugcucuccuucuccugaucuuggcgcuacuguucuggcuguauaucguuaugaguaacuggacuggaggagcgcuccuuguccucuaugccuuugcucugaugcuuauuauuaucauucuccucaucuuuaucuucagaagagaccttctctguccacuuggaggccuuggucuacuccuacugaugaguaaguauuacacccuuug--ccccccacccccuuucccuuacgcuuccuucucuaacgcacuuucuccucuuuccccagucacccuccugcucaucgcucucuggaauuugcacggacaggcauuguaccuuggaauucugcuguucaucuuugccugcuuacuugguaagaucuaacauucccuaggacuuauuuaccacacccucacuuuuccaacccuaacacucuuuuuuucaacgcagccuuaggucucuggaucuacuucuuggagauucucuggcggcuuggugccaccaucuggcagcuuuuggccuucauacuagccuucuuccuagacaucauccuacucauuauugcucucuaucuacaacaaaacugguggacucuauugguugaucuccuuuggcuccuccuguuucuggcgauuuuaaucuggauguauuaccauggacaacgacacagugaugaacaccaccacgaugacucccucccgcacccucaacaagcuaccgaugauucuagccaugaaucugacucuaacuccaacgagggcagacaccaccugcucgugacuggagccggcgacggacccccacucugcucucaaaaccuaggcgcaccuggaggugguccugacaauggcccacaggacccugacaacacugaugacaauggcccacaggacccugacaacacugaugacaauggc-------------cca---------------cagggcccugacaacacugaugacaauggcccacagggcccugacaacacugaugacaauggcccacaugacccgcugccucauaacccuagcgacucugcuggaaaugauggaggcccgccacaauugacggaagagguugaaaacaaacaaggugaccagggcccgccuccgaugacagacgguggcgacggucau---------------------------------------------------------------------------------------------------------------
>_R_AP019117.1
cgggccuacaucccaagaaacacgcguuacucugacguagccgcccuacauaagccucucacacugcucuacccccuucuuucaucaacugccuugcuccugacacacugcccugaggauggaacacgaccuugagaggggcccaccgggcccgcgacggccccctcgaggaccccccctctcctcttccctaggccttgcucuccuucuccuccucutggcgctactgttttggctgtacatcgttaugagugacuggacuggaggaacccuccuuguccucuauuccuuugcucucaugcuuauaauuauaautttgatcatctttatcttcagaagagaccttctctguccacuuggaggccuuguucuacuccuacugaugaguaaguauuacacccuuug--ccccccacccccuuucccuuacgcuuccuucucuaacgcacuuucuccucuuuccccagucacccuccugcucaucgcucucuggaauuugcacggacaggcauuguaccuuggaauucugcuguucaucuucggcuguuuacuugguaagaucuaacauucccuaggacuuuuuuaccacacccucacuuuucaaacccuaacacucuuuuuuucaacgcagucuuaggucucuggaucuacuucuuggacauucucuggcggcuuggugccaccaucuggcagcuuuuggccuucauccuagccuucuuccuagacaucauccugcuuauuauugcucucuaucuacaacaaaacugguggacucuauugguugaucuccuuuggcuucuccuguuucuggccauuuuaaucuggauguauuuccauggacaacgacacacugaugaacaccaccacgaugacucccucccgcacccucaacaagcuaccgacgauucuagccaugaaucugacucuaacuccaacgagggcagacaccaccugcuugucaguggagccgccgacggacccccacucugcucucaaaaccuaggcgcaccuggaggugguccugacaauggcccacaggacccugacaacacugaugacaauggcccacaggacccugacaacacugaugacaauggc-------------cca---------------cagggcccugacaacacugaugacaauggcccacagggcccugacaacacugaugacaauggcccacaugacccgccgccucauaacccuagcaacgcugcuggaaaugaucgaggcccuccaacauugacggaagagguugaaaacaaagcaggugaccagggcccgccuccgaugacagacgguggcggcagucau---------------------------------------------------------------------------------------------------------------
>_R_AP019118.1
cgggccuccauccccacaaacacgcguuacucucucguaggcggccuacauaagccucugucacugcucugucagcuucuuuccucaguugccuugcuccugccacacuacccugaccauggaacgcgaccuugagaggggcccaccgggcccgccacggcccccucuaggacccccccucuccucuuccauaggccuugcucuccuucuccugcucuuggcgcuacuguucuggcuguauaucguuaugaguaacuggacuggaggagcgcuccuuguccucuauuccuuugcucucaugcuuauuauuaucauucucaucaucuuuaucuucagaagagaccttctctguccacuuggaggccuuggucuacuccuacugaugaguaaguauuacacccuuug--ccccccacccccuuucccuuacgcuuccuucucuaacgcacuuucuccucuuuccccagucacccuccuacucaucgcucucuggaauuugcacggacagccauuguaccuuggaauugugcuguucaucuuuggcugcuuacuugguaagaucuaacauucccuaggaccuauuuaccacacccucaccuuuccagcccuaacacucuuuuuuucaacgcagucuuaggucucuggaucuacuucuuggagauucucuggcggcuuggugccaccaucuggcagcuuuuggccuucauccuagccuucuuccuagccaucauccugcuuauuauugcucucuaucuacaacaaaacugguggacucuauugguugaucuccuuuggcuccuccuguuuauggccauuuuaaucuggauguauuaucauggaccacgacacacugaugaacaccaccacgaugacucccucccgcacccucaacaagcuaccgacgauucuagccaugaaucugacucuaacuccaacgagggcagacaccaccugcucgugaguggggccggcgacggacccccacucugcucucaaaaccuaggcgcaccuggaggugguccugacaauggcccacaggacccugacaacacugaugacaauggcccacaggacccugacaacacugaugacaauggc-------------cca---------------caggacccugacaacacugaugacaauggcccacaggacccugacaacacugaugacaauggcccacaugacccgcugccucauaacccuagcgacucugcuggaaaugauggaggcccuccaaauuugacggaagagguugaaaacaaaggaggugaccggggcccgccuucgaugacagacgguggcggcggugau------------------ccacaccuuccuacgcugcuuuuggguacuucugguuccgguggagaugaugacgacccccacggcccaguucagcuaagcuacuaugacuaa
>_R_AP019119.1
cgggccuccauccccagaaacacgcguuacucucucguaggcggccuacauaagccucuuucacugcucugucagcuucuuuccucaguugccuugcuccugccacacuacccugagcauggaacgcgaccuugagaggggcccaccgggcccgccacggcccccucuaggacccccccucuccucuuccauaggccuugcucuccuucuccugcucuucgcgcuacuguucuggcuguauaucguuaugaguaacuggacuggaggagcgcuccuuguccucuauuccuuugcucucaugcuuacuauuaucauucucaucaucuuuaucuucagaagagaccttctctguccacuuggaggccuuggucuacuccuacugaugaguaaguauuacacccuuug--ccccccacccccuuucccuuacgcuuccuucucuaacgcacuuucuccucuuuccccagucacccuccuacucaucgcucucuggaauuugcacggacaggcauuguaccuuggaauugugcuguucaucuuuggcugcuuacuugguaagaucuaacauucccuaggacuuauuuaccacacccucaccuuuccagcccuaacacucuuuuuuucaacgcagucuuaggucucuggaucuacuucuuggagauucucuggcggcuuggugccaccaucuggcagcuuuuggccuucauccuagccuucuuccuagccaucauccugcuuauuauugcucucuaucuacaacaaaacugguggacucuauugguugaucuccuuuggcuccuccuguuucuggccauuuuaaucuggauguauuaucauggaccacgacacacugaugcacaccaccacgaugacucccucccgcacccucaacaagcuaccgacgauucuagccaugaaucugacucuaacuccaacgagggcagacaccaccugcucgugaguggggccggcgacggacccccacucugcucucaaaaccuaggcgcaccuggaggugguccugacaauggcccacaggacccugacaacacugaugacaauggcccacaggacccugacaacacugaugacaauggc-------------cca---------------caggacccugacaacacugaugacaauggcccacaggacccugacaacacugaugacaauggcccacaugacccgcugccucauaacccuagcgacucugcuggaaaugauggaggcccuccgaauuugacggaacagguugaaaacgaaggaggugaccggggcccgccuucgaugacagacgguggcggcggugau------------------ccacaccuuccuacgcugcuuuuggguacuucugguuccgguggagaugaugacgacccccacggcccaguucagcuaagcuacuaugacuaa
>_R_AP019120.1
cgggccuccauccccagaaacacgcguuacucucucguaggcggccuacauaagccucuuucacugcucugucagcuucuuuccucaguugccuugcuccugccacacuauccugagcauggaacgcgaccuugagaggggcccaccgggcccgccacggcccccucuagggcccccccucuccucuuccauaggccuugcucuccuucuccugcucuuggcgcuacuguucuggcuguauaucguuaugaguaacuggacuggaggagcgcuccuuguccucuauuccuuugcucucaugcuuauuauuaucauucucaucaucuuuaucuucagaagagaccttctctguccacuuggaggccuuggucuacuccuacugaugaguaaguauuacacccuuug--ccccccacccccuuucccuuacgcuuccuucucuaacacacuuucuccucuuuccccagucacccuccuacucaucgcucucuggaauuugcacggacaggcauuguaccuuggaauugugcuguucaucuuuggcugcuuacuugguaagaucuaacauucccuaggacuuauuuaccacacccucaccuuuccagcccuaacacucuuuuuuucaacgcagucuuaggucucuggaucuacuucuuggagauucucuggcggcuuggugccaccaucuggcagcuuuuggccuucauccuagccuucuuccuagccaucauccugcuuauuauugcucucuaucuacaacaaaacugguggacucuauugguugaucuccuuuggcuccuccuguuucuggccauuuuaaucuggauguauuaucauggaccacgacacacugaugaacaccaccacgaugacucccucccgcacccucaacaagcuaccgacgauucuagccaugaaucugacucuaacuccaacgagggcagacaccaccugcucgugaguggggccggcgacggacccccacucugcucucaaaaccuaggcgcaccuggaggugguccugacaauggcccacaggacccugacaacacugaugacaauggcccacaggacccugacaacacugaugacaauggc-------------cca---------------caggacccugacaacacugaugacaauggcccacaggacccugacaacacugaugacaauggcccacaugacccgcugccucauaacccuagcgacucugcuggaaaugauggaggcccuccaaauuugacggaacagguugaaaacaaaggaggugagcggggcccgccuucgaugacagacgguggcggcggugau------------------ccacaccuuccuacgcugcuuuuggguacuucugguuccgguggagaugaugacgacccccacggcccaguucagcuaagcuacuaugacuaa
>_R_AP019121.1
cgggccuccauccccagaaacacgcguuacucucucguaggcggccuacauaagccucuuucacugcucugucagcuucuuuccucaguugccuugcuccugccacacuacccugagcauggaacgcgaccuugagaggggcccaccgggcccgccacggcccccucuaggacccccccucuccucuuccauaggccuugcucuccuucuccugcucuuggcgcuacuguucuggcuguauaucguuaugaguaacuggacuggaggagcgcuccuuguccucuauuccuuugcucucauccuuauuauuaucauucucaucaucuuuaucuucagaagagaccttctctguccacuuggaggccuuggucuacuccuacugaugaguaaguauuacacccuuug--ccccccacccccuuucccuuacgcuuccuucucuaacgcacuuucuccucuuuccccagucacccuccuacucaucgcucucuggaauuugcacggacaggcauuguaccuuggaauugugcuguucaucuuuggcugcuuacuugguaagaucuaacauucccuaggacuuauuuaccacacccucaccuuuccagcccuaacacucuuuuuuucaacgcagucuuaggucucuggaucuacuucuuggagauucucuggcggcuuggugccaccaucuggcagcuuuuggccuucauccuagccuucuuccuagccaucauccugcuuauuauugcucucuaucuacaacaaaacugguggacucuauugguugaucuccuuuggcuccuccuguuucuggccauuuuaaucuggauguauuaucauggaccacgacacacugaugaacaccaccacgaugacucccucccgcacccucaacaagcuaccgacgauucuagccaugaaucugacucuaacuccaacgagggcagacaccaccugcucgugaguggggccggcgacggacccccacucugcucucaaaaccuaggcgcaccuggaggugguccugacaauggcccacaggacccugacaacacugaugacaauggcccacaggacccugacaacacugaugacaauggc-------------cca---------------caggacccugacaacacugaugacaauggcccacaggacccugacaacacugaugacaauggcccacaugacccgcugccucauaacccuagcgacucugcuggaaaugauggaggcccuccaaauuuggcggaacagguugaaaacaaaggaggugaccgggacccgccuucgaugacagacgguggcggcggugau------------------ccacaccuuccuacgcugcuuuuggguacuucugguuccgguggagaugaugacgacccccacggcccaguucagcuaagcuacuaugacuaa
>_R_AP019122.1
cgggccuccauccccagaaacacgcguuacucucucauaggcggccuacauaagccucuuucacugcucugucagcuucuuuccucaguugccuugcuccugccacacuacccugagcauggaacgcgaccuugagaggggcccaccgggcccgccacggcccccucuaggacccccccucuccucuuccauaggccuugcucuccuucuccugcucuuggcgcuacuguucuggcuguauaucguuaugaguaacuggacuggaggagcgcuccuuguccucuauuccuuugcucuccugcuuauuauuaucauucucaucaucuuuaucuucagaagagaccttctctguccacuuggaggccuuggucuacuccuacugaugaguaaguauuacacccuuug--ccccccacccccuuucccuuacgcuuccuucucuaacgcacuuucuccucuuuccccagucacccuccuacucaucgcucucuggaauuugcacggacaggcauuguaccuuggaauugugcuguucaucuuuggcugcuuacuugguaagaucuaacauucccuaggacuuauuuaccacacccucaccuuuccagcccuaacacucuuuuuuucaacgcagucuuaggucucuggaucuacuucuuggagauucucuggcggcuuggugccaccaucuggcagcuuuuggccuucauccuagccuucuuccuagccaucauccugcuuauuauugcucucuaucuacaacaaaacugguggacucuauugguugaucuccuuuggcuccuccuguuucuggccauuuuaaucuggauguauuaucauggaccacgacacacugaugaacaccaccacgaugacucccucccgcacccucaacaagcuaccgacgauucuagccaugaaucugacucuaacuccaacgagggcagacaccaccugcucgugaguggggccggcgacggacccccacucugcucucaaaaccuaggcgcaccuggaggugguccugacaauggcccacaggacccugacaacacugaugacaauggcccacaggacccugacaacacugaugacaauggc-------------cca---------------caggacccugacaacacugaugacaauggcccacaggacccugacaacacugaugacaauggcccacagga----------------------------------------------------------------------------------------------------------------------------------------------------------------------------------------------------------------------------------------------
>_R_AP019123.1
cgggccuccauccccagaaacacgcguuacucucucguaggcggccuacauaagccucugucacugcucugucagcuucuuuccucaguugccuugcuccugccacacuacccugaccauggaacgcgaccuugagaggggcccaccgggcccgccacggcccccucuaggacccccccucuccucuuccauaggccuugcucuccuucuccugcucuuggcgcuacuguucuggcuguauaucguuaugaguaacuggacuggaggagcgcuccuuguccucuauuccuuugcucucauucuuauuauuaucauucucaucaucuuuaucuucagaagagaccttctctguccacuuggaggccuuggucuacuccuacugaugaguaaguauuacacccuuug--ccccccacccccuuucccuuacgcuuccuucucuaacgcacuuucuccucuuuccccagucacccuccuacucaucgcucucuggaauuugcacggacaggcauuguaccuuggaauucugcuguucaucuuuggcugcuuacuugguaagaucuaacauucccuaggacuuauuuaccacacccucaccuuuccagcccuaacacucuuuuuuucaacgcagucuuaggucucuggaucuacuucuuggagauucucuggcggcuuggugccaccaucuggcagcuuuuggccuucauccuagccuucuuccuagccaucauccugcuuauuauugcucucuaucuacaacaaaacugguggacucuauugguugaucuccuuuggcuccuccuguuuauggccauuuuaaucuggauguauuaucauggaccacgacacacugaugaacaccaccacgaugacucccucccgcacccucaacaagcuaccgacgauucuagccaugaaucugacucuaacuccaacgagggcagacaccaccugcucgugaguggggccggcgacggacccccacucugcucucaaaaccuaggcgcaccuggaggugguccugacaauggcccacaggacccugacaacacugaugacaauggcccacaggacccugacaacacugaugacaauggc-------------cca---------------caggacccugacaacacugaugacaauggcccacaggacccugacaacacugaugacaauggcccacaugacccgcugccucauaacccuagcgacucugcuggaaaugauggaggcccuccaaauuugacggaagagguugacaacaaaggaggugaccggggcccgccuucgaugacagacgguggcggcggugau------------------ccacaccuuccuacgcugcuuuuggguacuucugguuccgguggagaugaugacgacccccacggcccaguucagcuaagcuacuaugacuaa
>_R_AP019124.1
cgggccuccguccccagaaacacgcguuacucucucguaggcggccuacauaagccucugucacugcucugucagcuucuuuccucaguugccuugcuccugccacacuacccugaccauggaacgcgaccuugagaggggcccaccgggcccgccacggcccccucuaggacccccccucuccucuuccauaggccuugcucuccuucuccugcucuuggcgcuacuguucuggcuguauaucguuaugaguaacuggacuggaggagcgcuccuuguccucuauuccuuugcucucaugcuuauuauuaucauucucaucaucuuuaucuucagaagagaccttctctguccacuuggaggccuuggucuacuccuacugaugaguaaguauuacacccuuug--ccccccacccccuuucccuuacgcuuccuucucuaacgcacuuucuccucuuuccccagucacccuccuacucaucgcucucuggaauuugcacggacaggcauuguaccuuggaauugugcuguucaucuuuggcugcuuacuugguaagaucuaacauucccuaggacuuauuuaccacacccucaccuuuccagcccuaacacucuuuuuuucaacgcagucuuaggucucuggaucuacuucuuggagauucucuggcggcuuggugccaccaucuggcagcuuuuggccuucauccuagccuucuuccuagccaucauccugcuuauuauugcucucuaucuacaacaaaacugguggacucuauugguugaucuccuuuggcuccuccuguuuauggccauuuuaaucuggauguauuaucauggaccacgacacacugaugaacaccaccacgaugacucccucccgcacccucaacaagcuaccgacgauucuagccaugaaucugacucuaacuccaacgagggcagacaccaccugcucgugaguggggccggcgacggacccccacucugcucucaaaaccuaggcgcaccuggaggugguccugacaauggcccacaggacccugacaacacugaugacaauggcccacaggacccugacaacacugaugacaauggc-------------cca---------------caggacccugacaacacugaugacaauggcccacaggacccugacaacacugaugacaauggcccacaugacccgcugccucauaacccuagcgacucugcuggaaaugauggaggcccuccaaauuugacggaagagguugaaaacaaaggaggugaccgggacccgccuucgaugacagacgguggcggcggugau------------------ccacaccuuccuacgcugcuuuuggguacuucugguuccgguggagaugaugacgacccccacggcccaguucagcuaagcuacuaugacuaa
>_R_AP019125.1
cgggccuccauccccagaaacacgcguuacucucucguaggcggccuacauaagccucugucacugcucugucagcuucuuuccucaguugccuugcuccugccacacuacccugaccauggaacgcgaccuugagaggggcccaccgggcccgccacggcccccucuaggacccccccucuccucuuccauaggccuugcucuccuucuccugcucuuggcgcuacuguucuggcuguauaucguuaugagugacuggacuggaggaccgcuccuuguccucuauuccuuugcucucaugcuuauuauuaucauucuccucaucuuuaucuucagaagagaccttctctguccacuuggaggccuuggucuacuccuacugaugaguaaguauuacacccuuug--ccccccacccccuuucccuuacgcuuccuucucuaacgcacuuucuccucuuuccccagucacccuccuacucaucgcucucuggaauuugcgcggacaggcauuguaccuuggaauugugcuguucaucuuugccugcuuacuugguaagaucuaacauucccuaggacuuauuuaccacacccucaccuuuccagcccuaacacucuuuuuuucaacgcagucuuaggucucuggaucuacuucuuggagauucucuggcggcuuggugccaccaucuggcagcuuuuggccuucauccuagccuucuuccuagccaucauccugcuuauuauugcucucuaucuacaacaaaacugguggacucuauugguugaucuccuuuggcuccuccuguuuauggccauuuuaaucuggauguauuaucauggaccacgacacacugaugaacaccaccacgaugacucccucccgcacccucaacaagcuaccgacgauucuagccaugaaucugacucuaacuccaacgagggcagacaccaccugcucgugaguggggccggcgacggacccccacucugcucucaaaaccuaggcgcaccuggaggugguccugacaauggcccacaggacccugacaacacugaugacaauggcccacaggacccugacaacacugaugacaauggc-------------cca---------------caggacccugacaacacugaugacaauggcccacaggacccugacaacacugaugacaauggcccacaugacccgcugccucauaacccuagcgacucugcuggaaaugauggaggcccuccaaauuugacggaagagguugaaaacaaaggaggugaccggggcccgccuucgaugacagacgguggcggcggugau------------------ccacaccuuccuacgcugcuuuuggguacuucugguuccgguggagaugaugacgacccccacggcccaguucagcuaagcuacuaugacuaa
>_R_AP019126.1
cgggccuccauccccagaaacacgcguuacucucucguaggcggccuacauaagccucuuucacugcucugucagcuucuuuccucaguugccuugcuccugccacacuacccugagcauggaacgcgaccuugagaggggcccaccgggcccgccacggcccccucuaggacccccccucuccucuuccauaggccuugcucuccuucuccugcucuuggcgcuacuguucuggcuguauaucguuaugaguaacuggacuggaggagcgcuccuuguccucuauuccuuugcucucaugcuuauuauuaucauucucaucaucuuuaucuucagaagagaccttctctguccacuuggaggccuuggucuacuccuacugaugaguaaguauuacacccuuug--ccccccacccccuuucccuuacgcuuccuucucuaacgcacuuucuccucuuuccccagucacccuccuacucaucgcucucuggaauuugcacggacaggcauuguaccuuggaauugugcuguucaucuuuggcugcuuacuugguaagaucuaacauucccuaggacuuauuuaccacacccucaccuuuccagcccuaacacucuuuuuuucaacgcagucuuaggucucuggaucuacuucuuggagauucucuggcggcuuggugccaccaucuggcagcuuuugaccuucauccuagccuucuuccuagccaucauccugcuuauuauugcucucuaucuacaacaaaacugguggacucuauugguugaucuccuuuggcuccuccuguuucuggccauuuuaaucuggauguauuaucauggaccacgacacacugaugaacaccaccacgaugacucccucccgcacccucaacaagcuaccgacgauucuagccaugaaucugacucuaacuccaacgagggcagacaccaccugcucgugaguggggccggcgacggacccccacucugcucucaaaaccuaggcgcaccuggaggugguccugacaauggcccacaggacccugacaacacugaugacaauggcccacaggacccugacaacacugaugacaauggc-------------cca---------------caggacccugacaacacugaugacaauggcccacaggacccugacaacacugaugacaauggcccacaugacccgcugccucauaacccuagcgacucugcuggaaaugauggaggcccuccaaauuugacggaacagguugaaaacaaaggaggugaccggggcccgccuucgaugacagacgguggcggcggugau------------------ccacaccuuccuacgcugcuuuuggguacuucugguuccgguggagaugaugacgacccccacggcccaguucagcuaagcuacuaugacuaa
>_R_AP019128.1
cgggccuccauccccagaaacacgcguuacucucucguaggcggccuacauaagccucugucacugcucugucagcuucuuuccucaguugccuugcuccugccacacuacccugaccauggaacgcgaccuugagaggggcccaccgggcccgccacggcccccucuaggacccccccucuccucuuccauaggccuugcucuccuucuccugcucuuggcgcuacuguucuggcuguauaucguuaugaguaacuggacuggaggagcgcuccuuguccucgauuccuuugcucucaugcuucuuauuaucauucuccucaucuuuaucuucagaagagaccttctctguccacuuggaggccuuggucuacuccuacugaugaguaaguauuacacccuuug--ccccccacccccuuucccuuacgcuuccuucucuaacgcacuuucuccucuuuccccagucacccuccuacucaucgcucucuggaauuugcacggacaggcauuguaccuuggaauugugcuguucaucuuuggcugcuuacuugguaagaucuaacauucccuaggacuuauuuaccacacccucaccuuuccagcccuaacacucuuuuuuucaacgcagucuuaggucucuggaucuacuucuuggagauucucuggcggcuuggugccaccaucuggcagcuuuuggccuucauccuagccuucuuccuagccaucauucugcuuauuauugcucucuaucuacaacaaaacugguggacucuauugguugaucuccuuuggcuccuccuguuuauggccauuuuaaucuggauguauuaucauggaccacgacacacugaugaacaccaccacgaugacucccucccgcacccucaacaagcuaccgacgauucuagccaugaaucugacucuaacuccaacgagggcagacaccaccugcucgugaguggggccggcgauggacccccacucugcucucaaaaccuaggcgcaccuggaggugguccugacaauggcccacaggacccugacaacacugaugacaauggcccacaggacccugacaacacugaugacaauggc-------------cca---------------caggacccugacaacacugaugacaauggcccacaggacccugacaacacugaugacaauggcccacaugacccgcugccucauaacccuagcgacucugcuggaaaugauggaggcccuccaaauuugacggaagagguugaaaccaaaggaggugaccggggcccgccuucgaugacagacgguggcggcggugau------------------ccacaccuucguacgcugcuuuuggguacuucugguuccgguggagaugaugacgacccccacggcccaguucagcuaagcuacuaugacuaa
>_R_AP019129.1
cgggccuccauccccagaaacacgcguuacucucucguaggcggccuacauaagccucugucacugcucugucagcuucuuuccucaguugccuugcuccugccacacuacccugagcauggaacgcgaccuugagaggggcccaccgggcccgccacggcccccucuaggacccccccucuccucuuccauaggccuugcucuccuucuccugcucuuggcgcuacuguucuggcuguauaucguuaugaguaacuggacuggaggagcgcuccuuguccucuauuccuuugcucucaugcuuauuauuaucauucucaucaucuuuaucuucagaagagaccttctctguccacuuggaggccuuggucuacuccuacugaugaguaaguauuacacccuuug--ccccccacccccuuucccuuacgcuuccuucucuaacgcacuuucuccucuuuccccagucacccuccuacucaucgcucucuggaauuugcacggacaggcauuguaccuuggaauucugcuguucaucuuuggcugcuuacuugguaagaucuaacauucccuaggacuuauuuaccacacccucaccuuuccagcccuaacacucuuuuuuucaacgcagucuuaggucucuggaucuacuucuuggagauucucuggcggcuuggugccaccaucuggcagcuuuuggccuucauccuagccuucuuccuagccaucauccugcuuauuauugcucucuaucuacaacaaaacugguggacucuauugguugaucuccuuuggcuccuccuguuuauggccauuuuaaucuggauguauuaucauggaccacgacacacugaugaacaccaccacgaugacucccucccgcacccucaacaagcuaccgacgauucuagccaugaaucugacucuaacuccaacgagggcagacaccaccugcucgugaguggggccggcgacggacccccacucugcucucaaaaccuaggcgcacauggagguggucaugacaaugacccacaggacccugacaacacugaugacaaugccccacaggacccugacaacacugaugacaauggc-------------cca---------------caggacccugacaacacugaugacaauggcccacagggcccugacaacacugaugacaauggcccacaugacccgcugccucauaacccuagcgacucugcuggaaaugauggaggcccgccacaauugacggaagagguugaaaacaaacaaggugaccagggcccgccuccgaugacagacgguggcgacggucau---------------------------------------------------------------------------------------------------------------
>_R_AP019130.1
cgggccuccauccccagaaacacgcguuacucucucguaggcggccuacauaagccucugucacugcucugucagcuucuuuccucaguugccuugcuccugccacacuacccugagcaugcaacgcgaccuugagaggggcccaccgggcccgccacggcccccucuaggacccccccucuccucuuccauaggccuugcucuccuucuccugcucuuggcgcuacuguucuggcuguauaucguuaugaguaacuggacuggaggagcgcuccuuguccucuauuccuuugcucucaugcuuauuauuaucauucucaucaucuuuaucuucagaagagaccttctctguccacuuggaggccuuggucuacuccuacugaugaguaaguauuacacccuuug--ccccccacccccuuucccuuacgcuuccuucucuaacgcacuuucuccucuuuccccagucacccuccuacucaucgcucucuggaauuugcacggacaggcauuguaccuuggaauugugcuguucaucuuuggcugcuuacuugguaagaucuaacauucccuaggacuuauuuaccacacccucaccuuuccagcccuaacacucuuuuuuucaacgcagucuuaggucucuggaucuacuucuuggagauucucuggcggcuuggugccaccaucuggcagcuuuuggccuucauccuagccuucuuccuagccaucauccugcuuauuauugcucucuaucuacaacaaaacugguggacucuauugguugaucuccuuuggcuccuccuguuuauggccauuuuaaucuggauguauuaucauggaccacgacacacugaugaacaccaccacgaugacucccucccgcacccucaacaagcuaccgacgauucuagccaugaaucugacucuaacuccaacgagggcagacaccaccugcucgugaguggggccggcgacggacccccacucugcucucaaaaccuaggcgcacauggaggugguccugacaaugacccacaggacccugacaacacugaugacaaugccccacaggacccugacaacacugaugacaauggc-------------cca---------------caggacccugacaacacugaugacaauggcccacagggcccugacaacacugaugacaauggcccacaugacccgcugccucauaacccuagcgacucugcuggaaaugauggaggcccgccacaauugacggaagagguugaaaacaaacaaggugaccagggcccgccuccgaugacagacgguggcgacggucau---------------------------------------------------------------------------------------------------------------
>_R_AP019131.1
cgggccuccauccccagaaacacgcguuacucucucguaggcggccuacauaagccucuuucacugcucugucagcuucuuuccucaguugccuugcuccugccacacuacccugagcauggaacgcgaccuugagaggggcccaccgggcccgccacggcccccucuaggacccccccucuccucuuccauaggccuugcucuccuucuccugcucuuggcgcuacuguucuggcuguauaucguuaugaguaacuggacuggaggagcgcuccuuguccucuauuccuuugcucucaugcuucuuauuaucauucucaucaucuuuaucuucagaagagaccttctctguccacuuggaggccuuggucuacuccuacugaugaguaaguauuacacccuuug--ccccccacccccuuucccuuacgcuuccuucucuaacgcacuuucuccucuuuccccagucacccuccuacucaucgcucucuggaauuugcacggacaggcauuguaccuuggaauugugcuguucaucuuuggcugcuuacuugguaagaucuaacauucccuaggacuuauuuaccacacccucaccuuuccagcccuaacacucuuuuuuucaacgcagucuuaggucucuggaucuacuucuuggagauucucuggcggcuuggugccaccaucuggcagcuuuuggccuucauccuagccuucuuccuagccaucauccugcuuauuauugcucucuaucuacaacaaaacugguggacucuauugguugaucuccuuuggcuccuccuguuucuggccauuuuaaucuggauguauuaucauggaccacgacacacugaugaacaccaccacgaugacucccucccgcacccucaacaagcuaccgacgauucuagccaugaaucugacucuaacuccaacgagggcagacaccaccugcucgugaguggggccggcgacggacccccacucugcucucaaaaccuaggcgcaccuggaggugguccugacaauggcccacaggacccugacaacacugaugacaauggcccacaggacccugacaacacugaugacaauggc-------------cca---------------caggacccugacaacacugaugacaauggcccacaggacccugacaacacugaugacaauggcccacaugacccgcugccucauaacccuagcgacucugcuggaaaugauggaggcccuccaaauuugacggaacagguugaaaacaaaggaggugaccggggcccgccuucgaugacagacgguggcggcggugau------------------ccacaccuuccuacgcugcuuuuggguacuucugguuccgguggagaugaugacgacccccacggcccaguucagcuaagcuacuaugacuaa
>_R_AP019132.1
cgggccuccauccccagaaacacgcguuacucucucguaggcggccuacauaagccucuuucacugcucugucagcuucuuuccucaguugccuugcuccugccacacuacccugagcauggaacgcgaccuugagaggggcccaccgggcccgccacggcccccucuaggacccccccucuccucuuccauaggccuugcucuccuucuccugcucuuggcgcuacuguucuggcuguauaucguuaugaguaacugcacuggaggagcgcuccuuguccucuauuccuuugcucucaugcuuuuuauuaucauucucaucaucuuuaucuucagaagagaccttctctguccacuuggagcccuuggucuacuccuacugaugaguaaguauuacacccuuug--ccccccacccccuuucccuuacgcuuccuucucuaacgcacuuucuccucuuuccccagucacccuccuacucaucgcucucuggaauuugcacggacaggcauuguaccuuggaauugugcuguucaucuuuggcugcuuacuugguaagaucuaacauucccuaggacuuauuuaccacacccucaccuuuccagcccuaacacucuuuuuuucaacgcagucuuaggucucuggaucuacuucuuggagauucucuggcggcuuggugccaccaucuggcagcuuuuggccuucauccuagccuucuuccuagccaucauccugcuuauuauugcucucuaucuacaacaaaacugguggacucuauugguugaucuccuuuggcuccuccuguuucuggccauuuuaaucuggauguauuaucauggaccacgacacacugaugaacaccaccacgaugacucccucccgcacccucaacaagcuaccgacgauucuagccaugaaucugacucuaacuccaacgagggcagacaccaccugcucgugaguggggccggcgacggacccccacucugcucucaaaaccuaggcgcaccuggaggugguccugacaauggcccacaggacccugacaacacugaugacaauggcccacaggacccugacaacacugaugacaauggc-------------cca---------------caggacccugacaacacugaugacaauggcccacaggacccugacaacacugaugacaauggcccacaugacccgcugccucauaacccuagcgacucugcuggaaaugauggaggcccuccaaauuugacggaacagguugaaaacaaaggaggugaccggggcccgccuucgaugacagacgguggcggcggugau------------------ccacaccuuccuacgcugcuuuuggguacuucugguuccgguggagaugaugacgacccccacggcccaguucagcuaagcuacuaugacuaa
>_R_AP019133.1
cgggccuccauccccagaaacacgcguuacucucucguaggcggccuacauaagccucuuucacugcucugucagcuucuuuccucaguugccuugcuccugccacacuacccugagcauggaacgcgaccuugagaggggcccaccgggcccgccacggcccccucuaggacccccccucuccucuuccauaggccuugcucuccuucuccugcucuuggcgcuacuguucuggcuguauaucguuaugaguaacugcacuggaggagcgcuccuuguccucuauuccuuugcucucaugcuuuuuauuaucauucucaucaucuuuaucuucagaagagaccttctctguccacuuggagcccuuggucuacuccuacugaugaguaaguauuacacccuuug--ccccccacccccuuucccuuacgcuuccuucucuaacgcacuuucuccucuuuccccagucacccuccuacucaucgcucucuggaauuugcacggacaggcauuguaccuuggaauugugcuguucaucuuuggcugcuuacuugguaagaucuaacauucccuaggacuuauuuaccacacccucaccuuuccagcccuaacacucuuuuuuucaacgcagucuuaggucucuggaucuacuucuuggagauucucuggcggcuuggugccaccaucuggcagcuuuuggccuucauccuagccuucuuccuagccaucauccugcuuauuauugcucucuaucuacaacaaaacugguggacucuauugguugaucuccuuuggcuccuccuguuucuggccauuuuaaucuggauguauuaucauggaccacgacacacugaugaacaccaccacgaugacucccucccgcacccucaacaagcuaccgacgauucuagccaugaaucugacucuaacuccaacgagggcagacaccaccugcucgugaguggggccggcgacggacccccacucugcucucaaaaccuaggcgcaccuggaggugguccugacaauggcccacaggacccugacaacacugaugacaauggcccacaggacccugacaacacugaugacaauggc-------------cca---------------caggacccugacaacacugaugacaauggcccacaggacccugacaacacugaugacaauggcccacaugacccgcugccucauaacccuagcgacucugcuggaaaugauggaggcccuccaaauuugacggaacagguugaaaacaaaggaggugaccggggcccgccuucgaugacagacgguggcggcggugau------------------ccacaccuuccuacgcugcuuuuggguacuucugguuccgguggagaugaugacgacccccacggcccaguucagcuaagcuacuaugacuaa
>_R_AP019134.1
cgggccuccauccccagaaacacgcguuacucucucguaggcggccuacauaagccucugucacugcucugucagcuucuuuccucaguugccuugcuccugccacacuacccugaccauggaacgcgaccuugagaggggcccaccgggcccgccacggcccccucuaggacccccccucuccucuuccauaggccuugcucuccuucuccugcucuuggcgcuacuguucuggcuguauaucguuaugaguaacuggacuggaggagcgcuccuuguccucuauuccuuugcucucauucuuauuauuaucauucucaucaucuuuaucuucagaagagaccttctctguccacuuggaggccuuggucuacuccuacugaugaguaaguauuacacccuuug--ccccccacccccuuucccuuacgcuuccuucucuaacgcacuuucuccucuuuccccagucacccuccuacucaucgcucucuggaauuugcacggacaggcauuguaccuuggaauucugcuguucaucuuuggcugcuuacuugguaagaucuaacauucccuaggacuuauuuaccacacccucaccuuuccagcccuaacacucuuuuuuucaacgcagucuuaggucucuggaucuacuucuuggagauucucuggcggcuuggugccaccaucuggcagcuuuuggccuucauccuagccuucuuccuagccaucauccugcuuauuauugcucucuaucuacaacaaaacugguggacucuauugguugaucuccuuuggcuccuccuguuuauggccauuuuaaucuggauguauuaucauggaccacgacacacugaugaacaccaccacgaugacucccucccgcacccucaacaagcuaccgacgauucuagccaugaaucugacucuaacuccaacgagggcagacaccaccugcucgugaguggggccggcgacggacccccacucugcucucaaaaccuaggcgcaccuggaggugguccugacaauggcccacaggacccugacaacacugaugacaauggcccacaggacccugacaacacugaugacaauggc-------------cca---------------caggacccugacaacacugaugacaauggcccacaggacccugacaacacugaugacaauggcccacaugacccgcugccucauaacccuagcgacucugcuggaaaugauggaggcccuccaaauuugacggaagagguugacaacaaaggaggugaccggggcccgccuucgaugacagacgguggcggcggugau------------------ccacaccuuccuacgcugcuuuuggguacuucugguuccgguggagaugaugacgacccccacggcccaguucagcuaagcuacuaugacuaa
>_R_AP019135.1
cgggccuccauccccagaaacacgcguuacucucucguaggcggccuacauaagccucuuucacugcucugucagcuucuuuccucaguugccuugcuccugccacacuacccugagcauggaacgcgaccuugagaggggcccaccgggcccgccacggcccccucuaggacccccccucuccucuuccauaggccuugcucuccuucuccugcucuuggcgcuacuguucuggcuguauaucguuaugaguaacuggacuggaggagcgcuccuuguccucuauuccuuugcucucaugcuuauuauuaucauucucaucaucuuuaucuucagaagagaccttctctguccacuuggaggccuuggucuacuccuacugaugaguaaguauuacacccuuug--ccccccacccccuuucccuuacgcuuccuucucuaacgcacuuucuccucuuuccccagucacccuccuacucaucgcucucuggaauuugcacggacaggcauuguaccuuggaauucugcuguucaucuuuggcugcuuacuugguaagaucuaacauucccuaggacuuauuuaccacacccucaccuuuccagcccuaacacucuuuuuuucaacgcagucuuaggucucuggaucuacuucuuggagauucucuggcggcuuggugccaccaucuggcagcuuuuggccuucauccuagccuucuuccuagccaucauccugcuuauuauugcucucuaucuacaacaaaacugguggacucuauugguugaucuccuuuggcuccuccuguuucuggccauuuuaaucuggauguauuaucauggaccacgacacacugaugaacaccaccacgaugacucccucccgcacccucaacaagcuaccgacgauucuagccaugaaucugacucuaacuccaacgagggcagacaccaccugcucgugaguggggccggcgacggacccccacucugcucucaaaaccuaggcgcaccuggaggugguccugacaauggcccacaggacccugacaacacugaugacaauggcccacaggacccugacaacacugaugacaauggc-------------cca---------------caggacccugacaacacugaugacaauggcccacaggacccugacaacacugaugacaauggcccacaugacccgcugccucauaacccuagcgacucugcuggaaaugauggaggcccuccaaauuugacggaagagguugaaaacaaaggaggugaccggggcccgccuucgaugacagacgguggcggcggugau------------------ccacaccuuccuacgcugcuuuuggguacuucugguuccgguggagaugaugacgacccccacggcccaguucagcuaagcuacuaugacuaa
>_R_AP019136.1
cgggccuccauccccagaaacacgcguuacucucucguaggcggccuacauaagccucugucacugcucugucagcuucuuuccucaguugccuugcuccugccacacuacccugaccauggaacgcgaccuugagaggggcccaccgggcccgccacggcccccucuaggacccccccucuccucuuccauaggccuugcucuccuucuccugcucuuggcgcuacuguucuggcuguauaucguuaugaguaacuggacuggaggagcgcuccuuguccucuauuccuuugcucucaugcuuauuauuaucauucucaucaucuuuaucuucagaagagaccttctctguccacuuggaggccuuggucuacuccuacugaugaguaaguauuacacccuuug--ccccccacccccuuucccuuacgcuuccuucucuaacgcacuuucuccucuuuccccagucacccuccuacucaucgcucucuggaauuugcacggacaggcauuguaccuuggaauugugcuguucaucuuuggcugcuuacuugguaagaucuaacauucccuaggacuuauuuaccacacccucaccuuuccagcccuaacacucuuuuuuucaacgcagucuuaggucucuggaucuacuucuuggagauucucuggcggcuuggugccaccaucuggcagcuuuuggccuucauccuagccuucuuccuagccaucauccugcuuauuauugcucucuaucuacaacaaaacugguggacucuauugguugaucuccuuuggcuccuccuguuuauggccauuuuaaucuggauguauuaucauggaccacgacacacugaugaacaccaccacgaugacucccucccgcacccucaacaagcuaccgacgauucuagccaugaaucugacucuaacuccaacgagggcagacaccaccugcucgugaguggggccggcgacggacccccacucugcucucaaaaccuaggcgcaccuggaggugguccugacaauggcccgcaggacccugacaacacugaugacaauggcccacaggacccugacaacacugaugacaauggc-------------cca---------------caggacccugacaacacugaugacaauggcccacaggacccugacaacacugaugacaauggcccacaugacccgcugccucauaacccuagcgacucugcuggaaaugauggaggcccuccaaauuugacggaagagguugaaaacaaaggaggugaacggggcccgccuucgaugacagacgguggcggcggugau------------------ccacaccuuccuacgcugcuuuuggguacuucugguuccgguggagaugaugacgacccccacggcccaguucagcuaagcuacuaugacuaa
>_R_AP019137.1
cgggccuacaucccaagaaacacgcguuacucugacguagccgcccuacauaagccucucacacugcucugcccccuucuuuccucaacugccuugcuccugacacacugcccugaggauggaacacgaccuugagaggggcccaccgggcccgcgacggccccctcgaggaccccccctctcctcttccctaggccttgcucuccuucuccuccucutggcgctactgttttggctgtacatcgttaugagtgactggactggaggagccctccttgtcctctattcctttgctcucaugcuucuaauuauaautttgatcatctttatcttcagaagagaccttctctguccacuuggaggccuuguucuacuccuacugaugaguaaguauuacacccuuug--ccccccacccccuuucccuuacgcuuccuucucuaacgcacuuucuccucuuuccccagucacccuccugcucaucgcucucuggaauuugcacggacaggcauuguaccuuggaauucugcuguucaucuucggcuguuuacuugguaagaucuaacauucccuaggacuuuuuuaccacacccucacuuuucaaacccuaacacucuuuuuuucaacgcagucuuaggucucuggaucuacuucuuggagauucucuggcggcuuggugccaccaucuggcagcuuuuggccuucauccuagccuucuuccuagacaucauccugcuuauuauugcucucuaucuacaacaaaacugguggacucuauugguugaucuccuuuggcuucuccuguuucuggccauuuuaaucuggauguauuuccauggacaacgacacacugaugaacaccaccacgaugacucccucccgcacccucaacaagcuaccgacgauucuagccaugaaucugacucuaacuccaacgagggcagacaccaccugcuugucaguggagccgccgacggacccccacucugcucucaaaaccuaggcgcaccuggaggugguccugacaauggcccacaggacccugacaacacugaugacaauggcccacagggcccugacaacacugaugacaauggc-------------cca---------------cagggcccugacaacacugaugacaauggcccacagggcccugacaacacugaugacaauggcccacaugacccgccgccucauaacccuagcaacgcugcuggaaaugauggaggcccuccaacauugacggaagagguugaaaacaaagcaggugaccagggcccgccuccgaugacagacgguggcggcggccaugguga------cacugauccacaccuuccuacgcugcuuuuggguacuucugguuccgguggagaugaugacgaccccaacggcccaguucagcuaagcuacuaugacuaa
>_R_AP019138.1
cgggccuacaucccaagaaacacgcguuacucugacguagccgcccuacauaagccucucacacugcucugcccccuucuuuccucaacugccuugcuccugacacacugcccugaggauggaacacgaccuugagaggggcccaccgggcccgcgacggccccctcgaggaccccccctctcctcttccctaggccttgcucuccuucuccuccucutggcgctactgttttggctgtacatcgttaugagtgactggactggaggagccctccttgtcctctattcctttgctcucaugcuucuaauuauaautttgatcatctttatcttcagaagagaccttctctguccacuuggaggccuuguucuacuccuacugaugaguaaguauuacacccuuug--ccccccacccccuuucccuuacgcuuccuucucuaacgcacuuucuccucuuuccccagucacccuccugcucaucgcucucuggaauuugcacggacaggcauuguaccuuggaauucugcuguucaucuucggcuguuuacuugguaagaucuaacauucccuaggacuuuuuuaccacacccucacuuuucaaacccuaacacucuuuuuuucaacgcagucuuaggucucuggaucuacuucuuggagauucucuggcggcuuggugccaccaucuggcagcuuuuggccuucauccuagccuucuuccuagacaucauccugcuuauuauugcucucuaucuacaacaaaacugguggacucuauugguugaucuccuuuggcuucuccuguuucuggccauuuuaaucuggauguauuuccauggacaacgacacacugaugaacaccaccacgaugacucccucccgcacccucaacaagcuaccgacgauucuagccaugaaucugacucuaacuccaacgagggcagacaccaccugcuugucaguggagccgccgacggacccccacucugcucucaaaaccuaggcgcaccuggaggugguccugacaauggcccacaggacccugacaacacugaugacaauggcccacagggcccugacaacacugaugacaauggc-------------cca---------------cagggcccugacaacacugaugacaauggcccacagggcccugacaacacugaugacaauggcccacaugacccgccgccucauaacccuagcaacgcugcuggaaaugauggaggcccuccaacauugacggaagagguugaaaacaaagcaggugaccagggcccgccuccgaugacagacgguggcggcagucau---------------------------------------------------------------------------------------------------------------
>_R_AP019139.1
cgggccuccauccccagaaacacgcguuacucucucguaggcggccuacauaagccucugucacugcucugucagcuucuuuccucaguugccuugcuccugccacacuacccugaccauggaacgcgaccuugagaggggcccaccgggcccgccacggcccccucuaggacccccccucuccucuuccauaggccuugcucuccuucuccugcucuucgcgcuacuguucuggcuguauaucguuaugaguaacuggacuggaggagcgcuccuuguccucuauuccuuugcucucaugcuuauuauuaucauucucaucaucuuuaucuucagaagagaccttctctguccacuuggaggcauuggucuacuccuacugaugaguaaguauuacacccuuug--ccccccacccccuuucccuuacgcuuccuucucuaacgcacuuucuccucuuuccccagucacccuccuacucaucgcucucuggaauuugcacggacaggcauuguaccuuggaauugugcuguucaucuuuggcugcuuacuugguaagaucuaacauucccuaggacuuauuuaccacacccucaccuuuccagcccuaacacucuuuuuuucaacgcagucuuaggucucuggaucuacuucuuggagauucucuggcggcuuggugccaccaucuggcagcuuuuggccuucauccuaggcuucuuccuagccaucauccugcuuauuauugcucucuaucuacaacaaaacugguggacucuauugguugaucuccuuuggcuccuccuguuuauggccauuuuaaucuggauguauuaucauggaccacgacacacugaugaacaccaccacgaugacucccucccgcacccucaacaagcuaccgacgauucuagccaugaaucugacucuaacuccaacgagggcagacaccaccugcucgugaguggggccggcgacggacccccacucugcucucaaaaccuaggcgcaccuggaggugguccugacaauggcccacaggacccugacaacacugaugacaauggcccacaggacccugacaacacugaugacaauggc-------------cca---------------caggacccugacaacacugaugacaauggcccacaggacccugacaacacugaugacaauggcccacaugacccgcugccucauaacccuagcgacucugcuggaaaugauggaggcccuccaaauuugacggaagagguugaaaacaaaggaggugaccggggcccgccuucgaugacagacgguggcggcggugau------------------ccacaccuuccuacgcugcuuuuggguacuucugguuccgguggagaugaugacgacccccacggcccaguucagcuaagcuacuaugacuaa
>_R_AP019140.1
cgggccuccauccccagaaacacgcguuacucucucguaggcggccuacauaagccucuuucacugcucugucagcuucuuuccucaguugccuugcuccugccacacuacccugagcauggaacgcgaccuugagaggggcccaccgggcccgccacggcccccucuaggacccccccucuccucuuccauaggccuugcucuccuucuccugcucuuggcgcuacuguucuggcuguauaucguuaugaguaacuggacuggaggaccgcuccuuguccucuauuccuuugcucucaugcuuauuauuaucauucucaucaucuuuaucuucagaagagaccttctctguccacuuggaggccuuggucuacuccuacugaugaguaaguauuacacccuuug--acccccacccccuuucccuuacgcuuccuucucuaacgcacuuucuccucuuuccccagucacccuccuacucaucgcucucuggaauuugcacggacaggcauuguaccuuggaauugugcuguucaucuuuggcugcuuacuugguaagaucuaacauucccuaggacuuauuuaccacacccucaccuuuccagcccuaacacucuuuuuuucaacgcagucuuaggucucuggaucuacuucuuggagauucucuggcggcuuggugccaccaucuggcagcuuuuggccuucauccuagccuucuuccuagccaucauccugcuuauuauugcucucuaucuacaacaaaacugguggacucuauugguugaucuccuuuggcuccuccuguuucuggccauuuuaaucuggauguauuaucauggaccacgacacacugaugaacaccaccacgaugacucccucccgcacccucaacaagcuaccgacgauucuagccaugaaucugacucuaacuccaacgagggcagacaccaccugcucgugaguggggccggcgacggacccccacucugcucucaaaaccuaggcgcaccuggaggugguccugacaauggcccacaggacccugacaacacugaugacaauggcccacaggacccugacaacacugaugacaauggc-------------cca---------------caggacccugacaacacugaugacaauggcccacaggacccugacaacacugaugacaauggcccacaugacccgcugccucauaacccuagcgacucugcuggaaaugauggaggcccuccaaauuugacggaacagguugaaaacaaaggaggugaccggggcccgccuucgaugacagacgguggcggcggugau------------------ccacaccuuccuacgcugcuuuuggguacuucugguuccgguggagaugaugacgacccccacggcccaguucagcuaagcuacuaugacuaa
>_R_AP019141.1
cgggccuccauccccagaaacacgcguuacucucucguaggcggccuacauaagccucuuucacugcucugucagcuucuuuccucaguugccuugcuccugccacacuacccugagcauggaacgcgaccuugagaggggcccaccgggcccgccacggcccccucuaggacccccccucuccucuuccauaggccuugcucuccuucuccugcucuuggcgcuacuguucuggcuguauaucguuaugaguaacuggacuggaggaccgcuccuuguccucuauuccuuugcucucaugcuuauuauuaucauucucaucaucuuuaucuucagaagagaccttctctguccacuuggaggccuuggucuacuccuacugaugaguaaguauuacacccuuug--acccccacccccuuucccuuacgcuuccuucucuaacgcacuuucuccucuuuccccagucacccuccuacucaucgcucucuggaauuugcacggacaggcauuguaccuuggaauugugcuguucaucuuuggcugcuuacuugguaagaucuaacauucccuaggacuuauuuaccacacccucaccuuuccagcccuaacacucuuuuuuucaacgcagucuuaggucucuggaucuacuucuuggagauucucuggcggcuuggugccaccaucuggcagcuuuuggccuucauccuagccuucuuccuagccaucauccugcuuauuauugcucucuaucuacaacaaaacugguggacucuauugguugaucuccuuuggcuccuccuguuucuggccauuuuaaucuggauguauuaucauggaccacgacacacugaugaacaccaccacgaugacucccucccgcacccucaacaagcuaccgacgauucuagccaugaaucugacucuaacuccaacgagggcagacaccaccugcucgugaguggggccggcgacggacccccacucugcucucaaaaccuaggcgcaccuggaggugguccugacaauggcccacaggacccugacaacacugaugacaauggcccacaggacccugacaacacugaugacaauggc-------------cca---------------caggacccugacaacacugaugacaauggcccacaggacccugacaacacugaugacaauggcccacaugacccgcugccucauaacccuagcgacucugcuggaaaugauggaggcccuccaaauuugacggaacagguugaaaacaaaggaggugaccggggcccgccuucgaugacagacgguggcggcggugau------------------ccacaccuuccuacgcugcuuuuggguacuucugguuccgguggagaugaugacgacccccacggcccaguucagcuaagcuacuaugacuaa
>_R_AP019142.1
cgggccuccauccccagaaacacgcguuacucucucguaggcggccuacauaagccucuuucacugcucugucagcuucuuuccucaguugccuugcuccugccacacuacccugagcauggaacgcgaccuugagaggggcccaccgggcccgccacggcccccucuaggacccccccucuccucuuccauaggccuugcucuccuucuccugcucuuggcgcuacuguucuggcuguauaucguuaugaguaacuggacuggaggaccgcuccuuguccucuauuccuuugcucucaugcuuauuauuaucauucucaucaucuuuaucuucagaagagaccttctctguccacuuggaggccuuggucuacuccuacugaugaguaaguauuacacccuuug--acccccacccccuuucccuuacgcuuccuucucuaacgcacuuucuccucuuuccccagucacccuccuacucaucgcucucuggaauuugcacggacaggcauuguaccuuggaauugugcuguucaucuuuggcugcuuacuugguaagaucuaacauucccuaggacuuauuuaccacacccucaccuuuccagcccuaacacucuuuuuuucaacgcagucuuaggucucuggaucuacuucuuggagauucucuggcggcuuggugccaccaucuggcagcuuuuggccuucauccuagccuucuuccuagccaucauccugcuuauuauugcucucuaucuacaacaaaacugguggacucuauugguugaucuccuuuggcuccuccuguuucuggccauuuuaaucuggauguauuaucauggaccacgacacacugaugaacaccaccacgaugacucccucccgcacccucaacaagcuaccgacgauucuagccaugaaucugacucuaacuccaacgagggcagacaccaccugcucgugaguggggccggcgacggacccccacucugcucucaaaaccuaggcgcaccuggaggugguccugacaauggcccacaggacccugacaacacugaugacaauggcccacaggacccugacaacacugaugacaauggc-------------cca---------------caggacccugacaacacugaugacaauggcccacaggacccugacaacacugaugacaauggcccacaugacccgcugccucauaacccuagcgacucugcuggaaaugauggaggcccuccaaauuugacggaacagguugaaaacaaaggaggugaccggggcccgccuucgaugacagacgguggcggcggugau------------------ccacaccuuccuacgcugcuuuuggguacuucugguuccgguggagaugaugacgacccccacggcccaguucagcuaagcuacuaugacuaa
>_R_AP019143.1
cgggccuccauccccagaaacacgcguuacucucucguaggcggccuacauaagccucuuucacugcucugucagcuucuuuccucaguugccuugcuccugccacacuacccugagcauggaacgcgaccuugagaggggcccaccgggcccgccacggcccccucuaggacccccccucuccucuuccauaggccuugcucuccuucuccugcucuuggcgcuacuguucuggcuguauaucguuaugaguaacuggacuggaggagcgcuccuuguccucuauuccuuugcucucaugcuuauuauuaucauucucaucaucuuuaucuucagaagagaccttctctguccacuuggaggccuuggucuacuccuacugaugaguaaguauuacacccuuug--ccccccacccccuuucccuuacgcuuccuucucuaacgcacuuucuccucuuuccccagucacccuccuacucaucgcucucuggaauuugcacggacaggcauuguaccuuggaauugugcuguucaucuuuggcugcuuacuugguaagaucuaacauucccuaggacuuauuuaccacacccucaccuuuccagcccuaacacucuuuuuuucaacgcagucuuaggucucuggaucuacuucuuggagauucucuggcggcuuggugccaccaucuggcagcuuuuggccuucauccuagccuucuuccuagccaucauccugcuuauuauugcucucuaucuacaacaaaacugguggacucuauugguugaucuccuuuggcuccuccuguuucuggccauuuuaaucuggauguauuaucauggaccacgacacacugaugaacaccaccacgaugacucccucccgcacccucaacaagcuaccgacgauucuagccaugaaucugacucuaacuccaacgagggcagacaccaccugcucgugaguggggccggcgacggacccccacucugcucucaaaaccuaggcgcaccuggaggugguccugacaauggcccacaggacccugacaacacugaugacaauggcccacaggacccugacaacacugaugacaauggc-------------cca---------------caggacccugacaacacugaugacaauggcccacaggacccugacaacacugaugacaauggcccacaugacccgcugccucauaacccuagcgacucugcuggaaaugauggaggcccuccaaauuugacggaacagguugaaaacaaacgaggugaccggggcccgccuucgaugacagacgguggcggcggugau------------------ccacaccuuccuacgcugcuuuuggguacuucugguuccgguggagaugaugacgacccccacggcccaguucagcuaagcuacuaugacuaa
>_R_AP019144.1
cgggccuccauccccagaaacacgcguuacucucucguaggcggccuacauaagccucuuucacugcucugucagcuucuuuccucaguugccuugcuccugccacacuacccugagcauggaacgcgaccuugagaggggcccaccgggcccgccacggcccccucuaggacccccccucuccucuuccauaggccuugcucuccuucuccugcucuuggcgcuacuguucuggcuguauaucguuaugaguaacuggacuggaggagcgcuccuuguccucuauuccuuugcucucaugauuauuauuaucauucucaucaucuuuaucuucagaagagaccttctctguccacuuggaggccuuggucuacuccuacugaugaguaaguauuacacccuuug--ccccccacccccuuucccuuacgcuuccuucucuaacgcacuuucuccucuuuccccagucacccuccuacucaucgcucucuggaauuugcacggacaggcauuguaccuuggaauugugcuguucaucuuuggcugcuuacuugguaagaucuaacauucccuaggacuuauuuaccacacccucaccuuuccagcccuaacacucuuuuuuucaacgcagucuuaggucucuggaucuacuucuuggagauucucuggcggcuuggugccaccaucuggcagcuuuuggccuucauccuagccuucuuccuagccaucauccugcuuauuauugcucucuaucuacaacaaaacugguggacucuauugguugaucuccuuuggcuccuccuguuucuggccauuuuaaucuggauguauuaucauggaccacgacacacugaugaacaccaccacgaugacucccucccgcacccucaacaagcuaccgacgauucuagccaugaaucugacucuaacuccaacgagggcagacaccaccugcucgugaguggggccggcgacggacccccacucugcucucaaaaccuaggcgcaccuggaggugguccugacaauggcccacaggacccugacaacacugaugacaauggcccacaggacccugacaacacugaugacaauggc-------------cca---------------caggacccugacaacacugaugacaauggcccacaggacccugacaacacugaugacaauggcccacaugacccgcugccucauaacccuagcgacucugcuggaaaugauggaggcccuccaaauuugacggaacagguugaaaacaaaggaggugaccggggcccgccuucgaugacagacgguggcggcggugau------------------ccacaccuuccuacgcugcuuuuggguacuucugguuccgguggagaugaugacgacccccacggcccaguucagcuaagcuacuaugacuaa
>_R_AP019145.1
cgggccuccauccccagaaacacgcguuacucucucguaggcggccuacauaagccucuuucacugcucugucagcuucuuuccucaguugccuugcuccugccacacuauccugagcauggaccgcgaccuugagaggggcccaccgggcccgccacggcccccucuaggacccccccucuccucuuccauaggccuugcucuccuucuccugcucuuggcgcuacuguucuggcuguauaucguuaugaguaacuggacuggaggagcgcuccuuguccucuauuccuuugcucucaugcuuauuauuaucauucucaucaucuuuaucuucagaagagaccttctctguccacuuggaggccuuggucuacuccuacugaugaguaaguauuacacccuuug--ccccccacccccuuucccuuacgcuuccuucucuaacgcacuuucuccucuuuccccagucacccuccuacucaucgcucucuggaauuugcacggacaggcauuguaccuuggaauugugcuguucaucuuuggcugcuuacuugguaagaucuaacauucccuaggacuuauuuaccacacccucaccuuuccagcccuaacacucuuuuuuucaacgcagucuuaggucucuggaucuacuucuuggagauucucuggcggcuuggugccaccaucugccagcuuuuggccuucauccuagccuucuuccuagccaucauccugcuuauuauugcucucuaucuacaacaaaacugguggacucuauugguugaucuccuuuggcuccuccuguuucuggccauuuuaaucuggauguauuaucauggaccacgacacacugaugaacaccaccacgaugacucccucccgcacccucaacaagcuaccgacgauucuagccaugaaucugacucuaacuccaacgagggcagacaccaccugcucgugaguggggccggcgacggacccccacucugcucucaaaaccuaggcgcaccuggaggugguccugacaauggcccacaggacccugacaacacugaugacaauggcccacaggacccugacaacacugaugacaauggc-------------cca---------------caggacccugacaacacugaugacaauggcccacaggacccugacaacacugaugacaauggcccacaugacccgcugccucauaacccuagcgacucugcuggaaaugauggagacccuccaaauuugacggaacagguugaaaacaaaggaggugagcggggcccgccuucgaugacagacgguggcggcggugau------------------ccacaccuuccuacgcugcuuuuggguacuucugguuccgguggagaugaugacgacccccacggcccaguucagcuaagcuacuaugacuaa
>_R_AP019146.1
cgggccuacaucccaagaaacacgcguuacucugacguagccgcccuacauaagccucucacacugcucugcccccuucuuuccucaacugccuugcuccugacacacugcccugaggauggaacacgaccuugagaggggcccaccgggcccgcgacggccccctcgaggaccccccctctcctcttccctaggccttgcucuccuucuccuccucutggcgctactgttttggctgtacatcgttaugagtgactggactggaggagccctccttgtcctctattcctttgctcucaugcuucuaauuauaautttgatcatctttatcttcagaagagaccttctctguccacuuggaggccuuguucuacuccuacugaugaguaaguauuacacccuuug--ccccccacccccuuucccuuacgcuuccuucucuaacgcacuuucuccucuuuccccagucacccuccugcucaucgcucucuggaauuugcacggacaggcauuguaccuuggaauucugcuguucaucuucggcuguuuacuugguaagaucuaacauucccuaggacuuuuuuaccacacccucacuuuucaaacccuaacacucuuuuuuucaacgcagucuuaggucucuggaucuacuucuuggagauucucuggcggcuuggugccaccaucuggcagcuuuuggccuucauccuagccuucuuccuagacaucauccugcuuauuauugcucucuaucuacaacaaaacugguggacucuauugguugaucuccuuuggcuucuccuguuucuggccauuuuaaucuggauguauuuccauggacaacgacacacugaugaacaccaccacgaugacucccucccgcacccucaacaagcuaccgacgauucuagccaugaaucugacucuaacuccaacgagggcagacaccaccugcuugucaguggagccgccgacggacccccacucugcucucaaaaccuaggcgcaccuggaggugguccugacaauggcccacaggacccugacaacacugaugacaauggcccacagggcccugacaacacugaugacaauggc-------------cca---------------cagggcccugacaacacugaugacaauggcccacagggcccugacaacacugaugacaauggcccacaugacccgccgccucauaacccuagcaacgcugcuggaaaugauggaggcccuccaacauugacggaagagguugaaaacaaagcaggugaccagggcccgccuccgaugacagacgguggcggcagucau---------------------------------------------------------------------------------------------------------------
>_R_AP019147.1
cgggccuccauccccagaaacacgcguuacucucucguaggcggccuacauaagccucuuucacugcucugucagcuucuuuccucaguugccuugcuccugccacacuauccugagcauggaccgcgaccuugagaggggcccaccgggcccgccacggcccccucuaggacccccccucuccucuuccauaggccuugcucuccuucuccugcucuuggcgcuacuguucuggcuguauaucguuaugaguaacuggacuggaggagcgcuccuuguccucuauuccuuugcucucaugcuuauuauuaucauucucaucaucuuuaucuucagaagagaccttctctguccacuuggaggccuuggucuacuccuacugaugaguaaguauuacacccuuug--ccccccacccccuuucccuuacgcuuccuucucuaacgcacuuucuccucuuuccccagucacccuccuacucaucgcucucuggaauuugcacggacaggcauuguaccuuggaauugugcuguucaucuuuggcugcuuacuugguaagaucuaacauucccuaggacuuauuuaccacacccucaccuuuccagcccuaacacucuuuuuuucaacgcagucuuaggucucuggaucuacuucuuggagauucucuggcggcuuggugccaccaucugccagcuuuuggccuucauccuagccuucuuccuagccaucauccugcuuauuauugcucucuaucuacaacaaaacugguggacucuauugguugaucuccuuuggcuccuccuguuucuggccauuuuaaucuggauguauuaucauggaccacgacacacugaugaacaccaccacgaugacucccucccgcacccucaacaagcuaccgacgauucuagccaugaaucugacucuaacuccaacgagggcagacaccaccugcucgugaguggggccggcgacggacccccacucugcucucaaaaccuaggcgcaccuggaggugguccugacaauggcccacaggacccugacaacacugaugacaauggcccacaggacccugacaacacugaugacaauggc-------------cca---------------caggacccugacaacacugaugacaauggcccacaggacccugacaacacugaugacaauggcccacaugacccgcugccucauaacccuagcgacucugcuggaaaugauggagacccuccaaauuugacggaacagguugaaaacaaaggaggugagcggggcccgccuucgaugacagacgguggcggcggugau------------------ccacaccuuccuacgcugcuuuuggguacuucugguuccgguggagaugaugacgacccccacggcccaguucagcuaagcuacuaugacuaa
>_R_AP019148.1
cgggccuccauccccagaaacacgcguuacucucucguaggcggccuacauaagccucugucacugcucugucagcuucuuuccucaguugccuugcuccugccacacuacccugaccauggaacgcgaccuugagaggggcccaccgggcccgccacggcccccucuaggacccccccucuccucuuccauaggccuugcucuccuucuccugcucuuggcgcuacuguucuggcuguauaucguuaugaguaacuggacuggaggagcgcuccuuguccucuauuccuuugcucucaugcuuauuauuaucauucucaucaucuuuaucuucagaagagaccttctctguccacuuggaggccuuggucuacuccuacugaugaguaaguauuacacccuuug--ccccccacccccuuucccuuacgcuuccuucucuaacgcacuuucuccucuuuccccagucacccuccuacucaucgcucucuggaauuugcacggacaggcauuguaccuuggaauucugcuguucaucuuuggcugcuuacuugguaagaucuaacauucccuaggacuuauuuaccacacccucaccuuuccagcccuaacacucuuuuuuucaacgcagucuuaggucucuggaucuacuucuuggagauucucuggcggcuuggugccaccaucuggcagcuuuuggccuucauccuagccuucuuccuagccaucauccugcuuauuauugcucucuaucuacaacaaaacugguggacucuauugguugaucuccuuuggcuccuccuguuuauggccauuuuaaucuggauguauuaucauggaccacgacacacugaugaacaccaccacgaugacucccucccgcacccucaacaagcuaccgacgauucuagccaugaaucugacucuaacuccaacgagggcagacaccaccugcucgugaguggggccggcgacggacccccacucugcucucaaaaccuaggcgcaccuggaggugguccugacaauggcccacaggacccugacaacacugaugacaauggcccacaggacccugacaacacugaugacaauggc-------------cca---------------caggacccugacaacacugaugacaauggcccacaggacccugacaacacugaugacaauggcccacaugacccgcugccucauaacccuagcgacucugcuggaaaugauggaggcccuccaaauuugacggaagagguugaaaacacaggaggugaccgggacccgccuucgaugacagacgguggcggcggugau------------------ccacaccuuccuacgcugcuuuuggguacuucugguuccgguggagaugaugacgacccccacggcccaguucagcuaagcuacuaugacuaa
>_R_AP019149.1
cgggccuccauccccagaaacacgcguuacucucucguaggcggccuacauaagccucugucacugcucugucagcuucuuuccucaguugccuugcuccugccacacuacccugaccauggaacgcgaccuugagaggggcccaccgggcccgccacggcccccucuaggacccccccucuccucuuccauaggccuugcucuccuucuccugcucuuggcgcuacuguucuggcuguauaucguuaugaguaacuggacuggaggagcgcuccuuguccucuauuccuuugcucucaugcuucuuauuaucauucucaucaucuuuaucuucagaagagaccttctctguccacuuggaggccuuggucuacuccuacugaugaguaaguauuacacccuuug---cccccacccccuuucccuuacgcuuccuucucuaacgcacuuucuccucuuuccccagucacccuccuacucaucgcucucuggaauuugcacggacaggcauuguaccuuggaauugugcuguucaucuuuggcugcuuacuugguaagaucuaacauucccuaggacuuauuuaccacacccucaccuuuccagcccuaacacucuuuuuuucaacgcagucuuaggucucuggaucuacuucuuggagauucucuggcggcuuggugccaccaucuggcagcuuuuggccuucauccuagccuucuuccuagccaucauccugcuuauuauugcucucuaucuacaacaaaacugguggacucuauugguugaucuccuuuggcuccuccuguuuauggccauuuuaaucuggauguauuaucauggaccacgacacacugaugaacaccaccacgaugacucccucccgcacccucaacaagcuaccgacgauucuagccaugaaucugacucuaacuccaacgagggcagacaccaccugcucgugaguggggccggcgacggacccccauucugcucucaaaaccuaggcgcaccuggaggugguccugacaauggcccacaggacccugacaacacugaugacaauggcccacaggacccugacaacacugaugacaauggc-------------cca---------------caggacccugacaacacugaugacaauggcccacaggacccugacaacacugaugacaauggcccacaugacccgcugccucauaacccuagcgacucugcuggaaaugauggaggcccuccaaauuugacggaagagguugaaaacaaaggaggugaccggggcccgccuucgaugacagacgguggcggcggugau------------------ccacaccuuccuacgcugcuuuuggguacuucugguuccgguggagaugaugacgacccccacggcccaguucagcuaagcuacuaugacuaa
>_R_AP019150.1
cgggccuccauccccagaaacacgcguuacucucucguaggcggccuacauaagccucugucacugcucugucagcuucuuuccucaguugccuugcuccugccacacuacccugaccauggaacgcgaccuugagaggggcccaccgggcccgccacggcccccucuaggacccccccucuccucuuccauaggccuugcucuccuucuccugcucuuggcgcuacuguucuggcuguauaucguuaugaguaacuggacuggaggagcgcuccuuguccucuauuccuuugcucucaugcuucuuauuaucauucucaucaucuuuaucuucagaagagaccttctctguccacuuggaggccuuggucuacuccuacugaugaguaaguauuacacccuuug---cccccacccccuuucccuuacgcuuccuucucuaacgcacuuucuccucuuuccccagucacccuccuacucaucgcucucuggaauuugcacggacaggcauuguaccuuggaauugugcuguucaucuuuggcugcuuacuugguaagaucuaacauucccuaggacuuauuuaccacacccucaccuuuccagcccuaacacucuuuuuuucaacgcagucuuaggucucuggaucuacuucuuggagauucucuggcggcuuggugccaccaucuggcagcuuuuggccuucauccuagccuucuuccuagccaucauccugcuuauuauugcucucuaucuacaacaaaacugguggacucuauugguugaucuccuuuggcuccuccuguuuauggccauuuuaaucuggauguauuaucauggaccacgacacacugaugaacaccaccacgaugacucccucccgcacccucaacaagcuaccgacgauucuagccaugaaucugacucuaacuccaacgagggcagacaccaccugcucgugaguggggccggcgacggacccccauucugcucucaaaaccuaggcgcaccuggaggugguccugacaauggcccacaggacccugacaacacugaugacaauggcccacaggacccugacaacacugaugacaauggc-------------cca---------------caggacccugacaacacugaugacaauggcccacaggacccugacaacacugaugacaauggcccacaugacccgcugccucauaacccuagcgacucugcuggaaaugauggaggcccuccaaauuugacggaagagguugaaaacaaaggaggugaccggggcccgccuucgaugacagacgguggcggcggugau------------------ccacaccuuccuacgcugcuuuuggguacuucugguuccgguggagaugaugacgacccccacggcccaguucagcuaagcuacuaugacuaa
>_R_AP019151.1
cgggccuccauccccagaaacacgcguuacucucucguaggcggccuacauaagccucugucacugcucugucagcuucuuuccucaguugccuugcuccugccacacuacccugaccauggaacgcgaccuugagaggggcccaccgggcccgccacggcccccucuaggacccccccucuccucuuccauaggccuugcucuccuucuccugcucuuggcgcuacuguucuggcuguauaucguuaugaguaacuggacuggaggagcgcuccuuguccucuauuccuuugcucucaugcuucuuauuaucauucucaucaucuuuaucuucagaagagaccttctctguccacuuggaggccuuggucuacuccuacugaugaguaaguauuacacccuuug---cccccacccccuuucccuuacgcuuccuucucuaacgcacuuucuccucuuuccccagucacccuccuacucaucgcucucuggaauuugcacggacaggcauuguaccuuggaauugugcuguucaucuuuggcugcuuacuugguaagaucuaacauucccuaggacuuauuuaccacacccucaccuuuccagcccuaacacucuuuuuuucaacgcagucuuaggucucuggaucuacuucuuggagauucucuggcggcuuggugccaccaucuggcagcuuuuggccuucauccuagccuucuuccuagccaucauccugcuuauuauugcucucuaucuacaacaaaacugguggacucuauugguugaucuccuuuggcuccuccuguuuauggccauuuuaaucuggauguauuaucauggaccacgacacacugaugaacaccaccacgaugacucccucccgcacccucaacaagcuaccgacgauucuagccaugaaucugacucuaacuccaacgagggcagacaccaccugcucgugaguggggccggcgacggacccccauucugcucucaaaaccuaggcgcaccuggaggugguccugacaauggcccacaggacccugacaacacugaugacaauggcccacaggacccugacaacacugaugacaauggc-------------cca---------------caggacccugacaacacugaugacaauggcccacaggacccugacaacacugaugacaauggcccacaugacccgcugccucauaacccuagcgacucugcuggaaaugauggaggcccuccaaauuugacggaagagguugaaaacaaaggaggugaccggggcccgccuucgaugacagacgguggcggcggugau------------------ccacaccuuccuacgcugcuuuuggguacuucugguuccgguggagaugaugacgacccccacggcccaguucagcuaagcuacuaugacuaa
>_R_AP019152.1
cgggccuacaucccaagaaacacgcguuacucugacguagccgcccuacauaagccucucacacugcucuacccccuucuuuccucaacugccuugcuccugacacacugcccugaggauggaacacgaccuugagaggggcccaccgggcccgcgacggccccctcgaggaccccccctctcctcttccctaggccttgcucuccuucuccuccucutggcgctactgttttggctgtacatcgttaugagtgactggactggaggagccctccttgtcctctattcctttgctcucaugcuucuaauuauaautttgatcatctttatcttcagaagagaccttctctguccacuuggaggccuuguucuacuccuacugaugaguaaguauuacacccuuug--ccccccacccccuuucccuuacgcuuccuucucuaacgcacuuucuccucuuuccccagucacccuccugcucaucgcucucuggaauuugcacggacaggcauuguaccuuggaauucugcuguucaucuucggcuguuuacuugguaagaucuaacauucccuaggacuuuuuuaccacacccucacuuuucaaacccuaacacucuuuuuuucaacgcagucuuaggucucuggaucuacuucuuggagauucucuggcggcuuggugccaccaucuggcagcuuuuggccuucauccuagccuucuuccuagacaucauccugcuuauuauugcucucuaucuacaacaaaacugguggacucuauugguugaucuccuuuggcuucuccuguuucuggccauuuuaaucuggauguauuuccauggacaacgacacacugaugaacaccaccacgaugacucccucccgcacccucaacaagcuaccgacgauucuagccaugaaucugacucuaacuccaacgagggcagacaccaccugcuugucaguggagccgccgacggacccccacucugcucucaaaaccuaggcgcaccuggaggugguccugacaauggcccacaggacccugacaacacugaugacaauggcccacaggacccugacaacacugaugacaauggc-------------cca---------------caggacccugacaacacugaugacaauggcccacagggcccugacaacacugaugacaauggcccacaugacccgccgccucauaacccuagcaacgcugcuggaaaugaucgaggcccuccaacauugacggaagagguugaaaacaaagcaggugaccagggcccgccuccgaugacagacgguggcggcagucau---------------------------------------------------------------------------------------------------------------
>_R_AP019153.1
cgggccuacaucccaagaaacacgcguuacucugacguagccgcccuacauaagccucucacacugcucuacccccuucuuuccucaacugccuugcuccugacacacugcccugaggauggaacacgaccuugagaggggcccaccgggcccgcgacggccccctcgaggaccccccctctcctcttccctaggccttgcucuccuucuccuccucutggcgctactgttttggctgtacatcgttaugagtgactggactggaggagccctccttgtcctctattcctttgctcucaugcuucuaauuauaautttgatcatctttatcttcagaagagaccttctctguccacuuggaggccuuguucuacuccuacugaugaguaaguauuacacccuuug--ccccccacccccuuucccuuacgcuuccuucucuaacgcacuuucuccucuuuccccagucacccuccugcucaucgcucucuggaauuugcacggacaggcauuguaccuuggaauucugcuguucaucuucggcuguuuacuugguaagaucuaacauucccuaggacuuuuuuaccacacccucacuuuucaaacccuaacacucuuuuuuucaacgcagucuuaggucucuggaucuacuucuuggagauucucuggcggcuuggugccaccaucuggcagcuuuuggccuucauccuagccuucuuccuagacaucauccugcuuauuauugcucucuaucuacaacaaaacugguggacucuauugguugaucuccuuuggcuucuccuguuucuggccauuuuaaucuggauguauuuccauggacaacgacacacugaugaacaccaccacgaugacucccucccgcacccucaacaagcuaccgacgauucuagccaugaaucugacucuaacuccaacgagggcagacaccaccugcuugucaguggagccgccgacggacccccacucugcucucaaaaccuaggcgcaccuggaggugguccugacaauggcccacaggacccugacaacacugaugacaauggcccacaggacccugacaacacugaugacaauggc-------------cca---------------caggacccugacaacacugaugacaauggcccacagggcccugacaacacugaugacaauggcccacaugacccgccgccucauaacccuagcaacgcugcuggaaaugaucgaggcccuccaacauugacggaagagguugaaaacaaagcaggugaccagggcccgccuccgaugacagacgguggcggcagucauagucaugauuccggugauccacaccuuccuacgcugcuuuuggguacuucugguuccgguggagaugaugacgaccccaacggcccaguucagcuaagcuacuaugacuaa
>_R_AP019154.1
cgggccuacaucccaagaaacacgcguuacucugacguagccgcccuacauaagccucucacacugcucuacccccuucuuuccucaacugccuugcuccugacacacugcccugaggauggaacacgaccuugagaggggcccaccgggcccgcgacggccccctcgaggaccccccctctcctcttccctaggccttgcucuccuucuccuccucutggcgctactgttttggctgtacatcgttaugagtgactggactggaggagccctccttgtcctctattcctttgctcucaugcuucuaauuauaautttgatcatctttatcttcagaagagaccttctctguccacuuggaggccuuguucuacuccuacugaugaguaaguauuacacccuuug--ccccccacccccuuucccuuacgcuuccuucucuaacgcacuuucuccucuuuccccagucacccuccugcucaucgcucucuggaauuugcacggacaggcauuguaccuuggaauucugcuguucaucuucggcuguuuacuugguaagaucuaacauucccuaggacuuuuuuaccacacccucacuuuucaaacccuaacacucuuuuuuucaacgcagucuuaggucucuggaucuacuucuuggagauucucuggcggcuuggugccaccaucuggcagcuuuuggccuucauccuagccuucuuccuagacaucauccugcuuauuauugcucucuaucuacaacaaaacugguggacucuauugguugaucuccuuuggcuucuccuguuucuggccauuuuaaucuggauguauuuccauggacaacgacacacugaugaacaccaccacgaugacucccucccgcacccucaacaagcuaccgacgauucuagccaugaaucugacucuaacuccaacgagggcagacaccaccugcuugucaguggagccgccgacggacccccacucugcucucaaaaccuaggcgcaccuggaggugguccugacaauggcccacaggacccugacaacacugaugacaauggcccacaggacccugacaacacugaugacaauggc-------------cca---------------caggacccugacaacacugaugacaauggcccacagggcccugacaacacugaugacaauggcccacaugacccgccgccucauaacccuagcaacgcugcuggaaaugaucgaggcccuccaacauugacggaagagguugaaaacaaagcaggugaccagggcccgccuccgaugacagacgguggcggcagucau---------------------------------------------------------------------------------------------------------------
>_R_AP019155.1
cgggccuccauccccagaaacacgcguuacucucucguaggcggccuacauaagccucuuucacugcucugucagcuucuuuccucacuugccuugcuccugccacacuacccugagcauggaacgcgaccuugagaggggcccaccgggcccgccacggcccccucuaggacccacccucuccucuuccauaggccuugcucuccuucuccugcucuuggcgcuacuguucuggcuguauaucguuaugaguaacuggacuggaggagcgcuccuuguccucuauuccuuugcucucaugcuuauuauuaucauucucaucaucuuuaucuucagaagagaccttctctguccacuuggaggccuuggucuacuccuacugaugaguaaguauuacacccuuug--ccccccacccccuuucccuuacgcuuccuucucuaacgcacuuucuccucuuuccccagucacccuccuacucaucgcucucuggaauuugcacggacacgcauuguaccuuggaauucugcuguucaucuuuggcugcuuacuugguaagaucuaacauucccuaggacuuauuuaccacacccucaccuuuccagcccuaacacucuuuuuuucaacgcagucuuaggucucuggaucuacuucuuggagauucucuggcggcuuggugccaccaucuggcagcuuuuggccuucauccuagccuucuuccuagccaucauccugcuuauuauugcucucuaucuacaacaaaacugguggacucuauugguugaucuccuuuggcuccuccuguuucuggccauuuuaaucuggauguauuaucauggaccacgacacacugaugaacaccaccacgaugacucccucccgcacccucaacaagcuaccgacgauucuagccaugaaucugacucuaacuccaacgagggcagacaccaccugcucgugaguggggccggcgacggacccccacucugcucucaaaaccuaggcgcaccuggaggugguccugacaauggcccacaggacccugacaacacugaugacaauggcccacaggacccugacaacacugaugacaauggc-------------cca---------------caggacccugacaacacugaugacaauggcccacaggacccugacaacacugaugacaauggcccacaugacccgcugccucauaacccuagcgacucugcuggaaaugauggaggcccuccaaauuugacggaacagguucaaaacaaacgaggugaccagggcccgccuucgaugacagacgguggcggcggugau------------------ccacaccuuccuacgcugcuuuuggguacuucugguuccgguggagaugaugacgacccccacggcccaguucagcuaagcuacuaugacuaa
>_R_AP019156.1
cgggccuccauucccagaaacacgcguuacucucucguaggcggccuacauaagccucugucacugcucugucagcuucuuuccucaguugccuugcuccugccacacuacccugaccauggaacgcgaccuugagaggggcccaccgggcccgccacggcccccucuaggacccccccucuccucuuccauaggccuugcucuccuucuccugcucuuggcgcuacuguucuggcuguauaucguuaugaguaacuggacuggaggagcgcuccuuguccucuauuccuuugcucucauacuuauuauuaucauucucaucaucuuuaucuucagaagagaccttctctguccacuuggaggccuuggucuacuccuacugaugaguaaguauuacacccuuug-ccccccacccccuuuucccuuacgcuuccuucucuaacgcacuuucuccucuuuccccagucacccuccuacucaucgcucucuggaauuugcacggacaggcauuguaccuuggaauugugcuguucaucuuuggcugcuuacuugguaagaucuaacauucccuaggacuuauuuaccacacccucaccuuuccagcccuaacacucuuuuuuucaacgcagucuuaggucucuggaucuacuucuuggagauucucuggcggcuuggugccaccaucuggcagcuuuuggccuucauccuagccuucuuccuagccaucauccugcuuauuauugcucucuaucuacaacaaaacugguggacucuauugguugaucuccuuuggcuccuccuguuuauggccauuuuaaucuggauguauuaucauggaccacgacacacugaugaacaccaccacgaugacucccucccgcacccucaacaagcuaccgacgauucuagccaugaaucugacucuaacuccaacgagggcagacaccaccugcucgugaguggggccggcgacggacccccacucugcucucaaaaccuaggcgcaccuggaggugguccugacaauggcccacaggacccugacaacacugaugacaauggcccacaggacccugacaacacugaugacaauggc-------------cca---------------caggacccugacaacacugaugacaauggcccacaggacccugacaacacugaugacaauggcccacaugacccgcugccucauaacccuagcgacucugcuggaaaugauggaggcccuccaaauuugacggaagagguugaaaacaaaggaggugaccgggacccgccuucgaugacagacgguggcggcggugau------------------ccacaccuuccuacgcugcuuuuggguacuucugguuccgcuggagaugaugacgacccccacggcccaguucagcuaagcuacuaugacuaa
>_R_AP019157.1
cgggccuccauccccagaaacacgcguuacucucucguaggcggccuacauaagccucugucacugcucugucagcuucuuuccucaguugccuugcuccugccacacuacccugaccauggaacgcgaccuugagaggggcccaccgggcccgccacggcccccucuaggacccccccucuccucuuccauaggccuugcucuccuucuccugcucuuggcgcuacuguucuggcuguauaucguuaugaguaacuggacuggaggagcgcuccuuguccucuauuccuuugcucucaugcuuauuauuaucauucucaucaucuuuaucuucagaagagaccttctctguccacuuggaggccuuggucuacuccuacugaugaguaaguauuacacccuuug--ccccccacccccuuucccuuacgcuuccuucucuaacgcacuuucuccucuuuccccagucacccuccuacucaucgcucucuggaauuugcacggacaggcauuguaccuuggaauucugcuguucaucuuuggcugcuuacuugguaagaucuaacauucccuaggacuuauuuaccacacccucaccuuuccagcccuaacacucuuuuuuucaacgcagucuuaggucucuggaucuacuucuuggagauucucuggcggcuuggugccaccaucuggcagcuuuuggccuucauccuagccuucuuccuagccaucauccugcuuauuauugcucucuaucuacaacaaaacugguggacucuauugguugaucuccuuuggcuccuccuguuuauggccauuuuaaucuggauguauuaucauggaccacgacacacugaugaacaccaccacgaugacucccucccgcacccucaacaaguuaccgacgauucuagccaugaaucugacucuaacuccaacgagggcagacaccaccugcucgugaguggggccggcgacggacccccacucugcucucaaaaccuaggcgcaccuggaggugguccugacaauggcccacaggacccugacaacacugaugacaauggcccacaggacccugacaacacugaugacaauggc-------------cca---------------caggacccugacaacacugaugacaauggcccacagggcccugacaacacugaugacaauggcccacaugacccgcugccucauaacccuagcgacucugcuggaaaugauggaggcccuccagaauugacggaagagauugaaaacaaaggaggugaccgggacccgccuucgaugacagacgguggcggcggugau------------------ccacaccuuccuacacugcuuuuggguacuucugguuccgguggagaugaugacgacccccacggcccaguucagcuaagcuacuaugacuaa
>_R_AP019158.1
cgggccuccauccccagaaacacgcguuacucucucguaggcggccuacauaagccucugucacugcucugucagcuucuuuccucaguugccuugcuccugccacacuacccugaccauggaacgcgaccuugagaggggcccaccgggcccgccacggcccccucuaggacccccccucuccucuuccauaggccuugcucuccuucuccugcucuuggcgcuacuguucuggcuguauaucguuaugaguaacuggacuggaggagcgcuccuuguccucuauuccuuugcucucaugcuucuuauuaucauucucaucaucuuuaucuucagaagagaccttctctguccacuuggaggccuuggucuacuccuacugaugaguaaguauuacacccuuug--ccccccacccccuuucccuuacgcuuccuucucuaacgcacuuucuccucuuuccccagucacccuccuacucaucgcucucuggaauuugcacggacaggcauuguaccuuggaauugugcuguucaucuuuggcugcuuacuugguaagaucuaacauucccuaggacuuauuuaccacacccucaccuuuccagcccuaacacucuuuuuuucaacgcagucuuaggucucuggaucuacuucuuggagauucucuggcggcuuggugccaccaucuggcagcuuuuggccuucauccuagccuucuuccuagccaucauccugcuuauuauugcucucuaucuacaacaaaacugguggacucuauugguugaucuccuuuggcuccuccuguuuauggccauuuuaaucuggauguauuaucauggaccacgacacacugaugaacaccaccacgaugacucccucccgcacccucaacaagcuaccgacgauucuagccaugaaucugacucuaacuccaacgagggcagacaccaccugcucgugaguggggccggcgacggacccccacucugcucucaaaaccuaggcgcaccuggaggugguccugacaauggcccacaggacccugacaacacugaugacaauggcccacaggacccugacaacacugaugacaauggc-------------cca---------------caggacccugacaacacugaugacaauggcccacaggacccugacaacacugaugacaauggcccacaggacccgcugccucauaacccuagcgacucugcuggaaaugauggaggcccuccaaauuugacggaagagguugaaaacaaaggaggugaccgggacccgccuucgaugacagacgguggcggcggugau------------------ccacaccuuccuacgcugcuuuuggguacuucugguuccgguggagaugaugacgacccccacggcccaguucagcuaagcuacuaugacuaa
>_R_AP019159.1
cggcccuccauccccagaaacacgcguuacucucucguaggcggccuacauaagccucuuucacugcucugucagcuucuuuccucaguugccuugcuccugccacacuacccugagcauggaacgcgaccuugagaggggcccaccgggcccgccacggcccccucuaggacccccccucuccucuuccauaggccuugcucuccuucuccugcucuuggcgcuacuguucuggcuguauaucguuaugaguaacuggacuggaggagcgcuccuuguccucuauuccuuugcucucaugcuuauuauuaucauucucaucaucuuuaucuucagaagagaccttctctguccacuuggaggccuuggucuacuccuacugaugaguaaguauuacacccuuug--ccccccacccccuuucccuuacgcuuccuucucuaacgcacuuucuccucuuuccccagucacccuccuacucaucgcucucuggaauuugcacggacaggcauuguaccuuggaauugugcuguucaucuuuggcugcuuacuugguaagaucuaacauucccuaggacuuauuuaccacacccucaccuuuccagcccuaacacucuuuuuuucaacgcagucuuaggucucuggaucuacuucuuggagauucucuggcggcuuggugccaccaucuggcagcuuuuggccuucauccuagccuucuuccuagccaucauccugcuuauuauugcucucuaucuacaacaaaacugguggacucuauugguugaucuccuuuggcuccuccuguuucuggccauuuuaaucuggauguauuaucauggaccacgacacacugaugaacaccaccacgaugacucccucccgcacccucaacaagcuaccgacgauucuagccaugaaucugacucuaacuccaacgagggcagacaccaccugcucgugaguggggccggcgacggacccccacucugcucucaaaaccuaggcgcaccuggaggugguccugacaauggcccacaggacccugacaacacugaugacaauggcccacaggacccugacaacacugaugacaauggc-------------cca---------------caggacccugacaacacugaugacaauggcccacaggacccugacaacacugaugacaauggcccacaugacccgcugccucauaacccuagcgacucugcuggaaaugauggaggcccuccaaauuugacggaacagguugaaaacaaaggaggugaccggggcccgccuuugaugacagacgguggcggcggugau------------------ccacaccuuccuacgcugcuuuuggguacuucugguuccgguggagaugaugacgacccccacggcccaguucagcuaagcuacuaugacuaa
>_R_AP019160.1
cgggccuccauccccagaaacacgcguuacucucucguaggcggccuacauaagccucugucacugcucugucagcuucuuuccucaguugccuugcuccugccacacuacccugaccauggaacgcgaccuugagaggggcccaccgggcccgccacggcccccucuaggacccccccucuccucuuccauaggccuugcucuccuucuccugcucuuggcgcuacuguucuggcuguauaucguuaugaguaacuggacuggaggagcgcuccuuguccucuauuccuuugcucucaugcuuauuauuaucauucucaucaucuuuaucuucagaagagaccttctctguccacuuggaggccuuggucuacuccuacugaugaguaaguauuacacccuuug--ccccccacccccuuucccuuacgcuuccuucucuaacgcacuuucuccucuuuccccagucacccuccuacucaucgcucucuggaauuugcacggacaggcauuguaccuuggaauuaugcuguucaucuuuggcugcuuacuugguaagaucuaacauucccuaggacuuauuuaccacacccucaccuuuccagcccuaacacucuuuuuuucaacgcagucuuaggucucuggaucuacuucuuggagauucucuggcggcuuggugccaccaucuggcagcuuuuggccuucauccuagccuucuuccuagccaucauccugcuuauuauugcucucuaucuacaacaaaacugguggacucuauugguugaucuccuuuggcuccuccuguuuauggccauuuuaaucuggauguauuaucauggaccacgacacacugaugaacaccaccacgaugacucccucccgcacccucaacaagcuaccgacgauucuagccaugaaucugacucuaacuccaacgagggcagacaccaccugcucgugaguggggccggcgacggacccccacucugcucucaaaaccuaggcgcaccuggaggugguccugacaauggcccacaggacccugacaacacugaugacaauggcccacaggacccugacaacacugaugacaauggc-------------cca---------------caggacccugacaacacugaugacaauggcccacaggacccugacaacacugaugacaauggcccacaugacccgcugccucauaacccuagcgacucugcuggaaaugauggaggcccuccaaauuugacggaagagguugaaaacaaaggaggucaccggggcccgccuucgaugacagacgguggcggcggugau------------------ccacaccuuccuacgcugcuuuuggguacuucugguuccgguggagaugaugacgacccccacggcccaguucagcuaagcuacuaugacuaa
>_R_AP019161.1
cgggccuccauccccagaaacacgcguuacucucucguaggcggccuacauaagccucugucacugcucugucagcuucuuuccucaguugccuugcuccugccacacuacccugaccauggaacgcgaccuugagaggggcccaccgggcccgccacggcccccucuaggacccccccucuccucuuccauaggccuugcucuccuucuccugcucuuggcgcuacuguucuggcuguauaucguuaugaguaacuggacuggaggagcgcuccuuguccucuauuccuuugcucucaugcuuauuauuaucauucucaucaucuuuaucuucagaagagaccttctctguccacuuggaggccuuggucuacuccuacugaugaguaaguauuacacccuuug--ccccccacccccuuucccuuacgcuuccuucucuaacgcacuuucuccucuuuccccagucacccuccuacucaucgcucucuggaauuugcacggacaggcauuguaccuuggaauuaugcuguucaucuuuggcugcuuacuugguaagaucuaacauucccuaggacuuauuuaccacacccucaccuuuccagcccuaacacucuuuuuuucaacgcagucuuaggucucuggaucuacuucuuggagauucucuggcggcuuggugccaccaucuggcagcuuuuggccuucauccuagccuucuuccuagccaucauccugcuuauuauugcucucuaucuacaacaaaacugguggacucuauugguugaucuccuuuggcuccuccuguuuauggccauuuuaaucuggauguauuaucauggaccacgacacacugaugaacaccaccacgaugacucccucccgcacccucaacaagcuaccgacgauucuagccaugaaucugacucuaacuccaacgagggcagacaccaccugcucgugaguggggccggcgacggacccccacucugcucucaaaaccuaggcgcaccuggaggugguccugacaauggcccacaggacccugacaacacugaugacaauggcccacaggacccugacaacacugaugacaauggc-------------cca---------------caggacccugacaacacugaugacaauggcccacaggacccugacaacacugaugacaauggcccacaugacccgcugccucauaacccuagcgacucugcuggaaaugauggaggcccuccaaauuugacggaagagguugaaaacaaaggaggucaccggggcccgccuucgaugacagacgguggcggcggugau------------------ccacaccuuccuacgcugcuuuuggguacuucugguuccgguggagaugaugacgacccccacggcccaguucagcuaagcuacuaugacuaa
>_R_AP019162.1
cgggccuccauccccagaaacacgcguuacucucucguaggcggccuacauaagccucugucacugcucugucagcuucuuuccucaguugccuugcuccugccacacuacccugaccauggaacgcgaccuugagaggggcccaccgggcccgccacggcccccucuaggacccccccucuccucuuccauaggccuugcucuccuucuccugcucuuggcgcuacuguucuggcuguauaucguuaugaguaacuggacuggaggagcgcuccuuguccucuauuccuuugcucucaugcuucuuauuaucauucucaucaucuuuaucuucagaagagaccttctctguccacuuggaggccuuggucuacuccuacugaugaguaaguauuacacccuuug--ccccccacccccuuucccuuacgcuuccuucucuaacgcacuuucuccucuuuccccagucacccuccuacucaucgcucucuggaauuugcacggacaggcauuguaccuuggaauugugcuguucaucuuuggcugcuuacuugguaagaucuaacauucccuaggacuuauuuaccacacccucaccuuuccagcccuaacacucuuuuuuucaacgcagucuuaggucucuggaucuacuucuuggagauucucuggcggcuuggugccaccaucuggcagcuuuuggccuucauccuagccuucuuccuagccaucauccugcuuauuauugcucucuaucuacaacaaaacugguggacucuauugguugaucuccuuuggcuccuccuguuuauggccauuuuaaucuggauguauuaucauggaccacgacacacugaugaacaccaccacgaugacucccucccgcacccucaacaagcuaccgacgauucuagccaugaaucugacucuaacuccaacgagggcagacaccaccugcucgugaguggggccggcgacggacccccacucugcucucaaaaccuaggcgcaccuggaggugguccugacaauggcccacaggacccugacaacacugaugacaauggcccacaggacccugacaacacugaugacaauggc-------------cca---------------caggacccugacaacacugaugacaauggcccacaggacccugacaacacugaugacaauggcccacaugacccgcugccucauaacccuagcgacucugcuggaaaugauggaggcccuccaaauuugacggaagagguugaaaacaaaggaggugaccgggacccgccuucgaugacagacgguggcgucggugau------------------ccacaccuuccuacgcugcuuuuggguacuucugguuccgguggagaugaugacgacccccacggcccaguucagcuaagcuacuaugacuaa
>_R_AP019163.1
cgggccuccauccccagaaacacgaguuacucucucguaggcggccuacauaagccucuuucacugcucugucagcuucuuuccucaguugccuugcuccugccacacuacccugagcauggaacgcgaccuugagaggggcccaccgggcccgccacggcccccucuaggacccccccucuccucuuccauaggccuugcucuccuucuccugcucuuggcgcuacuguucuggcuguauaucguuaugaguaacuggacuggaggagcgcuccuuguccucuauuccuuugcucucaugcuuauuauuaucauucucaucaucuuuaucuucagaagagaccttctctguccacuuggaggccuuggucuacuccuacugaugaguaaguauuacacccuuug--ccccccacccccuuucccuuacgcuuccuucucuaacgcacuuucuccucuuuccccagucacccuccuacucaucgcucucuggaauuugcacggacaggcauuguaccuuggaauuuugcuguucaucuuuggcugcuuacuugguaagaucuaacauucccuaggacuuauuuaccacacccucaccuuuccagcccuaacacucuuuuuuucaacgcagucuuaggucucuggaucuacuucuuggagauucucuggcggcuuggugccaccaucuggcagcuuuuggccuucauccuagccuucuuccuagccaucauccugcuuauuauugcucucuaucuacaacaaaacugguggacucuauugguugaucuccuuuggcuccuccuguuucuggccauuuuaaucuggauguauuaucauggaccacgacacacugaugaacaccaccacgaugacucccucccgcacccucaacaagcuaccgacgauucuagccaugaaucugacucuaacuccaacgagggcagacaccaccugcucgugaguggggccggcgacggacccccacucugcucucaaaaccuaggcgcaccuggaggugguccugacaauggcccacaggacccugacaacacugaugacaauggcccacaggacccugacaacacugaugacaauggc-------------cca---------------caggacccugacaacacugaugacaauggcccacaggacccugacaacacugaugacaauggcccacaugacccgcugccucauaacccuagcgacucugcuggaaaugauggaggcccuccaaauuugacggaacagguugaaaacaaaggaggugaccggggcccgccuucgaugacagacgguggcggcggugau------------------ccacaccuuccuacgcugcuuuuggguacuucugguuccgguggagaugaugacgacccccacggcccaguucagcuaagcuacuaugacuaa
>_R_AP019164.1
cgggccuccauccccagaaacacgcguuacucucucguaggcggccuacauaagccucugucacugcucugucagcuucuuuccucaguugccuugcuccugccacacuacccugaccauggaacgcgaccuugagaggggcccaccgggcccgccacggcccccucuaggacccccccucuccucuuccauaggccuugcucuccuucuccugcucuuggcgcuacuguucuggcuguauaucguuaugaguaacuggacuggaggagcgcuccuuguccucuauuccuuugcucucaugcuuauuauuaucauucucaucaucuuuaucuucagaagagaccttctctguccacuuggaggccuuggucuacuccuacugaugaguaaguauuacacccuuug--ccccccacccccuuucccuuacgcuuccuucucuaacgcacuuucuccucuuuccccagucacccuccuacucaucgcucucuggaauuugcacggacaggcauuguaccuuggaauugugcuguucaucuuuggcugcuuacuugguaagaucuaacauucccuaggacuuauuuaccacacccucaccuuuccagcccuaacacucuuuuuuucaacgcagucuuaggucucuggaucuacuucuuggagauucucuggcggcuuggugccaccaucuggcagcuuuuggccuucauccuagccuucuuccuagccaucauccugcuuauuauugcucucuaucuacaacaaaacugguggacucuauugguugaucuccuuuggcuccuccuguuuauggccauuuuaaucuggauguauuaucauggaccacgacacacugaugaacaccaccacgaugacucccucccgcacccucaacaagcuaccgacgauucuagccaugaaucugacucuaacuccaacgagggcagacaccaccugcucgugaguggggccggcgacggacccccacucugcucucaaaaccuaggcgcaccuggaggugguccugacaauggcccacaggacccugacaacacugaugacaauggcccacaggacccugacaacacugaugacaauggc-------------cca---------------caggacccugacaacacugaugacaauggcccacaggacccugacaacacugaugacaauggcccacaugacccgcugccucauaacccuagcgacucugcuggaaaugauggaggcccuccaaauuugacggaagagguugaaaacaaaggaggugaccggggcccgccuucgaugacagacgguggcggcggugau------------------ccacaccuuccuacgcugcuuuugggugcuucugguuccgguggagaugaugacgacccccacggcccaguucagcuaagcuacuaugacuaa
>_R_AP019166.1
cgggccuccauccccagaaacacgcguuacucucucguaggcggccuacauaagccucugucacugcucugucagcuucuuuccucaguugccuugcuccugccacacuacccugaccauggaacgcgaccuugagaggggcccaccgggcccgccacggcccccucuaggacccccccucuccucuuccauaggccuugcucuccuucuccugcucuuggcgcuacuguucuggcuguauaucguuaugaguaacuggacuggaggagcgcuccuuguccucuauuccuuugcucucaugcuuauuauuaucauucucaucaucuuuaucuucagaagagaccttctctguccacuuggaggccuuggucuacuccuacugaugaguaaguauuacacccuuug--ccccccacccccuuucccuuacgcuuccuucucuaacgcacuuucuccucuuuccccagucacccuccuacucaucgcucucuggaauuugcacggacaggcauuguaccuuggaauugugcuguucaucuuuggcugcuuacuugguaagaucuaacauucccuaggacuuauuuaccacacccucaccuuuccagcccuaacacucuuuuuuucaacgcagucuuaggucucuggaucuacuucuuggagauucucuggcggcuuggugccaccaucuggcagcuuuuggccuucauccuagccuucuuccuagccaucauccugcuuauuauugcucucuaucuacaacaaaacugguggacucuauugguugaucuccuuuggcuccuccuguuuauggccauuuuaaucuggauguauuaucauggaccacgacacacugaugaacaccaccacgaugacucccucccgcacccucaacaagcuaccgacgauucuagccaugaaucugacucuaacuccaacgagggcagacaccaccugcucgugaguggggccggcgacggacccccacucugcucucaaaaccuaggcgcaccuggaggugguccugacaauggcccacaggacccugacaacacugaugacaauggcccacaggacccugacaacacugaugacaauggc-------------cca---------------caggacccugacaacacugaugacaauggcccacaggacccugacaacacugaugacaauggcccacaugacccgcugccucauaacccuagcgacucugcuggaaaugauggaggcccuccaaauuugacggaagagguugaaaacaaaggaggugaccgggacccgccuucgaugacagacgguggcggcggugau------------------ccacaccuuccuacgcugcuuuuggguacuucugguuccgguggagaugaugacgacccccacggcccaguucagcuaagcuacuaugacuaa
>_R_AP019167.1
--ggcccccauccacagaaacacgcgguacucucucgucagcggacuacauaacccucucucacugcucugucagcuucuuuccucaggugccuugcuccugccacacuacccugagcauggaacgcgaccuugagaggggcccaccgggcccgccacggcccccucugggacccccccucuccucuuccaugggccuugcucuccuucuccugaucuuggcgcuacuguucuggcuguauaucguuaugaguaacuggacuggaggagcgcuccuuguccucuaugccuuugcucugaugcuuauuauuaucauucuccucaucuuuaucuucagaagagaccttctctguccacuuggaggccuuggucuacuccuacugaugaguaaguauuacacccuuug--ccccccacccccuuucccuuacgcuuccuucucuaacgcacuuucuccucuuuccccagucacccuccugcucaucgcucucuggaauuugcacggacaggcauuguaccuuggaauucugcuguucaucuucgccugcuuacuugguaagaucuaacauucccuaggacuuauuuaccacacccucacuuuuccaacccuaacacucuuuuuuucaacgcagccuuaggucucuggaucuacuucuuggagauucucuggcggcuuggugccaccaucuggcagcuuuuggccuucauccuagccuucuuccuagacaucauccugcuuauuauugcucucuaucuacaacaaaacugguggacucuauugguugaucuccuuuggcuccuccuguuucuggccauuuuaaucuggauguauuaccauggacaacgacacacugaugaacaccaccacgaugacucccucccgcacccucaacaagcuaccgacgauucuagccaggaaucugacucuaacuccaacgagggcggacaccgccugcucgugacuggagccggcgacggacccccacucugcucucaaaaccuaggcgcacauggaggugguccugacaaugacccacaggacccugacaacacugaugacaaugccccacaggacccugacaacacugaugacaaugcc-------------cca---------------caggacccugacaacacugaugacaauggcccacagggcccugacaacacugaugacaauggcccacaugacccgcugccucauaacccuagcgacucugcuggaaaugauggaggcccgccacaauugacggaagagguugaaaacaaacaaggugaccagggcccgccuccgaugacagacgguggcgacggucau---------------------------------------------------------------------------------------------------------------
>_R_AP019168.1
cgggccuccauccccagaaacacgcgcuacucucucguaggcggccuacauaagccucuuucacugcucugucagcuucuuuccucaguugccuugcuccugccacacuacccugagcauggaacgcgaccuugagaggggcccaccgggcccgccacggcccccucuaggacccccccucuccucuuccauaggccuugcucuccuucuccugcucuuggcgcuacuguucuggcuguauauccuuaugagugacuggacuggaggagcgcuccuuguccucuauuccuuugcucucaugcuuauuauuaucauucucaucaucuuuaucuucagaagagaccttctctguccacuuggaggccuuggucuacuccuacugaugaguaaguauuacacccuuug--ccccccacccccuuucccuuacgcuuccuucucuaacgcacuuucuccucuuuccccagucacccuccuacucaucgcucucuggaauuugcacggacaggcauuguaccuuggaauugugcuguucaucuuuagcugcuuacuugguaagaucuaacauucccuaggacuuauuuaccacacccucaccuuuccagcccuaacacucuuuuuuucaacgcagucuuaggucucuggaucuacuucuuggagauucucuggcggcuuggugccaccaucuggcagcuuuuggccuucauccuagccuucuuccuagccaucauccugcuuauuauugcucucuaucuacaacaaaacugguggacucuauugguugaucuccuuuggcuccuccuguuucuggccauuuuaaucuggauguauuaucauggaccacgacacacugaugaacaccaccacgaugacucccucccgcacccucaacaagcuaccgacgauucuagccaugaaucugacucuaacuccaacgagggcagacaccaccugcucgugaguggggccggcgacggacccccacucugcucucaaaaccuaggcgcaccuggaggugguccugacaauggcccacaggacccugacaacacugaugacaauggcccacaggacccugacaacacugaugacaauggc-------------cca---------------caggacccugacaacacugaugacaauggcccacaggacccugacaacacugaugacaauggcccacaugacccgcugccucauaacccuagcgacucugcuggaaaugauggaggcccuccaaauuugacggaacagguugaaaacaaaggaggugaccggggcccgccuucgaugacagacgguggcggcggugau------------------ccacaccuuccuacgcugcuuuuggguacuucugguuccgguggagaugaugacgacccccacggcccaguucagcuaagcuacuaugacuaa
>_R_AP019169.1
cgggccuccauccccagaaacacgcguuacucucucguaggcggccuacauaagccucugucacugcucugucagcuucuuuccucaguugccuugcuccugccacacuacccugaccauggaacgcgaccuugagaggggcccaccgggcccgccacggcccccucuaggacccccccucuccucuuccauaggccuugcucuccuucuccugcucuuggcgcuacuguucuggcuguauaucguuaugaguaacuggacuggaggagcgcuccuuguccucuauuccuuugcucucaugcuucuuauuaucauucucaucaucuuuaucuucagaagagaccttctctguccacuuggaggccuuggucuacuccuacugaugaguaaguauuacacccuuug--ccccccacccccuuucccuuacgcuuccuucucuaacgcacuuucuccucuuuccccagucacccuccuacucaucgcucucuggaauuugcacggacaggcauuguaccuuggaauugugcuguucaucuuuggcugcuuacuugguaagaucuaacauucccuaggacuuauuuaccacacccucaccuuuccagcccuaacacucuuuuuuucaacgcagucuuaggucucuggaucuacuucuuggagauucucuggcggcuuggugccaccaucuggcagcuuuuggccuucauccuagccuucuuccuagccaucauccugcuuauuauugcucucuaucuacaacaaaacugguggacucuauugguugaucuccuuuggcuccuccuguuuauggccauuuuaaucuggauguauuaucauggaccacgacacacugaugaacaccaccacgaugacucccucccgcacccucaacaagcuaccgacgauucuagccaugaaucugacucuaacuccaacgagggcagacaccaccugcucgugaguggggccggcgacggacccccacucugcucucaaaaccuaggcgcaccuggaggugguccugacaauggcccacaggacccugacaacacugaugacaauggcccacaggacccugacaacacugaugacaauggc-------------cca---------------caggacccugacaacacugaugacaauggcccacaggacccugacaacacugaugacaauggcccacaugacccgcugccucauaacccuagcgacucugcuggaaaugauggaggcccuccaaauuugacggaagagguugaaaacaaaggaggugaccgggacccgccuucgaugacagacgguggcggcggugau------------------ccacaccuuccuacgcugcuuuuggguacuucugguuccgguggagaugaugacgacccccacggcccaguucagcuaagcuacuaugacuaa
>_R_AP019170.1
cgggccuccauccccagaaacacgcguuacucucucguaggcggccuacauaagccucugucacugcucugucagcuucuuuccucaguugccuugcuccugccacacuacccugagcauggaacgcgaccuugagaggggcccaccgggcccgccacggcccccucuaggacccccccucuccucuuccauaggccuugcucuccuucuccugcucuuggcgcuacuguucuggcuguauaucguuaugaguaacuggacuggaggagcgcuccuuguccucuauuccuuugcucucaugcuuauuauuaucauucucaucaucuuuaucuucagaagagaccttctctguccacuuggaggccuuggucuacuccuacugaugaguaaguauuacacccuuug--ccccccacccccuuucccuuacgcuuccuucucuaacgcacuuucuccucuuuccccagucacccuccuacucaucgcucucuggaauuugcacggacaggcauuguaccuuggaauugugcuguucaucuuuggcugcuuacuugguaagaucuaacauucccuaggacuuauuuaccacacccucaccuuuccagcccuaacacucuuuuuuucaacgcagucuuaggucucuggaucuacuucuuggagauucucuggcggcuuggugccaccaucuggcagcuuuuggccuucauccuagccuucuuccuagccaucauccugcuuauuauugcucucuaucuacaacaaaacugguggacucuauugguugaucuccuuuggcuccuccuguuuauggccauuuuaaucuggauguauuaucauggaccacgacacacugaugaacaccaccacgaugacucccucccgcacccucaacaagcuaccgacgauucuagccaugaaucugacucuaacuccaacgagggcagacaccaccugcucgugaguggggccggcgacggacccccacucugcucucaaaaccuaggcgcacauggaggugguccugacaaugacccacaggacccugacaacacugaugacaaugccccacaggacccugacaacacugaugacaauggc-------------cca---------------caggacccugacaacacugaugacaauggcccacagggcccugacaacacugaugacaauggcccacaugacccgcugccucauaacccuagcgacucugcuggaaaugauggaggcccgccacaauugacggaagagguugaaaacaaacaaggugaccagggcccgccuccgaugacagacgguggcgacggucau---------------------------------------------------------------------------------------------------------------
>_R_AP019171.1
cgggccuccauccccagaaacacgcguuacucucucguaggcggccuacauaagccucuuucacugcucugucagcuucuuuccucaguugccuugcuccugccacacuacccugagcauggaacgcgaccuugagaggggcccaccgggcccgccacggcccccucuaggacccccccucuccucuuccauaggccuugcucuccuucuccugcucuuggcgcuacuguucuggcuguaucuccuuaugaguaacuggacuggaggaccgcucuuuguccucuauuccuuugcucucaugcuuauuauuaucauucucaucaucuuuaucuucagaagagaccttctctguccacuuggaggccuuggucuacuccuacugaugaguaaguauuacacccuuug--ccccccacccccuuucccuuacgcuuccuucucuaacgcacuuucuccucuuuccccagucacccuccuacucaucgcucucuggaauuugcacggacaggcauuguaccuuggaguugugcuguucaucuuuggcugcuuacuugguaagaucuaacauucccuaggacuuauuuaccacacccucaccuuuccagcccuaacacucuuuuuuucaacgcagucuuaggucucuggaucuacuucuuggagauucucuggcggcuuggugccaccaucuggcagcuuuuggccuucauccuagccuucuuccuagccaucauccugcuuauuauugcucucuaucuacaacaaaacugguggacucuauugguugaucucuuuuggcuccuccuguuucuggccauuuuaaucuggauguauuaucauggaccacgacacacugaugaacaccaccacgaugacucccucccgcacccucaacaagcuaccgacgauucuagccaugaaucugacucuaacuccaacgagggcagacaccaccugcucgugaguggggccggcgacggacccccacucugcucucaaaaccuaggcgcaccuggaggugguccugacaauggcccacaggacccugacaacacugaugacaauggcccacaggacccugacaacacugaugacaauggc-------------cca---------------caggacccugacaacacugaugacaauggcccacaggacccugacaacacugaugacaauggcccacaugacccgcugccucauaacccuagcgacucugcuggaaaugauggaggcccuccaaauuugacggaacagguugacaacaaaggaggugaccggggcccgccuucgaugacagacgguggcggcggugau------------------ccacaccuuccuacgcugcuuuuggguacuucugguuccgguggagaugaugacgacccccacggcccaguucagcuaagcuacuaugacuaa
>_R_AP019172.1
cgggccuccauccccagaaacacgcguuacucucucguaggcggccuacauaagccucugucacugcucugucagcuucuuuccucaguugccuugcuccugccacacuacccugaccauggaacgcgaccuugagaggggcccaccgggcccgccacggcccccucuaggacccccccucuccucuuccauaggccuugcucuccuucuccugcucuuggcgcuacuguucuggcuguauaucguuaugaguaacuggacuggaggagcgcuccuuguccucuauuccuuugcucucaugcuuauuauuaucauucucaucaucuuuaucuucagaagagaccttctctguccacuuggaggccuuggucuacuccuacugaugaguaaguauuacacccuuug--ccccccacccccuuucccuuacgcuuccuucucuaacgcacuuucuccucuuuccccagucacccuccuacucaucgcucucuggaauuugcacggacaggcauuguaccuuggaauugugcuguucaucuuuggcugcuuacuugguaagaucuaacauucccuaggacuuauuuaccacacccucaccuuuccagcccuaacacucuuuuuuucaacgcagucuuaggucucuggaucuacuucuuggagauucucuggcggcuuggugccaccaucuggcagcuuuuggccuucauccuagccuucuuccuagccaucauccugcuuauuauugcucucuaucuacaacaaaacugguggacucuauugguugaucuccuuuggcuccuccuguuuauggccauuuuaaucuggauguauuaucauggaccacgacacacugaugaacaccaccacgaugacucccucccgcacccucaacaagcuaccgacgauucuagccaugaaucugacucuaacuccaacgagggcagacaccaccugcucgugaguggggccgccgacggacccccacucugcucucaaaaccuaggcgcaccuggaggugguccugacaauggcccacaggacccugacaacacugaugacaauggcccacaggacccugacaacacugaugacaauggc-------------cca---------------caggacccugacaacacugaugacaauggcccacaggacccugacaacacugaugacaauggcccacaugacccgcugccucauaacccuagcgacucugcuggaaaugauggaggcccuccaaauuugacggaagagguugaaaccaaaggaggugaccggggcccgccuucgaugacagacgguggcggcggugau------------------ccacaccuuccuacgcugcuuuuggguacuucugguuccgguggagaugaugacgacccccacggcccaguucagcuaagcuacuaugacuaa
>_R_AP019173.1
cgggccuccauccccagaaacacgcguuacucucucguaggcggccuacauaagccucuuucacugcucugucagcuucuuuccucacuugccuugcuccugccacacuacccugagcauggaacgcgaccuugagaggggcccaccgggcccgccacggcccccucuaggacccccccucuccucuuccauaggccuugcucuccuucuccugcucuuggcgcuacuguucuggcuguauaucguuaugaguaacuggacuggaggagcgcuccuuguccucuauuccuuugcucucaugauuauuauuaucauucucaucaucuuuaucuucagaagagaccttctctguccacuuggaggccuuggucuacuccuacugaugaguaaguauuacacccugug--ccccccacccccuuucccuuacgcuuccuucucuaacgcacuuucuccucuuuccccagucacccuccuacucaucgcucucuggaauuugcacggacaggcauuguaccuuggaauucugcuguucaucuuuggcugcuuacuugguaagaucuaacauucccuaggacuuauuuaccacacccucaccuuuccagcccuaacacucuuuuuuucaacgcagucuuaggucucuggaucuacuucuuggagauucucuggcggcuuggugccaccaucuggcagcuuuuggccuucauccuagccuucuuccuagccaucauccugcuuauuauugcucucuaucuacaacaaaacugguggacucuauugguugaucuccuuuggcuccuccuguuucuggccauuuuaaucuggauguauuaucauggaccacgacacacugaugaacaccaccacgaugacucccucccgcacccucaacaagcuaccgacgauucuagccaugaaucugacucuaacuccaacgagggcagacaccaccugcucgugaguggggccggcgacggacccccacucugcucucaaaaccuaggcgcaccuggaggugguccugacaauggcccacaggacccugacaacacugaugacaauggcccacaggacccugacaacacugaugacaauggc-------------cca---------------caggacccugacaacacugaugacaauggcccacaggacccugacaacacugaugacaauggcccacaugacccgcugccucauaacccuagcgacucugcuggaaaugauggaggcccuccaaauuugacggaacagguugaaaacaaaggaggugaccggggcccgccuucgaugacagacgguggcggcggugau------------------ccacaccuuccuacgcugcuuuuggguacuucugguuccgguggagaugaugacgacccccacggcccaguucagcuaagcuacuaugacuaa
>_R_AP019174.1
cgggccuccauccccagaaacacgcguuacucucucguaggcggccuacauaagccucuuucacugcucugucagcuucuuuccucacuugccuugcuccugccacacuacccugagcauggaacgcgaccuugagaggggcccaccgggcccgccacggcccccucuaggacccccccucuccucuuccauaggccuugcucuccuucuccugcucuuggcgcuacuguucuggcuguauaucguuaugaguaacuggacuggaggagcgcuccuuguccucuauuccuuugcucucaugauuauuauuaucauucucaucaucuuuaucuucagaagagaccttctctguccacuuggaggccuuggucuacuccuacugaugaguaaguauuacacccugug--ccccccacccccuuucccuuacgcuuccuucucuaacgcacuuucuccucuuuccccagucacccuccuacucaucgcucucuggaauuugcacggacaggcauuguaccuuggaauucugcuguucaucuuuggcugcuuacuugguaagaucuaacauucccuaggacuuauuuaccacacccucaccuuuccagcccuaacacucuuuuuuucaacgcagucuuaggucucuggaucuacuucuuggagauucucuggcggcuuggugccaccaucuggcagcuuuuggccuucauccuagccuucuuccuagccaucauccugcuuauuauugcucucuaucuacaacaaaacugguggacucuauugguugaucuccuuuggcuccuccuguuucuggccauuuuaaucuggauguauuaucauggaccacgacacacugaugaacaccaccacgaugacucccucccgcacccucaacaagcuaccgacgauucuagccaugaaucugacucuaacuccaacgagggcagacaccaccugcucgugaguggggccggcgacggacccccacucugcucucaaaaccuaggcgcaccuggaggugguccugacaauggcccacaggacccugacaacacugaugacaauggcccacaggacccugacaacacugaugacaauggc-------------cca---------------caggacccugacaacacugaugacaauggcccacaggacccugacaacacugaugacaauggcccacaugacccgcugccucauaacccuagcgacucugcuggaaaugauggaggcccuccaaauuugacggaacagguugaaaacaaaggaggugaccggggcccgccuucgaugacagacgguggcggcggugau------------------ccacaccuuccuacgcugcuuuuggguacuucugguuccgguggagaugaugacgacccccacggcccaguucagcuaagcuacuaugacuaa
>_R_AP019175.1
cgggccuccauccccagaaacacgcguuacucucucguaggcggccuacauaagccucuuucacugcucugucagcuucuuuccucacuugccuugcuccugccacacuacccugagcauggaacgcgaccuugagaggggcccaccgggcccgccacggcccccucuaggacccccccucuccucuuccauaggccuugcucuccuucuccugcucuuggcgcuacuguucuggcuguauaucguuaugaguaacuggacuggaggagcgcuccuuguccucuauuccuuugcucucaugauuauuauuaucauucucaucaucuuuaucuucagaagagaccttctctguccacuuggaggccuuggucuacuccuacugaugaguaaguauuacacccugug--ccccccacccccuuucccuuacgcuuccuucucuaacgcacuuucuccucuuuccccagucacccuccuacucaucgcucucuggaauuugcacggacaggcauuguaccuuggaauucugcuguucaucuuuggcugcuuacuugguaagaucuaacauucccuaggacuuauuuaccacacccucaccuuuccagcccuaacacucuuuuuuucaacgcagucuuaggucucuggaucuacuucuuggagauucucuggcggcuuggugccaccaucuggcagcuuuuggccuucauccuagccuucuuccuagccaucauccugcuuauuauugcucucuaucuacaacaaaacugguggacucuauugguugaucuccuuuggcuccuccuguuucuggccauuuuaaucuggauguauuaucauggaccacgacacacugaugaacaccaccacgaugacucccucccgcacccucaacaagcuaccgacgauucuagccaugaaucugacucuaacuccaacgagggcagacaccaccugcucgugaguggggccggcgacggacccccacucugcucucaaaaccuaggcgcaccuggaggugguccugacaauggcccacaggacccugacaacacugaugacaauggcccacaggacccugacaacacugaugacaauggc-------------cca---------------caggacccugacaacacugaugacaauggcccacaggacccugacaacacugaugacaauggcccacaugacccgcugccucauaacccuagcgacucugcuggaaaugauggaggcccuccaaauuugacggaacagguugaaaacaaaggaggugaccggggcccgccuucgaugacagacgguggcggcggugau------------------ccacaccuuccuacgcugcuuuuggguacuucugguuccgguggagaugaugacgacccccacggcccaguucagcuaagcuacuaugacuaa
>_R_AP019176.1
cgggccuccauccccagaaacacgcguuacucucucguaggcggccuacauaagccucugucacugcucugucagcuucuuuccucaguugccuugcuccugccacacuacccugagcauggaacgcgaccuugagaggggcccaccgggcccgccacggcccccuauaggacccccccucuccucuuccauaggccuugcucuccuucuccugcucuuggcgcuacuguucuggcuguauaucgugaugaguaacuggacuggaggagcgcuccuuguccucuauuccuuugcucucaugcuuauuauuaucauucucaucaucuuuaucuucagaagagaccttctctguccacuuggaggccuuggucuacuccuacugaugaguaaguauuacacccuuug--ccccccacccccuuucccuuacgcuuccuucucuaacgcacuuucuccucuuuccccagucacccuccuacucaucgcucucuggaauuugcacggacaggcauuguaccuuggaauucugcuguucaucuuuggcugcuuacuugguaagaucuaacauucccuaggacuuauuuaccacacccucaccuuuccagcccuaacacucuuuuuuucaacgcagucuuaggucucuggaucuacuucuuggagauucucuggcggcuuggugccaccaucuggcagcuuuuggccuucauccuagccuucuuccuagccaucauccugcuuauuauugcucucuaucuacaacaaaacugguggacucuauugguugaucuccuuuggcuccuccuguuuauggccauuuuaaucuggauguauuaucauggaccacgacacacugaugaacaccaccacgaugacucccucccgcacccucaacaagcuaccgacgauucuagccaugaaucugacucuaacuccaacgagggcagacaccaccugcucgugaguggggccggcgacggacccccacucugcucucaaaaccuaggcgcacauggaggugguccugacaaugacccacaggacccugacaacacugaugacaaugccccacaggacccugacaacacugaugacaauggc-------------cca---------------caggacccugacaacacugaugacaauggcccacagggcccugacaacacugaugacaauggcccacaugacccgcugccucauaacccuagcgacucugcuggaaaugauggaggcccgccacaauugacggaagagguugaaaacaaacaaggugaccagggcccgccuccgaugacagacgguggcgacggugau------------------ccacaccuuccuacgaugcuuuuggguacuucugguuccgguggagaugaugacgacccccacggcccaguucagcuaagcuacuaugacuaa
>_R_AP019177.1
cgggccuccauccccagaaacacgcguuacucucucguaggcggccuacauaagccucuuucacugcucugucagcuucuuuccucacuugccuugcuccugccacacuacccugagcauggaacgcgaccuugagaggggcccaccgggcccgccacggcccccucuaggacccccccucuccucuuccauaggccuugcucuccuucuccugcucuuggcgcuacuguucuggcuguauaucguuaugaguaacuggacuggaggagcgcuccuuguccucuauuccuuugcucucaugauuauuauuaucauucucaucaucuuuaucuucagaagagaccttctctguccacuuggaggccuuggucuacuccuacugaugaguaaguauuacacccugug--ccccccacccccuuucccuuacgcuuccuucucuaacgcacuuucuccucuuuccccagucacccuccuacucaucgcucucuggaauuugcacggacaggcauuguaccuuggaauucugcuguucaucuuuggcugcuuacuugguaagaucuaacauucccuaggacuuauuuaccacacccucaccuuuccagcccuaacacucuuuuuuucaacgcagucuuaggucucuggaucuacuucuuggagauucucuggcggcuuggugccaccaucuggcagcuuuuggccuucauccuagccuucuuccuagccaucauccugcuuauuauugcucucuaucuacaacaaaacugguggacucuauugguugaucuccuuuggcuccuccuguuucuggccauuuuaaucuggauguauuaucauggaccacgacacacugaugaacaccaccacgaugacucccucccgcacccucaacaagcuaccgacgauucuagccaugaaucugacucuaacuccaacgagggcagacaccaccugcucgugaguggggccggcgacggacccccacucugcucucaaaaccuaggcgcaccuggaggugguccugacaauggcccacaggacccugacaacacugaugacaauggcccacaggacccugacaacacugaugacaauggc-------------cca---------------caggacccugacaacacugaugacaauggcccacaggacccugacaacacugaugacaauggcccacaugacccgcugccucauaacccuagcgacucugcuggaaaugauggaggcccuccaaauuugacggaacagguugaaaacaaaggaggugaccggggcccgccuucgaugacagacgguggcggcggugau------------------ccacaccuuccuacgcugcuuuuggguacuucugguuccgguggagaugaugacgacccccacggcccaguucagcuaagcuacuaugacuaa
>_R_AP019178.1
cgggccuccauccccagaaacacgcguuacucucucguaggcggccuacauaagccucugucacugcucugucagcuucuuuccucaguugccuugcuccugccacacuacccugaccauggaacgcgaccuugagaggggcccaccgggcccgcaacggcccccucuaggacccccccucuccucuuccauaggccuugcucuccuucuccugcucuuggcgcuacuguucuggcuguauaucguuaugaguaacuggacuggaggagcgcuccuuguccucuauuccuuugcucucaugcuuguuauuaucaugcucaucaucuuuaucuucagaagagaccttctctguccacuuggaggccuuggucuacuccuacugaugaguaaguauuacacccuuug--ccccccacccccuuucccuuacgcuuccuucucuaacgcacuuucuccucuuuccccagucacccuccuacucaucgcucucuggaauuugcacggacaggcauuguaccuuggaauugugcuguucaucuuuggcugcuuacuugguaagaucuaacauucccuaggacuuauuuaccacacccucaccuuuccagcccuaacacucuuuuuuucaacgcagucuuaggucucuggaucuacuucuuggagauucucuggcggcuuggugccaccaucuggcagcuuuuggccuucauccuagccuucuuccuagccaucauccugcuuauuauugcucucuaucuacaacaaaacugguggacucuauugguugaucuccuuuggcuccuccuguuuauggccauuuuaaucuggauguauuaucauggaccacgacacacugaugaacaccaccacgaugacucccucccgcacccucaacaagcuaccgacgauucuagccaugaaucugacucuaacuccaacgagggcagacaccaccugcucgugaguggggccggcgacggacccccacucugcucucaaaaccuaggcgcaccuggaggugguccugacaauggcccacaggacccugacaacacugaugacaauggcccacaggacccugacaacacugaugacaauggc-------------cca---------------caggacccugacaacacugaugacaauggcccacaggacccugacaacacugaugacaauggcccacaugacccgcugccucauaacccuagcgacucugcuggaaaugauggaggcccuccaaauuugacggaagagguugaaaacaaaggaggugaccgggacccgccuucgaugacagacgguggcggcggugau------------------ccacaccuuccuacgcugcuuuuggguacuucugguuccgguggagaugaugacgacccccacggcccaguucagcuaagcuacuaugacuaa
>_R_AP019179.1
cgggccuccauccccagaaacacgcguuacucucucguaggcggccuacauaagccucugucacugcucugucagcuucuuuccucaguugccuugcuccugccacacuacccugaccauggaacgcgaccuugagaggggcccaccgggcccgccacggcccccucuaggacccccccucuccucuuccauaggccuugcucuccuucuccugcucuuggcgcuacuguucuggcuguauaucguuaugaguaacuggacuggaggagcgcuccuuguccucuauuccuuugcucucgugcuuauuauuaucauucucaucaucuuuaucuucagaagagaccttctctguccacuuggaggccuuggucuacuccuacugaugaguaaguauuacacccuuug--ccccccacccccuuucccuuacgcuuccuucucuaacgcacuuucuccucuuuccccagucacccuccuacucaucgcucucuggaauuugcacggacaggcauuguaccuuggaauugugcuguucaucuuuggcuccuuacuugguaagaucuaacauucccuaggacuuauuuaccacacccucaccuuuccagcccuaacacucuuuuuuucaacgcagucuuaggucucuggaucuacuucuuggagauucucuggcggcuuggugccaccaucuggcagcuuuuggccuucauccuagccuucuuccuagccaucauccugcuuauuauugcucucuaucuacaacaaaacugguggacucuauugguugaucuccuuuggcuccuccuguuuauggccauuuuaaucuggauguauuaucauggaccacgacacacugaugaacaccaccacgaugacucccucccgcacccucaacaagcuaccgacgauucuagccaugaaucugacucuaacuccaacgagggcagacaccaccugcucgugaguggggccggcgacggacccccacucugcucucaaaaccuaggcgcaccuggaggugguccugacaauggcccacaggacccugacaacacugaugacaauggcccacaggacccugacaacacugaugacaauggc-------------cca---------------caggacccugacaacacugaugacaauggcccacaggacccugacaacacugaugacaauggcccacaugacccgcugccucauaacccuagcgacucugcuggaaaugauggaggcccuccaaauuugacggaagagguugaaaacaaaggaggugaccgggacccgccuucgaugacagacgguggcggcggugau------------------ccacaccuuccuacgcugcuuuuggguacuucugguuccgguggagaugaugacgacccccacggcccaguucagcuaagcuacuaugacuaa
>_R_AP019180.1
cgggccuccauccccagaaacacgcguuacucucucguaggcggccuacauaagccucugucacugcucugucagcuucuuuccucaguugccuugcuccugccacacuacccugaccauggaacgcgaccuugagaggggcccaccgggcccgccacggcccccucuaggacccccccucuccucuuccauaggccuugcucuccuucuccugcucuuggcgcuacuguucuggcuguauaucguuaugagugacuggacuggaggcgcgcuccuuguccucuauuccuuugcucucaugcuuauuauuaucauucucaucaucuuuaucuucagaagagaccttctctguccacuuggaggccuuggucuacuccuacugaugaguaaguauuacacccuuug--ccccccacccccuuucccuuacgcuuccuucucuaacgcacuuucuccucuuuccccagucacccuccuacucaucgcucucuggaauuugcacggacaggcauuguaccuuggaauugugcuguucaucuuuggcugcuuacuugguaagaucuaacauucccuaggacuuauuuaccacacccucaccuuuccagcccuaacacucuuuuuuucaacgcagucuuaggucucuggaucuacugcuuggagauucucuggcggcuuggugccaccaucuggcagcuuuuggccuucauccuagccuucuuccuagccaucauccugcuuauuauugcucucuaucuacaacaaaacugguggacucuauugguugaucuccuuuggcuccuccuguuuauggccauuuuaaucuggauguauuaucauggaccacgacacacugaugaacaccaccacgaugacucccucccgcacccucaacaagcuaccgacgauucuagccaugaaucugacucuaacuccaacgagggcagacaccaccugcucgugaguggggccggcgacggacccccacucugcucucaaaaccuaggcgcaccuggaggugguccugacaauggcccacaggacccugacaacacugaugacaauggcccacaggacccugacaacacugaugacaauggc-------------cca---------------caggacccugacaacacugaugacaauggcccacaggacccugacaacacugaugacaauggcccacaugacccgcugccucauaacccuagcgacucugcuggaaaugauggaggcccuccaaauuugacggaagagguugaaaacaaaggaggugaccgggacccgccuucgaugacagacgguggcggcggugau------------------ccacaccuuccuacgcugcuuuuggguacuucugguuccgguggagaugaugacgacccccacggcccaguucagcuaagcuacuaugacuaa
>_R_AP019181.1
cgggccuccauccccagaaacacgcguuacucucucguaggcggccuacauaagccucugucacugcucugucagcuucuuuccucaguugccuugcuccugccacacuacccugaccauggaacgcgaccuugagaggggcccaccgggcccgccacggcccccucuaggacccccccucuccucuuccauaggccuugcucuccuucuccugcucuuggcgcuacuguucuggcuguauaucguuaugaguaacuggacuggaggagcgcuccuuguccucuauuccuuugcucucauccuuauuauuaucauucucaucaucuuuaucuucagaagagaccttctctguccacuuggaggccuuggucuacuccuacugaugaguaaguauuacacccuuug--ccccccacccccuuucccuuacgcuuccuucucuaacgcacuuucuccucuuuccccagucacccuccuacucaucgcucucuggaauuugcacggacaggcauuguaccuuggaauugugcuguucaucuuuggcugcuuacuugguaagaucuaacauucccuaggacuuauuuaccacacccucaccuuuccagcccuaacacucuuuuuuucaacgcagucuuaggucucuggaucuacuucuuggagauucucuggcggcuuggugccaccaucuggcagcuuuuggccuucauccuagccuucuuccuagccaucauccugcuuauuauugcucucuaucuacaacaaaacugguggacucuauugguugaucuccuuuggcuccuccuguuuauggccauuuuaaucuggauguauuaucauggaccacgacacacugaugaacaccaccacgaugacucccucccgcacccucaacaagcuaccgacgauucuagccaugaaucugacucuaacuccaacgagggcagacaccaccugcucgugaguggggccggcgacggacccccacucugcucucaaaaccuaggcgcaccuggaggugguccugacaauggcccgcaggacccugacaacacugaugacaauggcccacaggacccugacaacacugaugacaauggc-------------cca---------------caggacccugacaacacugaugacaauggcccacaggacccugacaacacugaugacaauggcccacaugacccgcugccucauaacccuagcgacucugcuggaaaugauggaggaccuccaaauuugacggaagagguugaaaacaaaggaggugaacggggcccgccuuugaugacagacgguggcggcggugau------------------ccacaccuuccuacgcugcuuuuggguacuucugguuccgguggagaugaugacgacccccacggcccaguucagcuaagcuacuaugacuaa
>_R_AP019182.1
cgggccuccauccccagaaacacgcguuacucucucguaggcggccuacauaagccucugucacugcucugucagcuucuuuccucaguugccuugcuccugccacacuacccugaccauggaacgcgaccuugagaggggcccaccgggcccgccacggcccccucuaggacccccccucuccucuuccauaggccuugcucuccuucuccugcucuuggcgcuacuguucuggcuguauaucguuaugaguaacuggacuggaggagcgcuccuuguccucuauuccuuugcucucaugcuuauuauuaucauucucaucaucuuuaucuucagaagagaccttctctguccacuuggaggccuuggucuacuccuacugaugaguaaguauuacacccuuug--ccccccacccccuuucccuuacgcuuccuucucuaacgcacuuucuccucuuuccccagucacccuccuacucaucgcucucuggaauuugcacggacaggcauuguaccuuggaauugugcuguucaucuuuggcugcuuacuugguaagaucuaacauucccuaggacuuauuuaccacacccucaccuuuccagcccuaacacucuuuuuuucaacgcagucuuaggucucuggaucuacuucuuggagauucucuggcggcuuggugccaccaucuggcagcuuuuggccuucauccuagccuucuuccuagccaucauccugcuuauuauugcucucuaucuacaacaaaacugguggacucuauugguugaucuccuuuggcuccuccuguuuauggccauuuuaaucuggauguauuaucauggaccacgacacacugaugaacaccaccacgaugacucccucccgcacccucaacaagcuaccgacgauucuagccaggaaucugacucuaacuccaacaagggcagacaccaccugcucgugaguggggccggcgacggacccccacucugcucucaaaaccuaggcgcaccugaaggugguccugacaauggcccacaggacccugacaacacugaugacaauggcccacaggacccugacaacacugaugacaauggc-------------cca---------------caggacccugacaacacugaugacaauggcccacaggacccugacaacacugaugacaauggcccacaugacccgcugccucauaacccuagcgacucugcuggaaaugauggaggcccuccaaauuugacggaagagguugacaacaaaggaggugaccggggcccgccuucgaugacagacgguggcggcggugau------------------ccacaccuuccuacgcugcuuuuggguacuucugguuccgguggagaugaugacgacccccacggcccaguucagcuaagcuacuaugacuaa
>_R_AP019183.1
cgggccuccauccccagaaacacgcguuacucucucguaggcggccuacauaagccucugucacugcucugucagcuucuuuccucaguugccuugcuccugccacacuacccugaccauggaacgcgaccuugagaggggcccaccgggcccgccacggcccccucuaggacccccccucuccucuuccauaggccuugcucuccuucuccugcucuuggcgcuacuguucuggcuguauaucguuaugaguaacuggacuggaggagcgcuccuuguccucuauuccuuugcucucaugcuuauuauuaucauucucaucaucuuuaucuucagaagagaccttctctguccacuuggaggccuuggucuacuccuacugaugaguaaguauuacacccuuug--ccccccacccccuuucccuuacgcuuccuucucuaacgcacuuucuccucuuuccccagucacccuccuacucaucgcucucuggaauuugcacggacaggcauuguaccuuggaauugugcuguucaucuuuggcugcuuacuugguaagaucuaacauucccuaggacuuauuuaccacacccucaccuuuccagcccuaacacucuuuuuuucaacgcagucuuaggucucuggaucuacuucuuggagauucucuggcggcuuggugccaccaucuggcagcuuuuggccuucauccuagccuucuuccuagccaucauccugcuuauuauugcucucuaucuacaacaaaacugguggacucuauugguugaucuccuuuggcuccuccuguuuauggccauuuuaaucuggauguauuaucauggaccacgacacacugaugaacaccaccacgaugacucccucccgcacccucaacaagcuaccgacgauucuagccaggaaucugacucuaacuccaacaagggcagacaccaccugcucgugaguggggccggcgacggacccccacucugcucucaaaaccuaggcgcaccugaaggugguccugacaauggcccacaggacccugacaacacugaugacaauggcccacaggacccugacaacacugaugacaauggc-------------cca---------------caggacccugacaacacugaugacaauggcccacaggacccugacaacacugaugacaauggcccacaugacccgcugccucauaacccuagcgacucugcuggaaaugauggaggcccuccaaauuugacggaagagguugacaacaaaggaggugaccggggcccgccuucgaugacagacgguggcggcggugau------------------ccacaccuuccuacgcugcuuuuggguacuucugguuccgguggagaugaugacgacccccacggcccaguucagcuaagcuacuaugacuaa
>_R_AP019184.1
cgggccuccauccccagaaacacgcguuacucucucguaggcggccuacauaagccucugucacugcucugucagcuucuuuccucaguugccuugcuccugccacacuacccugaccauggaacgcgaccuugagaggggcccaccgggcccgccacggcccccuauaggacccccccucuccucuuccauaggccuugcucuccuucuccugcucuuggcgcuacuguucuggcuguauaucguuaugaguaacuggacuggaggagcgcuccuuguccucuauuccuuugcucucaugcuuauuauuaucauucucaucaucuuuaucuucagaagagaccttctctguccacuuggaggccuuggucuacuccuacugaugaguaaguauuacacccuuug-cccccccacccccuuucccuuacgcuuccuucucuaacgcacuuucuccucuuuccccagucacccuccuacucaucgcucucuggaauuugcacggacaggcauuguaccuuggaauugugcuguucaucuuuggcugcuuacuugguaagaucuaacauucccuaggacuuauuuaccacacccucaccuuuccagcccuaacacucuuuuuuucaacgcagucuuaggucucuggaucuacuucuuggagauucucuggcggcuuggugccaccaucuggcagcuuuuggccuucauccuagccuucuuccuagccaucauccugcuuauuauugcucucugucuacaacaaaacugguggacucuauugguugaucuccuuuggcuccuccuguuuauggccauuuuaaucuggauguauuaucauggaccacgacacacugaugaacaccaccacgaugacucccucccgcacccucaacaagcuaccgacgauucuagccaugaaucugacucuaacuccaacgagggcagacaccaccugcucgugaguggggccggcgacggacccccacucugcucucaaaaccuaggcgcaccuggaggugguccugacaauggcccacaggacccugacaacacugaugacaauggcccacaggacccugacaacacugaugacaauggc-------------cca---------------caggacccugacaacacugaugacaauggcccacaggacccugacaacacugaugacaauggcccacaugacccgcugccucauaacccuagcgacucugcuggaaaugauggaggcccuccaaauuugacggaagagguugaaaccaaaggaggugaccggggcccgccuucgaugacagacgguggcggcggugau------------------ccacaccuuccuacgcugcuuuuggguacuucugguuccgguggagaugaugacgacccccacggcccaguucagcuaagcuacuaugacuaa
>_R_AP019185.1
cgggccuccauccccagaaacacgcguuacucucucguaggcggccuacauaagccucugucacugcucugucagcuucuuuccucaguugccuugcuccugccacacuacccugaccauggaacgcgaccuugagaggggcccaccgggcccgccacggcccccucuaggacccccccucuccucuuccauaggccuugcucuccuucuccugcucuuggcgcuacuguucuggcuguauaucguuaugaguaacuggacuggaggagcgcuccuuguccucuauuccuuugcucucaugcuuauuauuaucauucucaucaucuuuaucuucagaagagaccttctctguccacuuggaggccuuggucuacuccuacugaugaguaaguauuacacccuuug--ccccccacccccuuucccuuacgcuuccuucucuaacgcacuuucuccucuuuccccagucacccuccuacucaucgcucucuggaauuugcacggacaggcauuguaccuuggaauucugcuguucaucuuuggcugcuuacuugguaagaucuaacauucccuaggacuucuuuaccacacccucaccuuuccagcccuaacacucuuuuuuucaacgcagucuuaggucucuggaucuacuucuuggagauucucuggcggcuuggugccaccaucuggcagcuuuuggccuucauccuagccuucuuccuagccaucauccugcuuauuauugcucucuaucuacaacaaaacugguggacucuauugguugaucuccuuuggcuccuccuguuuauggccauuuuaaucuggauguauuaucauggaccacgacacacugaugaacaccaccacgaugacucccucccgcacccucaacaagcuaccgacgauucuagccaugaaucugacucuaacuccaacgagggcagacaccaccugcucgugaguggggccggcgacggacccccacucugcucucaaaaccuaggcgcaccuggaggugguccugacaauggcccacaggacccugacaacacugaugacaauggcccacaggacccugacaacacugaugacaauggc-------------cca---------------caggacccugacaacacugaugacaauggcccacaggacccugacaacacugaugacaauggcccacaugacccgcugccucauaacccuagcgacucugcuggaaaugauggaggcccuccaaauuugacggaagagguugaaaacaaaggagguggccggggcccgccuucgaugacagacgguggcggcggugau------------------ccacaccuuccuacgcugcuuuuggguacuucugguuccgguggagaugaugacgacccccacggcccaguucagcuaagcuacuaugacuaa
>_R_AP019186.1
cgggccuccauccccagaaacacgcguuacucucucguaggcggccuacauaagccucugucacugcucugucagcuucuuuccucaguugccuugcuccugccacacuacccugaccauggaacgcgaccuugagaggggcccaccgggcccgccacggcccccucuaggacccccccucuccucuuccauaggccuugcucuccuucuccugcucuuggcgcuacuguucuggcuguauaucguuaugaguaacuggacuggaggagcgcuccuuguccucuauuccuuugcucucaugcuuauuauuaucauucucaucaucuuuaucuucagaagagaccttctctguccacuuggaggccuuggucuacuccuacugaugaguaaguauuacacccuuug--ccccccacccccuuucccuuacgcuuccuucucuaacgcacuuucuccucuuuccccagucacccuccuacucaucgcucucuggaauuugcacggacaggcauuguaccuuggaauucugcuguucaucuuuggcugcuuacuugguaagaucuaacauucccuaggacuucuuuaccacacccucaccuuuccagcccuaacacucuuuuuuucaacgcagucuuaggucucuggaucuacuucuuggagauucucuggcggcuuggugccaccaucuggcagcuuuuggccuucauccuagccuucuuccuagccaucauccugcuuauuauugcucucuaucuacaacaaaacugguggacucuauugguugaucuccuuuggcuccuccuguuuauggccauuuuaaucuggauguauuaucauggaccacgacacacugaugaacaccaccacgaugacucccucccgcacccucaacaagcuaccgacgauucuagccaugaaucugacucuaacuccaacgagggcagacaccaccugcucgugaguggggccggcgacggacccccacucugcucucaaaaccuaggcgcaccuggaggugguccugacaauggcccacaggacccugacaacacugaugacaauggcccacaggacccugacaacacugaugacaauggc-------------cca---------------caggacccugacaacacugaugacaauggcccacaggacccugacaacacugaugacaauggcccacaugacccgcugccucauaacccuagcgacucugcuggaaaugauggaggcccuccaaauuugacggaagagguugaaaacaaaggagguggccggggcccgccuucgaugacagacgguggcggcggugau------------------ccacaccuuccuacgcugcuuuuggguacuucugguuccgguggagaugaugacgacccccacggcccaguucagcuaagcuacuaugacuaa
>_R_AP019187.1
cgggccuccauccccagaaacacgcguuacucucucguaggcggccuacauaagccucugucacugcucugucagcuucuuuccucaguugccuugcuccugccacacuacccugaccauggaacgcgaccuugagaggggcccaccgggcccgccacggcccccucuaggacccccccucuccucuuccauaggccuugcucuccuucuccugcucuuggcgcuacuguucuggcuguauaucguuaugaguaacuggacuggaggagcgcuccuuguccucuauuccuuugcucucaugcuuauuauuaucauucucaucaucuuuaucuucagaagagaccttctctguccacuuggaggccuuggucuacuccuacugaugaguaaguauuacacccuuug--ccccccacccccuuucccuuacgcuuccuucucuaacgcacuuucuccucuuuccccagucacccuccuacucaucgcucucuggaauuugcacggacaggcauuguaccuuggaauugugcuguucaucuuuggcugcuuacuugguaagaucuaacauucccuaggacuuauuuaccacacccucaccuuuccagcccuaacacucuuuuuuucaacgcagucuuaggucucuggaucuacuucuuggagauucucuggcggcuuggugccaccaucuggcagcuuuuggccuucauccuagccuucuuccuagccaucauccugcuuauuauugcucucuaucuacaacaaaacugguggacucuauugguugaucuccuuuggcuccuccuguuuauggccauuuuaaucuggauguauuaucauggaccacgacacacugaugaacaccaccacgaugacucccucccgcacccucaacaagcuaccgacgauucuagccaugaaucugacucuaacuccaacgagggcagccaccaccugcucgugaguggggccggcgacggacccccacucugcucucaaaaccuaggcgcaccuggaggugguccugacaauggcccacaggacccugacaacacugaugacaauggcccacaggacccugacaacacugaugacaauggc-------------cca---------------caggacccugacaacacugaugacaauggcccacaggacccugacaacacugaugacaauggcccacaugacccgcugccucauaacccuagcgacucugcuggaaaugauggaggcccuccaaauuugacggaagagguugaaaacaaaggaagugaccggggcccgccuucgaugacagacgguggcggcggugau------------------ccacaccuuccuacgcugcuuuuggguacuucugguuccgguggagaugaugacgacccccacggcccaguucagcuaagcuacuaugacuaa
>_R_AP019188.1
cgggccuccauccccagaaacacgcguuacucucucguaggcggccuacauaagccucugucacugcucugucagcuucuuuccucaguugccuugcuccugccacacuacccugaccauggaacgcgaccuugagaggggcccaccgggcccgccacggcccccucuaggacccccccucuccucuuccauaggccuugcucuccuucuccugcucuuggcgcuacuguucuggcuguauaucguuaugaguaacuggacuggaggagcgcuccuuguccucuauuccuuugcucucaugcuuauuauuaucauucucaucaucuuuaucuucagaagagaccttctctguccacuuggaggccuuggucuacuccuacugaugaguaaguauuacacccuuug--ccccccacccccuuucccuuacgcuuccuucucuaacgcacuuucuccucuuuccccagucacccuccuacucaucgcucucuggaauuugcacggacaggcauuguaccuuggaauugugcuguucaucuuuggcugcuuacuugguaagaucuaacauucccuaggacuuauuuaccacacccucaccuuuccagcccuaacacucuuuuuuucaacgcagucuuaggucucuggaucuacuucuuggagauucucuggcggcuuggugccaccaucuggcagcuuuuggccuucauccuagccuucuuccuagccaucauccugcuuauuauugcucucuaucuacaacaaaacugguggacucuauugguugaucuccuuuggcuccuccuguuuauggccauuuuaaucuggauguauuaucauggaccacgacacacugaugaacaccaccacgaugacucccucccgcacccucaacaaguuaccgacgauucuagccaugaaucugacucuaacuccaacgagggcagacaccaccugcucgugaguggggccggcgacggacccccacucugcucucaaaaccuaggcgcaccuggaggugguccugacaauggcccacaggacccugacaacacugaugacaauggcccacaggacccugacaacacugaugacaauggc-------------cca---------------caggacccugacaacacugaugacaauggcccacagggcccugacaacacugaugacaauggcccacaugacccgcugccucauaacccuagcgacucugcuggaaaugauggaggcccuccagaauugacggaagagauugaaaacaaaggaggugaccggagcccgccuucgaugacagacgguggcggcggucau---------------------------------------------------------------------------------------------------------------
>_R_KP735248.1
-----------------------------------------------------------------------------------------ugccuugcuccugccacacuacccugagcauggaacgcgaccuugagaggggcccaccgggcccgccacggcccccucuaggacccccccucuccucuuccauaggccuugcucuccuucuccugcucuuggcgcuacuguucuggcuguauaucguuaugaguaacuggacuggaggagcgcuccuuguccucuauuccuuugcucucaugcuuauuauuaucauucucaucaucuuuaucuucagaagagaccttctctguccacuuggaggccuuggucuacuccuacugaugaguaaguauuacacccuuug--ccccccacccccuuucccuuacgcuuccuucucuaacgcacuuucuccucuuuccccagucacccuccuacucaucgcucucuggaauuugcacggacaggcauuguaccuuggaauugugcuguucaucuuuggcugcuuacuugguaagaucuaacauucccuaggacuuauuuaccacacccucaccuuuccagcccuaacacucuuuuuuucaacgcagucuuaggucucuggaucuacuucuuggagauucucuggcggcuuggugccaccaucuggcagcuuuuggccuucauccuagccuucuuccuagccaucauccugcuuauuauugcucucuaucuacaacaaaacugguggacucuauugguugaucuccuuuggcuccuccuguuucuggccauuuuaaucuggauguauuaucauggaccacgacacacugaugaacaccaccacgaugacucccucccgcacccucaacaagcuaccgacgauucuagccaugaaucugacucuaacuccaacgagggcagacaccaccugcucgugaguggggccggcgacggacccccacucugcucucaaaaccuaggcgcaccuggaggugguccugacaauggcccacaggacccugacaacacugaugacaauggcccacaggacccugacaacacugaugacaauggc-------------ccacaugacccgcugccucaggacccugacaacacugaugacaauggcccacaggacccugacaacacugaugacaauggcccacaugacccgcugccucauaacccuagcgacucugcuggaaaugauggaggcccuccaaauuugacggaacagguugaaaacaaaggaggugaccggggcccgccuucgaugacagacgguggcggcggugau------------------ccacaccuuccuacgcugcuuuuggguacuucugguuccgguggagaugaugacgacccccacggcccaguucagcuaagcuacuaugacuaa
>_R_KX125051.1
cgggccuccauccccagaaacacgcguuacucucucguaggcggccuacauaagccucuuucacugcucugucagcuucuuuccucaguugccuugcuccugccacacuacccugagcauggaacgcgaccuugagaggggcccaccgggcccgccacggcccccucuaggacccccccucuccucuuccauaggccuugcucuccuucuccugcucuuggcgcuacuguucuggcuguauaucguuaugaguaacuggacuggaggagcgcuccuuguccucuauuccuuugcucucaugcuuauuauuaucauucucaucaucuuuaucuucagaagagaccttctctguccacuuggaggccuuggucuacuccuacugaugaguaaguauuacacccuuug--ccccccacccccuuucccuuacgcuuccuucucuaacgcacuuucuccucuuuccccagucacccuccuacucaucgcucucuggaauuugcacggacaggcauuguaccuuggaauugugcuguucaucuuuggcugcuuacuugguaagaucuaacauucccuaggacuuauuuaccacacccucaccuuuccagcccuaacacucuuuuuuucaacgcagucuuaggucucuggaucuacuucuuggagauucucuggcggcuuggugccaccaucuggcagcuuuuggccuucauccuagccuucuuccuagccaucauccugcuuauuauugcucucuaucuacaacaaaacugguggacucuauugguugaucuccuuuggcuccuccuguuucuggccauuuuaaucuggauguauuaucauggaccacgacacacugaugaacaccaccacgaugacucccucccgcacccucaacaagcuaccgacgauucuagccaugaaucugacucuaacuccaacgagggcagacaccaccugcucgugaguggggccggcgacggacccccacucugcucucaaaaccuaggcgcaccuggaggugguccugacaauggcccacaggacccugacaacacugaugacaauggcccacaggacccugacaacacugaugacaauggc-------------cca---------------caggacccugacaacacugaugacaauggcccacaggacccugacaacacugaugccaauggcccacaggaccc-------------------------------------------------------------------------------------------------------------------------------------------------------------------------------------------------------------------------------------------
>_R_LN824203.1
cgggccuacaucccaagacacacgcguuacucuuacguagccgcccuacauaagccucucacacugcucugcccccuucuuuccucaacugccuugcuccugacacacugcccugagcauggaccgggaccuugagaggggcccaccgggcccgcgacggccccctcgaggaccccccctctcctcttccctaggccttgcucuccuucuccuccucuuggcgcuacuguuuuggcuguacauuguuaugagtgactggactggaggagccctccttgtcctctattcctttgctcucaugcuuauaauuaucautttgatcatctttatcttcagaagagaccttctctguccacuuggagcccuuugucuacuccuacugaugaguaaguacuacacccuuug--ccccacacccccuuucccuuacucuuccuucucuaacgcacuuucuccucuuuccccagucacccuccugcucaucgcucucuggaauuugcacggacaggcauuguaccuuggaauugugcuguucaucuucgggugcuuacuugguaagaucuaacauucccuaggaauuauuuaccacacccccacuuuuccaaccctaacactc-ttttttcaacgcagtcttagguaucuggatctacttattggagattcucuggcgacttggtgccaccatctggcagcttttggccuucuuccuagccuucuuccuagacaucauccugcucauuauugcucucuaucuacaacaaaacugguggacucuauugguugaucuccuuuggcuccuccuguuucuggcgauuuuaaucuggauguauuaccauggacaacgacacagugaugaacaccaccacgaugacucccucccgcacccucaacaagcuaccgaugauucuagccaugaaucugacucuaacuccaacgagggcagacaccaccugcucgugacuggagccggcaacggacccccacuuugcucucaaaaccuaggcgcaccuggaggugguccugacaaugccccacaggacccugacaacacugaugacaauggcccacaggacccugacaacacugaugacaauggc-------------c---------------cacaggacccuggcaacacugaugacaauggcccacagggcccugacaacacugaugacaauggcccacagggccc-------------------------------------------------------------------------------------------------------------------------------------------------------------------------------------------------------------------------------------------
>_R_LN824204.1
cgggccuacaucccaagaaacacgcguuacucugacgucgccgcccuacauaagccucucacacugcucugcccccuucuuuccucaacugccuugcuccugacacacugcccugaggauggaacacgaccuugagaggggcccaccgggcccgcgacggccccctcgaggaccccccctctcctcttccctaggccttgcucuccuucuccugcucuuggcgcuacuguucuggcuguauaucguuaugaguaacuggacuggaggagcgcuccuuguccucuauuccuuugcucucaugcuuauuauuaucauucucaucaucuuuaucuucagaagagaccttctctguccacuuggaggccuuggucuacuccuacugaugaguaaguauuacacccuuug-cccccccacccccuuucccuuacgcuuccuucucuaacgcacuuucuccucuuuccccagucacccuccugcucaucgcucucuggaauuugcacggacaggcauuguaccuuggaauugugcuguucaucuuuggcugcuuacuugguaagaucuaacauucccuaggacuuauuuaccacacccucaccuuuccagcccuaacacucuuuuuuucaacgcagucuuaggucucuggaucuacuucuuggagauucucugggggcuuggugccaccaucuggcagcuuuuggccuucauccuagccuucuuccuagccaucauccugcuuauuauugcucucuaucuacaacaaaacugguggacucuauugguugaucuccuuuggcuccuccuguuucuggccauuuuaaucuggauguauuaucauggaccacgacacacugaugaacaccaccacgaugacucccucccgcacccucaacaagcuaccgacgauucuagccaugaaucugacucuaacuccaacgagggcagacaccaccugcucgugaguggggccggcgacggacccccacucugcucucaaaaccuaggcgcaccuggaggugguccugacaauggcccacaggacccugacaacacugaugacaauggcccacaggacccugacaacacugaugacaauggc-------------cca---------------caggacccugacaacacugaugacaauggcccacaggacccugacaacacugaugacaauggcccacaugacccgcugccucauaacccuagcgacucugcuggaaaugauggaggcccuccaaauuugacggaagagguugaaaacaaaggaggugaccggggcccgccuucgaugacagacgguggcggcggugau------------------ccacaccuuccuacgcugcuuuuggguacuucugguuccgguggagaugaugacgacccccacggcccaguucagcuaagcuacuaugacuaa
>_R_LN824205.1
cggcccuacaucccaagacacacgcguuacucuuacguagccgcccuacauaagccucucacacugcucugcccccuucuuuccucaacugccuugcuccugacacacugcccugagcauggaccuggaccuugagaggggcccgccgggcccgcgacggccccctcgaggaccccccctctcctcttccctaggccttgcucuccuucuccuccucutggcgctactgttttggctgtacatcgttaugaguaacuggacuggaggaccccuccuuguccucuauuccuuugcucucaugcuuauaauuaucautttgatcatctttatcttcagaagagaccttctctguccacuuggagcccuuugucuacuccuacugatgagtaagtattacaccctttg--ccccacaccccctttcccttactcttccuucucuaacgcacuuucuccucuuuccccagucacccuccugcucaucgcucucuggaauuugcaaggacaggcauuguaccuuggaauugugcuguucaucuucgggugcuuacuugguaagaucuaacauucccuaggaauuauuuaccacacccccacuuucccaacccugacacuc-uuuuuucaacgcagucuuagguaucugguucuacuuauuggagaugcucuggcgacttggtgccaccatctggcagcttttggccuucuuccuagccuucuuccuagaccucauccugcucauuauugcucucuaucuacaacaaaacugguggacucuauugguugaucuccuuuggcuccuccuguuucuggcgauuuuaaucuggauguauuaccauggacaacgacacagugaugaacaccaccacgaugacucccucccgcacccucaacaagcuaccgaugauucuagccaugaaucugacucuaacuccaacgagggcagacaccaccugcucgugacuggagccggcgacggacccccacucugcucucaaaaccuaggcgcaccuggaggugguccugacaauggcccacaggacccugacaacacugaugacaauggcccacaggacccugacaacacugaugacaauggc-------------ccac---------------aggacccugacaacacugaugacaauggcccacaggacccugacaacacugaugacaauggcccacagggccc-------------------------------------------------------------------------------------------------------------------------------------------------------------------------------------------------------------------------------------------
>_R_LN824206.1
cgggccuacauccccagaaacacgcguaacucucacgucgccgcccuacauaagccucucacacuacucugcccccuucuuuccucaacugccuggcuccugacacacugcccugagcauggaccuggaccuugagaggggcccaccgggcccgcgacggcccccucgaggacccccccucuccucuuccauaggccuugcucuccuucuccugcucuuggcgcuacuguuuuggcuguacaucauuaugaguaacuggacuggaggagcccuccuuguccucuaugccuuugcucucaugcuugugauuaucautttgatcatctttatcttcagaagagaccttctctguccacuuggagcccuuugucuacuccuacugatgagtaagtattacaccctttg--ccccacaccccctttcccttactcttccuucucuaacgcacuuucuccucuuuccccagucacccuccugcucaucgcucucuggaauuugcacggacaggcauuguaccuuggaauugugcuguucaucuucgggugcuuacuugguaagaucuaacauucccuaggacuuauuuaccacauccccacuuuuccaacccuaacacucuuuuuuucaacgcagucuuagguaucugggucuacuucuuggagauucucuggcgacttggtgccaccatctggcagcttttggccuucuuccuagccuucuuccuagacauccuccugcucauuauugcucucuaucuacaacaaaacugguggacucuauugguugaucuccuuuggcuccuccuguuucuggcgauuuuaaucuggauguauuaccauggacaacgacacagugaugaacaccaccacgaugacucccucccgcacccucaacaagcgaccgaugauucuagcaaucaaucugacucuaacuccaacgagggcagacaccaccugcucgugaguggagccggcgacggacccccacucugcucucaaaaccuaggcgcaccuggaggugguccugacaauggcccacaggacccugacaacacugaugacaauggcccacaggacccugacaacacugaugacaauggc-------------cca------------------------------------------------caggacccugacaacacugaugacaauggcccacaugaccc-------------------------------------------------------------------------------------------------------------------------------------------------------------------------------------------------------------------------------------------
>_R_LN824207.1
cgggccuacauccccagaaacacgcguaacucucacgucgccgcccuacauaagccucucacacuacucugcccccuucuuuccucaacugccuggcuccugacacacugcccugagcauggaccuggaccuugagaggggcccaccgggcccgcgacggcccccucgaggacccccccucuccucuuccauaggccuugcucuccuucuccugcucuuggcgcuacuguuuuggcuguacaucauuaugaguaacuggacuggaggagcccuccuuguccucuaugccuuugcucucaugcuugugauuaucautttgatcatctttatcttcagaagagaccttctctguccacuuggagcccuuugucuacuccuacugatgagtaagtattacaccctttg--ccccacaccccctttcccttactcttccuucucuaacgcacuuucuccucuuuccccagucacccuccugcucaucgcucucuggaauuugcacggacaggcauuguaccuuggaauugugcuguucaucuucgggugcuuacuugguaagaucuaacauucccuaggacuuauuuaccacauccccacuuuuccaacccuaacacucuuuuuuucaacgcagucuuagguaucugggucuacuucuuggagauucucuggcgacttggtgccaccatctggcagcttttggccuucuuccuagccuucuuccuagacauccuccugcucauuauugcucucuaucuacaacaaaacugguggacucuauugguugaucuccuuuggcuccuccuguuucuggcgauuuuaaucuggauguauuaccauggacaacgacacagugaugaacaccaccacgaugacucccucccgcacccucaacaagcgaccgaugauucuagcaaucaaucugacucuaacuccaacgagggcagacaccaccugcucgugaguggagccggcgacggacccccacucugcucucaaaaccuaggcgcaccuggaggugguccugacaauggcccacaggacccugacaacacugaugacaauggcccacaggacccugacaacacugaugacaauggc-------------cca------------------------------------------------caggacccugacaacacugaugacaauggcccacaugaccc-------------------------------------------------------------------------------------------------------------------------------------------------------------------------------------------------------------------------------------------
>_R_LN824208.1
cgggccuccauccccagaaacacgcguuacucucucguaggcggccuacauaagccucugucacugcucugucagcuucuuuccucaguugccuugcuccugccacacuacccugaccauggaacgcgaccuugagaggggcccaccgggcccgccacggcccccucuaggacccccccucuccucuuccauaggccuugcucuccuucuccuucucuuggcgcuacuguucuggcuguauaucguuaugaguaacuggacuggaggagcgcuccuuguccucuauuccuuugcucucaugcuucuuauuaucauucucaucaucuuuaucuucagaagagaccttctctguccacuuggaggccuuggucuacuccuacugaugaguaaguauuacacccuuug--ccccccacccccuuucccuuacgcuuccuucucuaacgcacuuucuccucuuuccccagucacccuccuacucaucgcucucuggaauuugcacggacaggcauuguaccuuggaauugugcuguucaucuuuggcugcuuacuugguaagaucuaacauucccuaggacuuauuuaccacacccucaccuuuccagcccuaacacucuuuuuuucaacgcagucuuaggucucuggaucuacuucuuggagauucucuggcggcuuggugccaccaucuggcagcuuuuggccuucauccuagccuucuuccuagccaucauccugcuuauuauugcucucuaucuacaacaaaacugguggacucuauugguugaucuccuuuggcuccuccuguuuauggccauuuuaaucuggauguauuaucauggaccacgacacacugaugaacaccaccacgaugacucccucccgcacccucaacaagcuaccgacgauucuacccaugaaucugacucuaacuccaacgagggcagacaccaccugcucgugaguggggccggcgacggacccccacucugcucucaaaaccuaggcgcaccuggaggugguccugacaauggcccacaggacccugacaacacugaugacaauggcccacaggacccugacaacacugaugacaauggc-------------cca---------------caggacccugacaacacugaugacaauggcccacaggacccugacaacacugaugacaauggcccacaugacccgcugccucauaacccuagcgacucugcuggaaaugauggaggcccuccaaauuugacggaugagcuugaaaacaaaggaggugaccggggcccgccuucgaugacagacgggggcgccggugau------------------ccacaccuuccuacgcugcuuuuggguacuucugguuccgguggagaugaugacgacccccacggcccaguucagcuaagcuacuaugacuaa
>_R_LN824209.1
cgggccuccauccccagaaacacgcguuacucucucguaggcggccuacauaagccucugucacugcucugucagcuucuuuccucaguugccuugcuccugccacacuacccugaccauggaacgcgaccuugagaggggcccaccgggcccgccacggcccccucuaggacccccccucuccucuuccauaggccuugcucuccuucuccugcucuuggcgcuacuguucuggcuguauaucguuaugaguaacuggacuggaggagcgcuccuuguccucuauuccuuugcucucaugcuuauuauuaucauucucaucaucuuuaucuucagaagagaccttctctguccacuuggaggccuuggucuacuccuacugaugaguaaguauuacacccuuug--ccccccacccccuuucccuuacgcuuccuucucuaacgcacuuucuccucuuuccccagucacccuccuacucaucgcucucuggaauuugcacggacaggcauuguaccuuggaauugugcuguucaucuuuggcugcuuacuugguaagaucuaacauucccuaggacuuauuuaccacacccucaccuuuccagcccuaacacucuuuuuuucaacgcagucuuaggucucuggaucuacuucuuggagauucucuggcgacttggtgccaccatctggcagcttttggccuucauccuagccuucuuccuagccaucauccugcuuauuauugcucucuaucuacaacaaaacugguggacucuauugguugaucuccuuuggcuccuccuguuuauggccauuuuaaucuggauguauuaucauggaccacgacacacugaugaacaccaccacgaugacucccucccgcacccucaacaagcuaccgacgauucuagccaugaaucugacucuaacuccaacgagggcagacaccaccugcucgugaguggggccggcgacggacccccacucugcucucaaaaccuaggcgcaccuggaggugguccugacaauggcccacaggacccugacaacacugaugacaauggcccacaggacccugacaacacugaugacaauggc-------------cca---------------caggacccugacaacacugaugacaauggcccacaggacccugacaacacugaugacaauggcccacaggaccc-------------------------------------------------------------------------------------------------------------------------------------------------------------------------------------------------------------------------------------------
>_R_LN824224.1
cgggccuccauccccagaaacacgcguuacucucucguaggcggccuacauaagccucugucacugcucugucagcuucuuuccucaguugccuugcuccugccacacuacccugaccauggaacgcgaccuugagaggggcccaccgggcccgccacggcccccucuaggacccccccucuccucuuccauaggccuugcucuccuucuccugcucuucgcgcuacuguucuggcuguauaucguuaugaguaacuggacuggaggagcgcuccuuguccucuauuccuuugcucucaugcuuauuauuaucauucucaucaucuuuaucuucagaagagaccttctctguccacuuggaggccuuggucuacuccuacugaugaguaaguauuacacccuuug--ccccccacccccuuucccuuacgcuuccuucucuaacgcacuuucuccucuuuccccagucacccuccuacucaucgcucucuggaauuugcacggacaggcauuguaccuuggaauucugcuguucaucuuuggcugcuuacuugguaagaucuaacauucccuaggacuaauuuaccacacccucaccuuuccagcccuaacacucuuuuuuucaacgcagucuuaggucucuggaucuacuucuuggagauucucuggcggcuuggugccaccgucuggcagcuuuuggccuucauccuagccuucuuccuagccaucauccugcuuauuauugcucucuaucuacaacaaaacugguggacucuauugguugaucuccuuuggcuccuccuguuuauggccauuuuaaucuggauguauuaucauggaccacgacacacugaugaacaccaccacgaugacucccucccgcacccucaacaagcuaccgacgauucuagccaugaaucugacucuaacuccaacgagggcagacaccaccugcucgugaguggggccggcgacggacccccacucugcucucaaaaccuaggcgcaccuggaggugguccugacaauggcccacaggacccugacaacacugaugacaauggcccacaggacccugacaacacugaugacaauggc-------------cca---------------caggacccugacaacacugaugacaauggcccacaggacccugacaacacugaugacaauggcccacaugacccgcugccucauaacccuagcgacucugcuggaaaugauggaggcccuccaaauuugacggaagagguugaaaacaaaggaggugaccgggacccgccuucgaugacagacgguggcggcggugau------------------ccacaccuuccuacgcugcuuuuggguacuucugguuccgguggagaugaugacgacccccacggcccaguucagcuaagcuacuaugacuaa
>_R_LN824225.1
cgggccuacaucccaagaaacacgcguuacucugacguagccgcccuacauaagccucucacacugcucugcccc---cuuuccucaacugccuugcuccugacacacugcccugaggauggaacacgaccuugagaggggcccaccgggcccgcgacggccccctcgaggaccccccctctcctcttccctaggccttgcucuccuucuccugcucuuggcgcuacuguucuggcuguauaucguuaugaguaacuggacuggaggagcgcuccuuguccucuauuccuuugcucucaugcuuauuauuaucauucucaucaucuuuaucuucagaagagaccttctctguccacuuggaggccuuggucuacuccuacugaugaguaaguauuacacccuuug-cccccccacccccuuucccuuacgcuuccuucucuaacgcacuuucuccucuuuacccagucacccuccugcucaucgcucucuggaauuugaacggacaggcauuguaccuuggaauugugcuguucaucuuuggcugcuuacuugguaagaucuaacauucccuaggacuuauuuaccacacccucaccuuuccagcccuaacacucuuuuuuucaacgcagucuuaggucucuggaucuacuucuuggagauucucugggggcuuggugccaccaucuggcagcuuuuggccuucauccuagccuucuuccuagccaucauccugcuuauuauugcucucuaucuacaacaaaacugguggacucuauugguugaucuccuuuggcuccuccuguuucuggccauuuuaaucuggauguauuaucauggaccacgacacacugaugaacaccaccacgaugacucccucccgcacccucaacaagcuaccgacgauucuagccaugaaucugacucuaacuccaacgagggcagacaccaccugcucgugaguggggccggcgacggacccccacucugcucucaaaaccuaggcgcaccuggaggugguccugacaauggcccacaggacccugacaacacugaugacaauggcccacaggacccugacaacacugaugacaauggc-------------cca---------------caggacccugacaacacugaugacaauggcccacaggacccugacaacacugaugacaauggcccacaggaccc-------------------------------------------------------------------------------------------------------------------------------------------------------------------------------------------------------------------------------------------
>_R_LN824226.1
cgggccuacaucccaagaaacacgcguuacucugacguagccgcccuacauaagccucucacacugcucugcccccuucuuuccucaacugccuugcuccugacacacugcccugaggauggaacacgaccuugagaggggcccaccgggcccgcgacggccccctcgaggaccccccctctcctcttccctaggccttgcucuccuucuccuccucutggcgctactgttttggctgtacatcgttaugagtgactggactggaggagccctccttgtcctctattcctttgctcucaugcuuaucauuauaautttgatcatctttatcttcagaagagaccttctctguccacuuggagcccuuugucuacuccuacugatgagtaagtattacaccctttg--ccccacaccccctttcccttactcttccuucucuaacgcacuuucuccucuuuccccagucacccuccugcucaucgcucucuggaauuugcacggacaggcauuguaccuuggaauugugcuguucaucuucgggugcuuacuugguaagaucuaacauucccuaggaauuauuuaccacacccccacuuuuccaaccctaacactc-ttttttcaacgcagtcttaggucucuggatctacttattggagattcucuggcgacttggtgccaccatctggcagcttttggccuucuuccuagccuucuuccuagaccucauccugcucauuauugcucucuaucuacaacaaaacugguggacucuauugguugaucuccuuuggcuccuccuguuucuggccauuuuaaucuggauguauuaucauggaccacgacacacugaugaacaccaccacgaugacucccucccgcacccucaacaagcuaccgacgauucuagccaugaaucugacucuaacuccaacgacggcagacaccaccugcucgugaguggggccggcgacggacccccacucugcucucaaaaccucggcgcaccuggaggugguccugacaauggcccacaggacccugacaacacugaugacaauggcccacaggacccugacaacacugaugacaauggc-------------c---------------cacaggacccugacaacacugaugacaauggcccacaugaccc----------------------------------------------------------------------------------------------------------------------------------------------------------------------------------------------------------------------------------------------------------------------------
>_R_LN827522.1
cgggccuacaucccaagaaacacgcguuacucugacguagccgcccuacauaagccucucacacugcucugcccccuucuuuccucaacugccuugcuccugacacacugcccugaggauggaacacgaccuugagaggggcccaccgggcccgcgacggccccctcgaggaccccccctctcctcttccctaggccttgcucuccuucuccugcucuuggcgcuacuguucuggcuguauaucguuaugaguaacuggacuggaggagcgcuccuuguccucuauuccuuugcucucaugcuuauuauuaucauucucaucaucuuuaucuucagaagagaccttctctguccacuuggaggccuuggucuacuccuacugaugaguaaguauuacacccuuug-cccccccacccccuuucccuuacgcuuccuucucuaacgcacuuucuccucuuuccccagucacccuccugcucaucgcucucuggaauuugcacggacaggcauuguaccuuggaauugugcuguucaucuuuggcugcuuacuugguaagaucuaacauucccuaggacuuauuuaccacacccucaccuuuccagcccuaacacucuuuuuuucaacgcagucuuaggucucuggaucuacuucuuggagauucucugggggcuuggugccaccaucuggcagcuuuuggccuucauccuagccuucuuccuagccaucauccugcuuauuauugcucucuaucuacaacaaaacugguggacucuauugguugaucuccuuuggcuccuccuguuucuggccauuuuaaucuggauguauuaucauggaccacgacacacugaugaacaccaccacgaugacucccucccgcacccucaacaagcuaccgacgauucuagccaugaaucugacucuaacuccaacgagggcagacaccaccugcucgugaguggggccggcgacggacccccacucugcucucaaaaccuaggcgcaccuggaggugguccugacaauggcccacaggacccugacaacacugaugacaauggcccacaggacccugacaacacugaugacaauggc-------------cca---------------caggacccugacaacacugaugacaauggcccacaggacccugacaacacugaugacaauggcccacaggaccc-------------------------------------------------------------------------------------------------------------------------------------------------------------------------------------------------------------------------------------------
>_R_LN827523.1
cgggccuccauccccagaaacacgcauuacucucucguaggcggccuacauaagccucucucacugcucugucagcuucuuuccucaguugccuugcuccugccacacuacccugagcauggaacacgaccuggagaggggcccaccgggcccgcaacggcccccucuacgacccccccccuccucuuccauuucccuugcucuccuucuccugcuccuggcgcuaaucuuauggcuguauaucacuaugaguaacuggacuggaggagcgcuccuuguccucuauuccuuugcucucaugcuuauuauuaucauucucaucaucuuuaucuucagaagagaccttctctguccacuuggaggccuuggucuacuccuacugaugaguaaguauuacacccuuug--ccccccacccccuuucccuuacgcuuacuugucuaacgcacuuucuccucuuuccccagucacccuccugcucaucgcucucuggaauuuacaaggacaggcauuguaccuuggaguugugcuguucaucuucgccugcuuacuugguaaggucuaacauuccauaggacuuauuuaccacacccucacuuuuccaacccuaacacucuuuuuuucaacgcagucuuaggucucuggaucuacuucuuggacauucucuggcggcuuggugccaccaucuggcagcuuuuggccuucauccuagccuucuuacuagacaucauccugcuuaugauugcucucuaucuacaacaaaacugguggacucuauugguugaucuccuuuggcuccuccuguuucuggccauuuuaaucuggauguauuuccauggacaacgacacacugaugaacaccaccacgaugacucacucccgcacccucaacaagcuaccgacgauucuagccaugaaucugacucuaacuccaacgagggcagacaccaccugcucgugaguggagccggugacggacccccacucugcucucaaaaccuaggcgcuccuggaggugguccuaacaauggcccacaggacccugacaacacugaugacaauggcccacaggacccugacaacacugaugacaauggc-------------cca---------------caggacccugacaacacugaugacaauggcccacaggacccugacaacacugaugacaauggcccacaugacccgcagccucauaacccuagcgacccugcuggaaaugauggaggcccuccaacauugacggaagagguugaaaacaaacgaggugaccagggcccgccuccgaugacagacgguggcggcggucau---------------------------------------------------------------------------------------------------------------
>_R_LN827524.1
cgggccuacaucccaagaaacacgcguuacucugacguagccgcccuacauaagccucucacacugcucugcccccuucuuuccucaacugccuugcuccugacacacugcccugaggauggaacacgaccuugagaggggcccaccgggcccgcgacggcccccucgacgacccccccucuccucuucccuaggccuugcucuccuucuccuccucuuggcgcuaauguuuuggcuguacaucguuaugagtgactggactggaggagccctccttgtcctctattcctttgctcucaugcuuauaauuauaautttgatcatctttatcttcagaagagaccttctctguccacuuggagcccuuugucuacuccuacugatgagtaagtattacaccctttg--ccccacaccccctttcccttactcttccuucucuaacgcacuuucuccucuucccccagucacccuccugcucaucgcucucuggaauuugcgcggacaggcauuguaccuuggaauugugcuguucaucuucgggugcuuacuugguaagaucuaacauucccuaggaauuauuuaccacacccccacuuuucccaccctaacactc-ttttttcaacgcagtcttaggucucuggatctacttattggagattcucuggcgacttggtgccaccatctggcagcttttggccuucuuccuagccuucuuccuagaccucauccugcucauuauugcucucuaucuacaacaaaacugguggacucuauugguugaucuccuuuggcuccuccuguuucuggcgauuuuaaucuggauguauuaccauggacaacgacacagugaugaacaccaccacgaugacucccucccgcacccucaacaagcuaccgaugauucuagccaugaaucugacucuaacuccaacgagggcagacaccaccugcucgugacuggagccggcgacggacccccacucugcucucaaaaccugggcgcaccuggaggugguccugacaauggcccacaggacccugacaacacugaugacaauggcccacaggacccugacaacacugaugacaauggc-------------c---------------cacaggacccugacaacacugaugacaauggcccacagggcccugacaacacugaugacaauggcccacagggccc-------------------------------------------------------------------------------------------------------------------------------------------------------------------------------------------------------------------------------------------
>_R_LN827525.1
cgggccuccauccccagaaacacgcguugcucucucguaggcggccuacauaagccucugucacugcucugucagcuucuuuccucaguugccuugcuccugccacacuacccugaccauggaacgcgaccuugagaggggcccaccgggcccgccacggcccccucuaggacccccccucuccucuuccauaggccuugcucuccuucuccugcucuuggcgcuacuguucuggcuguauaucguuaugaguaacuggacuggaggagcgcuccuuguccucuauuccuuugcucucaugcuuauuauuaucauucucaucaucuuuaucuucagaagagaccttctctguccacuuggaggccuuggucuacuccuacugaugaguaaguauuacacccuuug--ccccccacccccuuucccuuacgcuuccuucucuaacgcacuuucuccucuuuccccagucacccuccuacucaucgcucucuggaauuugcacggacaggcauuguaccuuggaauugugcuguucaucuuuggcugcuuacuugguaagaucuaacauucccuaggacuuauuuaccacacccucaccuuuccagcccuaacacucuuuuuuucaacgcagucuuaggucucuggaucuacuucuuggagauucucuggcggcuuggugccaccaucuggcagcuuuuggccuucauccuagccuucuuccuagccaucauccugcuuauuauugcucucuaucuacaacaaaacugguggacucuauugguugaucuccuuuggcuccuccuguuuauggccauuuuaaucuggauguauuaucauggaccacgacacacugaugaacaccaccacgaugacucccucccgcacccucaacaagcuaccgacgauucuagccaugaaucugacucuaacuccaacgacggcagacaccaccugcucgugaguggggccggcgacggacccccacucugcucucaaaaccuaggcgcaccuggaggugguccugacaauggcccacaggacccugacaacacugaugacaauggcccacaggacccugacaacacugaugacaauggc-------------cca---------------caggacccugacaacacugaugacaauggcccacaggacccugacaacacugaugacaauggcccacaggaccc-------------------------------------------------------------------------------------------------------------------------------------------------------------------------------------------------------------------------------------------
>_R_LN827526.1
cgggccuacaucccaagaaacacgcguuacucugacguagccgcccuacauaagccucucacacugcucugcccccuucuuuccucaacugccuugcuccugacacacugcccugaggauggaacacgaccuugagaggggcccaccgggcccgcgacggccccctcgaggaccccccctctcctcttccctaggccttgcucuccuucuccuccucutggcgctactgttttggctgtacatcgttaugagtgactggactggaggagccctccttgtcctctattcctttgctcucaugcuuauaauuauaauuuugaucaucuuucucuucagaagagaccttctctguccacuuggagcccuuugucuacuccuacugatgagtaagtattacaccctttg--ccccacaccccctttcccttactcttccuucucuaacgcacuuucuccucuuuccccagucacccuccugcucaucgcucucuggaauuugcacggacaggcauuguaccuuggaauugugcuguucaucuucgggugcuuacuugguaagaucuaacauucucuaggaauucuuuaccacacccccacuuuuccaaccctaacactc-ttttttcaacgcagtcttaggucucuggatctacttattggagattcucuggcgacttggtgccaccatctggcagcttttggccuucuuccuagccuucuuccuagaccucauccugcucauuauugcucucuaucuacaacaaaacugguggacucuauugguugaucuccuuuggcuccuccuguuucuggcgauuuuaaucuggauguauuaccauggacaacgacacagugaugaacaccaccacgaugacucccucccgcacccucaacaagcuaccgaugauucuggccaugauucugacucuaacuccaacgacggcagacaccaccugcucgugacuggagccggcgacggacccccacucugcucucaaaaccuaggcgcaccuggaggugguccugacaaugccccacaggacccugacaacacugaugacaauggcccacagggcccugacaacacugaugacaauggc-------------c---------------cacagggcccugacaacacugaugacaauggcccacagggcccugacaacacugaugacaauggcccacagggccc-------------------------------------------------------------------------------------------------------------------------------------------------------------------------------------------------------------------------------------------
>_R_LN827527.1
----ccuacaucccaagaaacacgcguuacucugacguagccgcccuacauaagccucucacacugcucugcccccuucuuuccucaacugccuugcuccugacacacugcccugaggauggaacacgaccuugagaggggcccaccgggcccgcgacggccccctcgaggaccccccctctcctcttccctaggccttgcucuccuucuccuccucutggcgctactgttttggctgtacatcgttaugagtgactggactggaggagccctccttgtcctctattcctttgctcucaugcuuauaauuauaauuaugaucaucuuuaucuucagaagagaccttctctguccacuuggagcccuuugucuacuccuacugatgagtaagtattacaccctttg--ccccacaccccctttcccttactcttccuucucuaacgcacuuucuccucuuuccccagucacccuccugcucaucgcucucuggaauuugcacggacaggcauuguaccuuggaauugugcuguucaucuucgggugcuuacuugguaagaucuaacauucccuaggaauuauuuaccacacccccacuuuuccaaccctaacactc-ttttttcaacgcagtcttaggucucuggaucuacuuauuggagaugcucuggcgacttggtgccaccatctggcagcttttggccuucuuccuagccuucuuccuagaccucauccugcucauuauugcucucuaucuacaacaaaacugguggacucuauugguugaucuccuuuggcuccuccuguuucuggcgauuuuaaucuggauguauuaccauggacaacgacacagugaugaacaccaccacgaugacucccucccgcacccucaacaagcuaccgaugauucuagccaugaaucugacucuaacuccaacgagggcagacaccaccugcucgugaguggagccggcgacggacccccacucugcucucaaaaccuaggcgcaccuggaggugguccugacaauggcccacaggacccugacaacacugaugacaauggcccacaggacccugacaacacugaugacaauggc-------------ccacaugacccgcugccucaggacccugacaacacugaugacaauggcccacaggacccugacaacacugaugacaauggcccacaugacccgcugccucauagcccuagcgacucugcuggaaaugauggaggcccuccacaauugacggaagagguucaaaacaaaggaggugaccagggcccgccuuugaugacagacggaggcggcggucau---------------------------------------------------------------------------------------------------------------
>_R_LN827544.1
cgggccuacaucccaagaaacacgcguuacucuuacguagccgcccuacauaagccucucacacugcucugcccccuucuuucuucaacugccuugcuccugacacacugcccugagcauggaccgggacccugagaggggcccaccgggcccgcgacggcccccucgaggacccccucucucgucuuccagacuccuugcucuccuucuccugcucguggcgcuacuguuuuggcuguauaucauuaugagugacuggacuggaggagcccuccuuguccucuaugcguuugcucucauccuuauaauuauaautttgatcatctttatcttcagaagagaccttctctguacacuuggagccauugcucuacuccuacugatgagtaagtattacaccctttg--ccccacaccccctttcccttactcttccuucucuaacgcacuuucuccucuuuccccagucacccuccugcucaucgcucucuggaauuugcacggacaggcauuguaccuuggaauuaugcucuucauuuuuggcugcuuacuugguaagaucuaacauucccuaggacuuauuuaccacacccccacuuuuccaacccuaacacucuuuuuuucaacgcagucuuaggucucuggaucuaccuaauggagauucucuggcgacttggtgccaccatctggcagcttttggccuucauccuagccuucuugcuagacaucauccugcuuauuauugcucucuaucuacaacaaaacugguggacucuguugguugaucuccuuuggcuccuccuguuucuggccauuuuaaucuggaugcauuaccauggacaacgauacacugaugaacaccaccacgaugacucccucccgcacccucaacaagcuaccgacgauucuagccaugaaucugacucuaacuccaacgaggccagacaccaccugcucgugaguggauccggcgacggaccuccacucugcucucaaaaccuaggcgcaccuggaggugguccugacaauggcccacaggacccugacaacacugaugacaauggcccacaggacccugacaacacugaugacaauggc-------------cca---------------caggacccugacaacacugaugacaaugccccacagggcccugacaacacugaugacaauggcccacaugacccgcugccucauaacccgagcgacucugcuggaaaugauggaggcccuccacaauugacggaagagguugaaaacaaacaaggugaccagggcccgccuccgaugacagacgguggcggcggucau---------------------------------------------------------------------------------------------------------------
>_R_LN827545.1
cggcccuacaucccaggacacacgcguuacucuuacguagccgcccuacauaagccucucacacugcucugcccccuucuuuccucaacugccuugcuccugacacacugcccugagcauggaccuggaccuugagaggggcccgccgggcccgcgacggccccctcgaggaccccccctctcctcttccctaggccttgcucuccuucuccuccucutggcgctactgttttggctgtacatcgttaugaguaacuggacuggaggagcccuccuuguccucuauuccuuugcucucaugcuuauaauuaucautttgatcatctttatcttcagaagagaccttctctguccacuuggagcccuuugucuacuccuacugatgagtaagtattacaccctttg--ccccacaccccctttcccttactcttccuucucuaacgcacuuucuccucuuuccccagucacccuccugcucaucgcucucuggaauuugcaaggacaggcauuguaccuuggaauugugcuguucaucuucgggugcuuacuugguaagaucuaacauucccuaggaauuauuuaccacacccccacuuuuccaaccctaacactc-ttttttcaacgcagtcttagguaucuggaucuacuuauuggagaugcucuggcgacttggtgccaccatctggcagcttttggccuucuuccuagccuucuuccuagaccucauccugcucauuauugcucucuaucuacaacaaaacugguggacucuauugguugaucuccuuuggcuccuccuguuucuggcgauuuuaaucuggauguauuaccauggacaacgacacagugaugaacaccaccacgaugacucccucccgcacccucaacaagcuaccgaugauucuagccaugaaucugacucuaacuccaacgagggcagacaccaccugcucgugacuggagccggcgacggacccccacucugcucucaaaaccuaggcgcaccuggaggugguccugacaaugccccacaggacccugacaacacugaugacaauggcccacaggacccugacaacacugaugacaauggc-------------ccac---------------aggacccugacaacacugaugacaauggcccacagggcccugacaacacugaugacaauggcccacaugacccgcugccucauaacccuagcgacucugcuggaaaugauaaaggcccuccagaauugacggaagagguugaaaacaaaggaggugaccggggcccgccuucgaugacagacgguggcggcggucau---------------------------------------------------------------------------------------------------------------
>_R_LN827546.1
cgggccuacaucccaagaaacacgcguuacucugacguagccgcccuacauaagccucucacacugcucugcccccuucuuuccucaacugccuugcuccugacacacugcccugaggauggaacacgaccuugagaggggcccaccgggcccgcgacggccccctcgaggaccccccctctcctcttccctaggccttgcucuccuucuccugcucuuggcgcuacuguucuggcuguauaucguuaugaguaacuggacuggaggagcgcuccuuguccucuauuccuuugcucucaugcuuauuauuaucauucucaucaucuuuaucuucagaagagaccttctctguccacuuggaggccuuggucuacuccuacugaugaguaaguauuacacccuuug-cccccccacccccuuucccuuacgcuuccuucucuaacgcacuuucuccucuuuccccagucacccuccugcucaucgcucucuggaauuugagcggacaggcauuguaccuuggaauugugcuguucaucuuuggcugcuuacuugguaagaucuaacauucccuaggacuuauuuaccacacccucaccuuuccagcccuaacacucuuuuuuucaacgcagucuuaggucucuggaucuacuucuuggagauucucugggggcuuggugccaccaucuggcagcuuuuggccuucauccuagccuucuuccuagccaucauccugcuuauuauugcucucuaucuacaacaaaacugguggacucuauugguugaucuccuuuggcuccuccuguuucuggccauuuuaaucuggauguauuaucauggaccacgacacacugaugaacaccaccacgaugacucccucccgcacccucaacaagcuaccgacgauucuagccaugaaucugacucuaacuccaacgagggcagacaccaccugcucgugaguggggccggcgacggacccccacucugcucucaaaaccuaggcgcaccuggaggugguccugacaauggcccacaggacccugacaacacugaugacaauggcccacaggacccugacaacacugaugacaauggc-------------cca---------------caggacccugacaacacugaugacaauggcccacaugaccc----------------------------------------------------------------------------------------------------------------------------------------------------------------------------------------------------------------------------------------------------------------------------
>_R_LN827547.1
cgggccuccauccccagaaacacgcguuacucucucguaggcggccuacauaagccucugucacugcucugucagcuucuuuccucaguugccuugcuccugccacacuacccugaccauggaacgcgaccuugagaggggcccaccgggcccgccacggcccccucuaggacccccccucuccucuuccauaggccuugcucuccuucuccugcucuucgcgcuacuguucuggcuguauaucguuaugaguaacuggacuggaggagcgcuccuuguccucuauuccuuugcucucaugcuuauuauuaucauucucaucaucuuuaucuucagaagagaccttctctguccacuuggaggccuuggucuacuccuacugaugaguaaguauuacacccuuug--ccccccacccccuuucccuuacgcuuccuucucuaacgcacuuucuccucuuuccccagucacccuccuacucaucgcucucuggaauuugcacggacaggcauuguaccuuggaauucugcuguucaucuuuggcugcuuacuugguaagaucuaacauucccuaggacuaauuuaccacacccucaccuuuccagcccuaacacucuuuuuuucaacgcagucuuaggucucuggaucuacuucuuggagauucucuggcggcuuggugccaccgucuggcagcuuuuggccuucauccuagccuucuuccuagccaucauccugcuuauuauugcucucuaucuacaacaaaacugguggacucuauugguugaucuccuuuggcuccuccuguuuauggccauuuuaaucuggauguauuaucauggaccacgacacacugaugaacaccaccacgaugacucccucccgcacccucaacaagcuaccgacgauucuagccaugaaucugacucuaacuccaacgagggcagacaccaccugcucgugaguggggccggcgacggacccccacucugcucucaaaaccuaggcgcaccuggaggugguccugacaauggcccacaggacccugacaacacugaugacaauggcccacaggacccugacaacacugaugacaauggc-------------cca---------------caggacccugacaacacugaugacaauggcccacaggacccugacaacacugaugacaauggcccacaugacccgcugccucauaacccuagcgacucugcuggaaaugauggaggcccuccaaauuugacggaagagguugaaaacaaaggaggugaccgggacccgccuucgaugacagacgguggcggcggugau------------------ccacaccuuccuacgcugcuuuuggguacuucugguuccgguggagaugaugacgacccccacggcccaguucagcuaagcuacuaugacuaa
>_R_LN827548.1
cggcccuacauccccagaaacacgcguuacucuuacguagccgcccuacauaagccucucacacuacucugcccccuucuuuccucaacugccuugcuccugacacacugcccugagcauggaccacgaccuugagaggggcccaccgggcccgcgacggccccctcgaggaccccccctctcctcttccctaggccttgcucuccuucuccuccucutggcgctactgttttggctgtacatcgttaugaguaacugggcugcaggagcccuccuuguccucuauuccuuugcucucaugcuuauaauuaucautttgatcatctttatcttcagaagagaccttctctguccacuuggagcccuuugucuacuccuacugatgagtaagtattacaccctttg--ccccacaccccctttcccttactcttccuucucuaacgcacuuucuccucuuuccccagucacccuccugcucaucgcucucuggaauuugcgcggacaggcauuguaccuuggaauugugcuguucaucuucggcugcuuacuugguaagaucuaacauucccuaggaauuauuuaccacacccccacuuuuccaaccctaacactc-ttttttcaacgcagtcttagguaucuggatctacttattggagattcucuggcgacttggtgccaccatctggcagcttttggccuucuuccuagccuucuuccuagaccucauccugcucauuauugcucucuaucuacaacaaaacugguggacucuauugguugaucuccuuuggcuccuccuguuucuggcgauuuuaaucuggauguauuaccauggacaacgacacagugaugaacaccaccacgaugacucccucccgcacccucaacaagcuaccgaugauucuagccaugaaucugacucuaacuccgacgagggcagacaccaccugcucgugaguggagccggcgacggacccccacucugcucucagaaccuaggcgcaccuggcggugguccugacaauggcccacaggacccugacaacacugaugacaauggcccacaggacccugacaacacugaugacaguggc-------------ccacaugacccgcugccucaggacccugacaacacggaugacaauggcccacaggacccugacaacacugaugacaauggcccacaugacccgcugccucauagcccuagcgacucugcuggaaaugauggaggcccuccacaauugacggaagagguugaaaacaaaggaggugaccagggcccgccuuugaugacagacgguggcggcggucau---------------------------------------------------------------------------------------------------------------
>_R_LN827549.1
cgggccuccauccccagaaacacgcguuacucucucguaggcggccuacauaagccucugucacugcucugucagcuucuuuccucaguugccuugcuccugccacacuacccugaccauggaacgcgaccuugagaggggcccaccgggcccgccacggcccccucuaggacccccccucuccucuuccauaggccuugcucuccuucuccugcucuuggcgcuacuguucuggcuguauaucguuaugaguaacuggacuggaggagcgcuccuuguccucuauuccuuugcucucaugcuuauuauuaucauucucaucaucuuuaucuucagaagagaccttctctguccacuuggaggccuuggucuacuccuacugaugaguaaguauuacacccuuug--ccccccacccccuuucccuuacgcuuccuucucuaacgcacuuucuccucuuuccccagucacccuccuacucaucgcucucuggaauuugcacggacaggcauuguaccuuggaauugugcuguucaucuuuggcugcuuacuugguaagaucuaacauucccuaggacuuauuuaccacacccucaccuuuccagcccuaacacucuuuuuuucaacgcagucuuaggucucuggaucuacuucuuggagauucucuggcggcuuggugccaccaucuggcagcuuuuggccuucauccuagccuucuuccuagccaucauccugcuuauuauugcucucuaucuacaacaaaacugguggacucuauugguugaucuccuuuggcuccuccuguuuauggccauuuuaaucuggauguauuaucauggaccacgacacacugaugaacaccaccacgaugacucccucccgcacccucaacaagcuaccgacgauucuagccaugaaucugacucuaacuccaacgagggcagacaccaccugcucgugaguggggccggcgacggacccccacucugcucucaaaaccuaggcgcaccuggaggugguccugacaauggcccacaggacccugacaacacugaugacaauggcccacaggacccugacaacacugaugacaauggc-------------cca---------------caggacccugacaacacugaugacaauggcccacaggacccugacaacacugaugacaauggcccacaggaccc-------------------------------------------------------------------------------------------------------------------------------------------------------------------------------------------------------------------------------------------
>_R_LN827550.1
cgggccuacaucccaagaaacacgcguuacucugacguagccgcccuacauaagccucucacacugcucugcccccuucuuuccucaacugccuugcuccugacacacugcccugaggauggaacacgaccuugagaggggcccaccgggcccgcgacggccccctcgaggaccccccctctcctcttccctaggccttgcucuccuucuccuccucutggcgctactgttttggctgtacatcgttaugagtgactggactggaggagccctccttgtcctctattcctttgctcucaugcuuauaauuauaautttgatcatctttatcttcagaagagaccttctctguccacuuggagcccuuugucuacuccuacugaugaguaaguauuacacccuuug--ccccacacccccuuucccugacucuuccuucucuaacgcacuuucuccucuuuccccagucacccuccugcucaucgcucucuggaauuugcacggacaggcauuguaccuuggaauugugcuguucaucuucgggugcuuacuugguaagaucuaacauucccuaggaauuauuuaccacacccccacuuuuccaaccctaacactc-ttttttcaacgcagtcttagguaucuggatctacttattggagattcucuggcgacttggtgccaccatctggcagcttttggccuucuuccuagccuucuuccuagacaucauccugcucauuauugcucucuauuuacaacaaaacugguggacucuauugguugaucuccuuuggcuccuccuguuucuggcgauuuuaaucuggauguauuaccauggacaacgacacagugaugaacaccaccacgaugacucccucccgcacccucaacaagcuaccgaugcuucuagccaugaaucugacucuaacuccaacgagggcagacaccaccugcucgugacuggagccggcgacggacccccacucugcucucaaaaccuaggcgcaccuggaggugguccugacaaugccccacaggacccugacaacacugaugacaauggcccacaggacccugacaacacugaugacaauggc-------------c---------------cacaggacccugacaacacugaugacaauggcccacagggcccugacaacacugaugacaauggcccacaugacccgcugccucauaacccuagcgacucugcuggaaaugauaaaggcccuccagaauugacggaagagguugaaaacaaaggaggugaccggggcccgccuucgaugacagacgguggcggcggucau---------------------------------------------------------------------------------------------------------------
>_R_LN827551.1
cgggccuacaucccaagacacacgcguuacucuuacguagccgcccuacauaagccucucacacugcucugcccccuucuuuccucaacugccuugcuccugacacacugcccugagcauggaccgggaccuugagaggggcccaccgggcccgcgacggccccctcgaggaccccccctctcctcttccctaggccttgcucuccuucuccuccucuuggcgcuacuguuuuggcuguacauuguuaugagtgactggactggaggagccctccttgtcctctattcctttgctcucaugcuuauaauuaucautttgatcatctttatcttcagaagagaccttctctguccacuuggagcccuuugucuacuccuacugaugaguaaguacuacacccuuug--ccccacacccccuuucccuuacucuuccuucucuaacgcacuuucuccucuuuccccagucacccuccugcucaucgcucucuggaauuugcacggacaggcauuguaccuuggaauugugcuguucaucuucgggugcuuacuugguaagaucuaacauucccuaggaauuauuuaccacacccccacuuuuccaaccctaacactc-ttttttcaacgcagtcttagguaucuggatctacttattggagattcucuggcgacttggtgccaccatctggcagcttttggccuucuuccuagccuucuuccuagacaucauccugcucauuauugcucucuaucuacaacaaaacugguggacucuauugguugaucuccuuuggcuccuccuguuucuggcgauuuuaaucuggauguauuaccauggacaacgacacagugaugaacaccaccacgaugacucccucccgcacccucaacaagcuaccgaugauucuagccaugaaucugacucuaacuccaacgagggcagacaccaccugcucgugacuggagccggcaacggacccccacuuugcucucaaaaccuaggcgcaccuggaggugguccugacaaugccccacaggacccugacaacacugaugacaauggcccacaggacccugacaacacugaugacaauggc-------------c---------------cacaggacccuggcaacacugaugacaauggcccacagggcccugacaacacugaugacaauggcccacagggccc-------------------------------------------------------------------------------------------------------------------------------------------------------------------------------------------------------------------------------------------
>_R_LN827552.1
cgggccuacaucccaagaaacacgcguuacucugacguagccgcccuacauaagccucucacacugcucugcccccuucuuuccucaacugccuugcuccugacacacugcccugaggauggaacacgaccuugagaggggcccaccgggcccgcgacggccccctcgaggaccccccctctcctcttccctaggccttgcucuccuucuccuccucuuggcgcuacuguuuuggcuguaccucguuaugagtgactggactggaggagccctccttgtcctctattcctttgctcucaugcuuaucauuauaautttgatcatctttatcttcagaagagaccttctctguccacuuggagcccuuugucuacuccuacugaugaguaaguauuacacccuuug--ccccacacccccuuucccugacucuuccuucucuaacgcacuuucuccucuuuccccagucacccuccugcucaucgcucucuggaauuugcacggacaggcauuguaccuuggaauugugcuguucaucuucgggugcuuacuugguaagaucuaacauucccuaggaauuauuuaccacacccccacuuuuccaaccctaacactc-ttttttcaacgcagtcttagguaucuggatctacttattggagattcucuggcgacttggtgccaccatctggcagcttttggccuucuuccuagccuucuuccuagacaucauccugcucauuauugcucucuauuuacaacaaaacugguggacucuauugguugaucuccuuuggcuccuccuguuucuggcgauuuuaaucuggauguauuaccauggacaacgacacagugaugaacaccaccacgaugacucccucccgcacccucaacaagcuaccgaugcuucuagccaugaaucugacucuaacuccaacgagggcagacaccaccugcucgugacuggagccggcgacggacccccacucugcucucaaaaccuaggcgcaccuggaggugguccugacaaugccccacaggacccugacaacacugaugacaauggcccacaggacccugacaacacugaugacaauggc-------------c---------------cacaggacccugacaacacugaugacaauggcccacagggcccugacaacacugaugacaauggcccacaugacccgcugccucauaacccuagcgacucugcuggaaaugauaaaggcccuccagaauugacggaagagguugaaaacaaaggaggugaccggggcccgccuucgaugacagacgguggcggcggucau---------------------------------------------------------------------------------------------------------------
>_R_LN827553.1
----ccuacaucccaagacacacgcguuacucugacguagccgcccuacauaagccucucacacugcucugcccccuucuuuccucaacugccuugcuccugacacacugcccugaggauggaacacgaccuugagaggggcccaccgggcccgcgacggccccctcgaggaccccccctctcctcttccctaggccttgcucuccuucuccuccucutggcgctactgttttggctgtacatcgttaugaguaacuggacuggaggagcccuccuuguccucuauuccuuugcucucaugcuuauaauuauaautttgatcatctttatcttcagaagagaccttctctguccacuuggagcccuuugucuacuccuacugatgagtaagtattacaccctttg--ccccacaccccctttcccttactcttccuucucuaacgcacuuucuccucuuuccccagucacccuccugcucaucgcucucuggaauuugcacggacaggcauuguaccuuggaauugugcuguucaucuucgggugcuuacuugguaagaucuaacauucccuaggaauuauuuaccacacccccacuuuucccaccctaacactc-ttttttcaacgcagtcttaggucucuggatctacttattggagattcucuggcgacttggtgccaccatctggcagcttttggccuucuuccuagccuucuuccuagaccucauccugcucauuauugcucucuaucuacaacaaaacugguggacucuauugguugaucuccuuuggcuccuccuguuucuggcgauuuuaaucuggauguauuaccauggacaacgacacagugaugaacaccaccacgaugacucccucccgcacccucaacaagcuaccgaugauucuagccaugaaucugacucuaacuccaacgagggcagacaccaccugcucgugacuggagccggcgacggacccccacucugcucucaaaaccuaggcgcaccuggaggugguccugacaaugccccacaggacccugacaacacugaugacaauggcccacaggacccugacaacacugaugacaauggc-------------c---------------cacaggacccugacaacacugaugacaauggcccacagggcccugacaacacugaugacaauggcccacagggccc-------------------------------------------------------------------------------------------------------------------------------------------------------------------------------------------------------------------------------------------
>_R_LN827554.1
cgggccuacauccccagaaacacgcguaacucucacgucgccgcccuacauaagccucucacacuacucugcccccuucuuuccucaacugccuggcuccugacacacugcccugagcauggaccuggaccuugagaggggcccaccgggcccgcgacggcccccucgaggacccccccucuccucuuccauaggccuugcucuccuucuccugcucuuggcgcuacuguuuuggcuguacauccuuaugaguaacuggacuggaggagcccuccuuguccucuaugccuuugcucucaugcuugugauuaucautttgatcatctttatcttcagaagagaccttctctguccacuuggagcccuuugucuacuccuacugatgagtaagtattacaccctttg--ccccacaccccctttcccttactcttccuucucuaacgcacuuucuccucuuuccccagucacccuccugcucaucgcucucuggaauuugcacggacaggcauuguaccuuggaauugugcuguucaucuucgggugcuuacuugguaagaucuaacauucccuaggacuuauuuaccacauccccacuuuuccaacccuaacacucuuuuuuucaacgcagucuuagguaucugggucuacuucuuggagauucucuggcgacttggtgccaccatctggcagcttttggccuucuuccuagccuucuuccuagacauccuccugcucauuauugcucucuaucuacaacaaaacugguggacucuauugguugaucuccuuuggcuccuccuguuucuggcgauuuuaaucuggauguauuaccauggacaacgacacagugaugaacaccaccacgaugacucccucccgcacccucaacaagcuaccgaugauucuagcaaucaaucugacucuaacuccaacgagggcagacaccaccugcucgugaguggagccggcgacggacccccacucugcucucaaaaccuaggcgcaccuggaggugguccugacaauggcccacagaacccugacaacacugaugacaauggcccacaggacccugacaacacugaugacaauggc-------------cca------------------------------------------------caggacccugacaacacugaugacaauggcccacaugaccc-------------------------------------------------------------------------------------------------------------------------------------------------------------------------------------------------------------------------------------------
>_R_LN827555.1
cgggccuacaucccaagaaacacgcguuacucugacguagccgcccuacauaagccucucacacugcucugcccccuucuuuccucaacugccuugcuccugacacacugcccugaggauggaacacgaccuugagaggggcccaccgggcccgcgacggccccctcgaggaccccccctctcctcttccctaggccttgcucuccuucuccuccucutggcgctactgttttggctgtacatcgttaugagtgactggactggaggagccctccttgtcctctattcctttgctcucaugcuuauaauuauaautttgatcatctttatcttcagaagagaccttctctguccacuuggagcccuuuguauacuccuacugatgagtaagtattacaccctttg--ccccacaccccctttcccttactcttccuucucuaacgcacuuucuccucuuuccccagucacccuccugcucaucgcucucuggaauuugcacggacaggcauuguuccuuggaauugugcuguucaucuucgggugcuuacuugguaagaucuaacauucccuaggaauuauuuaccacacccccacuuuuccaaccctaacactc-ttttttcaacgcagtcttagguaucuggaucuacuuauuggagaugcucuggcgacttggtgccaccatctggcagcttttggccuucuuccuagccuucuuccuagaccucauccugcucauuauugcucucuaucuacaacaaaacugguggacucuauugguugaucuccuuuggcuccuccuguuucuggcgauuuuaaucuggauguauuaccauggacaacgacacagugaugaacaccaccacgaugacucccucccgcacccucaacaagcuaccgaugauucuggccaugaaucugacucuaacuccaacgagggcagacaccaccugcucgugaguggagccggcgacggacccccacucugcucucaaaaccuaggcgcaccuggaggugguccugacaauggcccacaggacccugacaacacugaugacaauggcccacaggacccugacaacacugaugacaauggc-------------ccacaugacccgcugccucaggacccugacaacacugaugacaauggcccacaggacccugacaacacugaugacaauggcccacaugacccgcugccucauagcccuagcgacucugcuggaaaugauggaggcccuccacaauugacggaagagguugaaaacaaaggaggugaccagggcccgccuuugaugacagacggaggcggcggucau---------------------------------------------------------------------------------------------------------------
>_R_LN827556.1
cgggccuacaucccaaggaacacgcguuacucugacguagccgcccuacauaagccucucacacugcucugcccccuucuuuccucaacugccuugcuccugacacacugcccugaggauggaacacgaccuugagaggggcccaccgggcccgcgacggccccctcgaggaccccccctctcctcttccctaggccttgcucuccuucuccuccucutggcgctactgttttggctgtacatcgttaugagugacugggcugcaggagcccuccuuguccucuauuccuuugcucucaugcuuauaauuaucautttgatcatctttatcttcagaagagaccttctctguccacuuggagcccuuugucuacuccuacugatgagtaagtattacaccctttg--ccccacaccccctttcccttactcttccuucucuaacgcacuuucuccucuuuccccagucacccuccugcucaucgcucucuggaauuugcgaggacaggcauuguacguuggaauugugcuguucgucuucgggugcuuacuugguaagaucuaacauucccuaggaauuauuuaccacacccccacuuuuccaaccctaacactc-ttttttcaacgcagtcttagguaucuggatctacttattggagattcucuggcgacttggtgccaccatctggcagcttttggccuucuuccuagccuucuuccuagaccucauccugcucauuauugcucucuaucuacaacaaaacugguggacucuauugguugaucuccuuuggcuccuccuguuucuggcgauuuuaaucuggauguauuaccauggacaacgacacagugaugaacaccaccacgaugacucccucccgcacccucaacaagcuaccgaugauucuagccaugaaucugacucuaacuccaacgagggcagacaccaccugcucgugaguggagccggcgacggacccccacucugcucucagaaccuaggcgcaccuggaggugguccugacaauggcccacaggacccugacaacacugaugacaauggcccacaggacccugacaacacugaugacaguggc-------------ccacaugacccgcugccucaggacccugacaacacugaugacaauggcccacaggacccugacaacacugaugacaauggcccacaugacccgcugccucauaacccuagcgacucugcuggaaaugauggaggcccuccacaauugacggaagagguugaaaacaaaggaggugaccagggcccgccuuugaugacagacgguggcggcggucau---------------------------------------------------------------------------------------------------------------
>_R_LN827557.1
cggcccuacauccccagaaacacgcguuacucuuacguagccgcccuacauaagccucucacacuacucugcccccuucuuuccucaacugccuugcuccugacacacugcccugagcauggaccacgaccuugagaggggcccaccgggcccgcgacggccccctcgaggaccccccctctcctcttccctaggccttgcucuccuucuccuccucutggcgctactgttttggctgtacatcgttaugaguaacugggcugcaggagcccuccuuguccucuauuccuuugcucucaugcuuauaauuaucautttgatcatctttatcttcagaagagaccttctctguccacuuggagcccuuugucuacuccuacugatgagtaagtattacaccctttg--ccccacaccccctttcccttactcttccuucucuaacgcacuuucuccucuuuccccagucacccuccugcucaucgcucucuggaauuugcgcggacaggcauuguaccuuggaauugugcuguucaucuucggcugcuuacuugguaagaucuaacauucccuaggaauuauuuaccacacccccacuuuuccaaccctaacactc-ttttttcaacgcagtcttagguaucuggatctacttattggagattcucuggcgacttggtgccaccatctggcagcttttggccuucuuccuagccuucuuccuagaccucauccugcucauuauugcucucuaucuacaacaaaacugguggacucuauugguugaucuccuuuggcuccuccuguuucuggcgauuuuaaucuggauguauuaccauggacaacgacacagugaugaacaccaccacgaugacucccucccgcacccucaacaagcuaccgaugauucuagccaugaaucugacucuaacuccgacgagggcagacaccaccugcucgugaguggagccggcgacggacccccacucugcucucagaaccuaggcgcaccuggcggugguccugacaauggcccacaggacccugacaacacugaugacaauggcccacaggacccugacaacacugaugacaguggc-------------ccacaugacccgcugccucaggacccugacaacacggaugacaauggcccacaggacccugacaacacugaugacaauggcccacaugacccgcugccucauagcccuagcgacucugcuggaaaugauggaggcccuccacaauugacggaagagguugaaaacaaaggaggugaccagggcccgccuuugaugacagacgguggcggcggucau---------------------------------------------------------------------------------------------------------------
>_R_LN827558.1
cgggccuacaucccaacaaacacgcguuacucugacguagccgcccuacauaagccucucacacugcucugcccccuucuuuccucaacugccuugcuccugacacacugcccugaggauggaacacgaccuugagaggggcccaccgggcccgcgacggccccctcgaggaccccccctctcctcttccctaggccttgcucuccuucuccuccucutggcgctactgttttggctgtacatcgttaugagtgactggactggaggagccctccttgtcctctattcctttgctcucaugcuuauaauuauaautttgatcatctttatcttcagaagagaccttctctguccacuuggagcccuuugucuacuccuacugaugaguaaguauuacacccuuug--ccccacacccccuuucccugacucuuccuucucuaacgcacuuucuccucuuuccccagucacccuccugcucaucgcucucuggaauuugcgcggacaggcauuguaccuuggaauugugcuguucaucuucgggugcuuacuugguaagaucuaacauucccuaggaauuauuuaccacacccccacuuuuccaaccctaacactc-ttttttcaacgcagtcttagguaucuggatctacttattggagattcucuggcgacttggtgccaccatctggcagcttttggccuucuuccuagccuucuuccuagacaucauccugcucauuauugcucucuauuuacaacaaaacugguggacucuauugguugaucuccuuuggcuccuccuguuucuggcgauuuugaucuggauguauuaccauggacaacgacacagugaugaacaccaccacgaugacucccucccgcacccucaacaagcuaccgaugcuucuagccaugaaucugacucuaacuccaacgagggcagacaccaccugcucgugacuggagccggcgacggacccccacucugcucucaaaaccuaggcgcaccuggaggugguccugacaaugccccacaggacccugacaacacugaugacaauggcccacaggacccugacaacacugaugacaauggc-------------c---------------cacaggacccugacaacacugaugacaauggcccacagggcccugacaacacugaugacaauggcccacaugacccgcugccucauaacccuagcgacucugcuggaaaugauaaaggcccuccagaauugacggaagagguugaaaacaaaggaggugaccggggcccgccuucgaugacagacgguggcggcggucau---------------------------------------------------------------------------------------------------------------
>_R_LN827559.1
cgggccuacauccccagaaacacgcguaacucucacgucgccgcccuacauaagccucucacacuucucugcccccuucuuuccucaacugccuggcuccugacacacugcccugagcauggaccuggaccuugagaggggcccaccgggcccgcgacggcccccucgaggacccccccucuccucuuccauaggccuugcucuccuucuccugcucuuggcgcuacuguuuuggcuguacaucauuaugaguaacuggacuggaggagcccuccuuguccucuaugccuuugcucucaugcuugugauuaucautttgatcatctttatcttcagaagagaccttctctguccacuuggagcccuuugucuacuccuacugatgagtaagtattacaccctttg--ccccacaccccctttcccttactcttccuucucuaacgcacuuucuccucuuuccccagucacccuccugcucaucgcucucuggaauuugcacggacaggcauuguaccuuggaauugugcuguucaucuucgggugcuuacuugguaagaucuaacauucccuaggacuuauuuaccacauccccacuuuuccaacccuaacacucuuuuuuucaacgcagucuuagguaucugggucuacuucuuggagauucucuggcgacttggtgccaccatctggcagcttttggccuucuuccuagccuucuuccuagacauccuccugcucauuauugcucucuaucuacaacaaaacugguggacucuauugguugaucuccuuuggcuccuccuguuucuggcgauuuuaaucuggauguauuaccauggacaacgacacagugaugaacaccaccacgaugacucccucccgcacccucaacaagcuaccgaugauucuagcaaucaaucugacucuaacuccaacgagggcagacaccaccugcucgugaguggagccggcgacggacccccacucugcucucaaaaccuaggcgcaccuggaggugguccugacaauagcccacaggacccugacaacacugaugacaauggcccacaggacccugacaacacugaugacaauggc-------------cca------------------------------------------------caggacccugacaacacugaugacaauggcccacaugaccc-------------------------------------------------------------------------------------------------------------------------------------------------------------------------------------------------------------------------------------------
>_R_LN827560.1
cggcccuacaucccaagaaacacgcguuacucugacguagccgcccuacauaagccucucacacugcucugcccccuucuuuccucaacugccuugcuccugacacacugcccugaggauggaacacgaccuugagaggggcccaccgggcccgcgacggccccctcgaggaccccccctctcctcttccctaggccttgcucuccuucuccuccucutggcgctactgttttggctgtacatcgttaugagtgactggactggaggagccctccttgtcctctattcctttgctcucauacuuauaauuauaautttgatcatctttatcttcagaagagaccttctctguccacuuggagcccuuugucuacuccuacugatgagtaagtattacaccctttg--ccccacaccccctttcccttactcttccuucucuaacgcacuuucuccucuuuccccagucacccuccugcucaucgcucucuggaauuugcacggacaggcauuguaccuuggaauugugcuguucaucuucgggugcuuacuugguaagaucuaacauucccugggaauuauuuaccacacccccacuuuuccaaccctaacactc-ttttttcaacgcagtcttaggucucuggatctacttattggagattcucuggcgacttggtgccaccatctggcagcttttggccuucuuccuagccuucuuccuagaccucauccugcucauuauugctctctatctgcaacaaaactggtggactctattggttgatctcctttggctcctcctgtttctggcgauuuugaucuggauguauuaccauggacaacgacacagugaugaacaccaccacgaugacucccucccgcacccucaacaagcuaccgaugauucuggccaugaaucugacucuaacuccaacgagggcagacaccaccugcucgugacuggagccggcgacggacccccacucugcucucaaaaccuaggcgcaccuggaggugguccugacaauggcccacaggacccugacaacacugaugacaauggcccacaggacccugacaacacugaugacaauggc-------------c---------------cacaggacccugacaacacugaugacaauggcccacaggacccugacaacacugcugacaauggcccacaugacccgcugccucauaacccuagcgacucugcuggaaaugauggaggcccaccaaauuugacggaagagguugaaaacaaaggaggugaccggggcccgccuucgaugacagacgguggcggcggugau------------------ccacaccuuccuacgcugcuuuuggguacuucugguuccgguggagaugaugacgacccccacggcccaguucagcuaagcuacuaugacuaa
>_R_LN827561.1
cgggccuccauccccagaaacacgcguuacucucucguaggcggccuacauaagccucuuucacugcucugucagcuucuuuccucaguugccuugcuccugccacacuacccugagcauggaacgcgaccuugagaggggcccaccgggcccgccacggcccccucuaggacccccccucuccucuuccauaggccuugcucuccuucuccugcucuuggcgcuacuguucuggcuguauaucguuaugaguaacuggacuggaggagcgcuccuuguccucuauuccuuugcucucaugcuuauuauuaucauucucaucaucuuuaucuucagaagagaccttctctguccacuuggaggccuuggucuacuccuacugaugaguaaguauuacacccuuug--ccccccacccccuuucccuuacgcuuccuucucuaacgcacuuucuccucuuuccccagucacccuccuacucaucgcucucuggaauuugcacggacaggcauuguaccuuggaauugugcuguucaucuuuggcugcuuacuugguaagaucuaacauucccuaggacuuauuuaccacacccucaccuuuccagcccuaacacucuuuuuuucaacgcagucuuaggucucuggaucuacuucuuggagauucucuggcggcuuggugccaccaucuggcagcuuuuggccuucauccuagccuucuuccuagccaucauccugcuuauuauugcucucuaucuacaacaaaacugguggacucuauugguugaucuccuuuggcuccuccuguuucuggccauuuuaaucuggauguauuaucauggaccacgacacacugaugaacaccaccacgaugacucccucccgcacccucaacaagcuaccgacgauucuagccaugaaucugacucuaacuccaacgagggcagacaccaccugcucgugaguggggccggcgacggacccccacucugcucucaaaaccuaggcgcaccuggaggugguccugacaauggcccacaggacccugacaacacugaugacaauggcccacaggacccugacaacacugaugacaauggc-------------cca---------------caggacccugacaacacugaugacaauggcccacaggacccugacaacacugaugacaauggcccacaggaccc-------------------------------------------------------------------------------------------------------------------------------------------------------------------------------------------------------------------------------------------
>_R_LN827562.1
cgggccuccauccccagaaacacgcguuacucucucguaggcggccuacauaagccucucucacugcucugucagcuucuuuccucaguugccuagcuccugccacacuacccugggcauggaucgcgaccuggagaggggcccaccgggcccgcaacggcccccucuaggacccccccucuccucuuccauuggccuugcucuccuucuccugcucuuggcgcuaaucuucuggcuguauaucacuaugaguaacuggacuggaggagcgcuccuuguccucuauuccuuugcucucauacuuauuaucaucauucucaucaucuuuaucuucagaagagaccttctctguccacuuggaggccuuggucuacuccuacugaugaguaaguauuacacccuuu---cccccaacccccuuucccuuacgcuuacuugucuaacgcccuuucuccucuuuccccagucacccuccugcucaucgcucucuggaauuugcacggacaggcauuguaccuuggaauugugcuguucaucuucgccugcuuacuugguaagaucuaacauuccaugggacuuauuuaccgcacccucacuuuuccaacccuaacacucuguuuuucaacgcagucuuaggucucuggaucuacuucuuggagauucucuggcggcuuggugccaccaucuggcagcuuuuggccuucauccuagccuucuuccuagacauccuccugcuuauuauugcucucuaucuacaacaaaacugguggacucuauugguugaucuccuuuggcuccuccuguuucuggccauuuuaaucuggauguauuaccauggacaacgacacacugaugaacaccaccacgaugacucccucccgcacccucaacaagcuaccgacgauucuagccaugaaucugacucuaacuccaacgagggcagacaccaccugcucgugaguggagccggcgacggacccccacucugcucucaaaaccuaggcgcuccuggaggugguccuaacaauggcccacaggacccugacaacacugaugacaauggcccacaggacccugacaacacugaugacaauggc-------------cca---------------caggacccugacaacacugaugacaauggcccacaggacccugacaacacugaugacaauggcccacaugacccgcagccucauaacccuagcgacccugcuggaaaugauggaggcccuccaacauugacggaagagguugaaaacaaacaaggugaccagggcccgccuccgaugacagacgguggcggcggucau---------------------------------------------------------------------------------------------------------------
>_R_LN827563.1
cgggccuacauccccagaaacacgcguagcucucacgucgccgcccuacauaagccucucacacuacucugcccccuucuuuccucaacugccuggcuccugacacacugcccugagcauggaccuggaccuugagaggggcccaccgggcccgcgacggcccccucgaggacccccccucuccucuuccauaggccuugcucuccuucuccugcucuuggcgcuacuguuuuggcuguacaucauuaugaguaacuggacuggaggagcccuccuuguccucuaugccuuugcucucaugcuugugauuaucautttgatcatctttatcttcagaagagaccttctctguccacuuggagcccuuugucuacuccuacugatgagtaagtattacaccctttg--ccccacaccccctttcccttactcttccuucucuaacgcacuuucuccucuuuccccagucacccuccugcucaucgcucucuggaauuugcacggacaggcauuguaccuuggaauugugcuguucaucuucgggugcuuacuugguaagaucuaacauucccuaggacuuauuuaccacauccccacuuuuccaacccuaacacucuuuuuuucaacgcagucuuagguaucugggucuacuucuuggagauucucuggcgacttggtgccaccatctggcagcttttggccuucuuccuagccuucuuccuagacauccuccugcucauuauugcucucuaucuacaacaaaacugguggacucuauugguugaucuccuuuggcuccuccuguuucuggcgauuuuaaucuggauguauuaccauggacaacgacacagugaugaacaccaccacgaugacucccucccgcacccucaacaagcuaccgaugauucuagccaucaaucugacucuaacuccaacgagggcagacaccaccugcucgugaguggagccggcgacggacccccacucugcucucaaaaccuaggcgcaccuggaggugguccugacaauggcccacaggacccugacaacacugaugacaauggcccacaggacccugacaacacugaugacaauggc-------------cca------------------------------------------------caggacccugacaacacugaugacaauggcccacaugaccc-------------------------------------------------------------------------------------------------------------------------------------------------------------------------------------------------------------------------------------------
>_R_LN827564.1
cgggccuacaucccaagaaacacgcguuacucugacguagccgcccuacauaagccucucacacugcucugcccccuucuuuccucaacugccuugcuccugacacacugcccugaggauggaacacgaccuugagaggggcccaccgggcccgcgacggccccctcgaggaccccccctctcctcttccctaggccttgcucuccuucuccugcucuuggcgcuacuguucuggcuguauaucguuaugaguaacuggacuggaggagcgcuccuuguccucuauuccuuugcucucaugcuuauuauuaucauucucaucaucuuuaucuucagaagagaccttctctguccacuuggaggccuuggucuacuccuacugaugaguaaguauuacacccuuug-cccccccacccccuuucccuuacgcuuccuucucuaacgcacuuucuccucuuuccccagucacccuccugcucaucgcucucuggaauuugcacggacaggcauuguaccuuggaauugugcuguucaucuuuggcugcuuacuugguaagaucuaacauucccuaggacuuauuuaccacacccucaccuuuccagcccuaacacucuuuuuuucaacgcagucuuaggucucuggaucuacuucuuggagauucucugggggcuuggugccaccaucuggcagcuuuuggccuucauccuagccuucuuccuagccaucauccugcuuauuauugcucucuaucuacaacaaaacugguggacucuauugguugaucuccuuuggcuccuccuguuucuggccauuuuaaucuggauguauuaucauggaccacgacacacugaugaacaccaccacgaugacucccucccgcacccucaacaagcuaccgacgauucuagccaugaaucugacucuaacucccacgagggcagacaccaccugcucgugaguggggccgccgacggacccccacucugcucucaaaaccuaggcgcaccuggaggugguccugacaauggcccacaggacccugacaacacugaugacaauggcccacaggacccugacaacacugaugacaauggc-------------cca---------------caggacccugacaacacugaugacaauggcccacaugaccc----------------------------------------------------------------------------------------------------------------------------------------------------------------------------------------------------------------------------------------------------------------------------
>_R_LN827565.1
cgggccuacaucccaagaaacacgcguuacucugacguagccgcccuacauaagccucucacacugcucugcccccuucuuuccucaacugccuugcuccugacacacugcccugaggauggaacacgaccuugagaggggcccaccgggcccgcgacggccccctcgaggaccccccctctcctcttccctaggccttgcucuccuucuccuccucutggcgctactgttttggctgtacatcgttaugagtgactggactggaggagccctccttgtcctctattcctttgctcucaugcuuauaauuauaautttgatcatctttatcttcagaagagaccttctctguccacuuggagcccuuugucuacuccuacugaugaguaaguauuacacccuuug--ccccacacccccuuucccugacucuuccuucucuaacgcacuuucuccucuuuccccagucacccuccugcucaucgcucucuggaauuugcacggacaggcauuguaccuuggaauugugcuguucaucuucgggugcuuacuugguaagaucuaacauucccuaggaauuauuuaccacacccccacuuuuccaaccctaacactc-ttttttcaacgcagtcttagguaucuggatctacttattggagattcucuggcgacttggtgccaccatctggcagcttttggccuucuuccuagccuucuuccuagacaucauccugcucauuauugcucucuauuuacaacaaaacugguggacucuauugguugaucuccuuuggcuccuccuguuucuggcgauuuuaaucuggauguauuaccauggacaacgacacagugaugaacaccaccacgaugacucccucccgcacccucaacaagcuaccgaugauucuagccaugaaucugacucuaacuccaacgagggcagacaccaccugcucgugacuggagccggcgacggacccccacucugcucucaaaaccuaggcgcaccuggaggugguccugacaaugccccacaggacccugacaacacugaugacaauggcccacaggacccugacaacacugaugacaauggc-------------c---------------cacaggacccugacaacacugaugacaauggcccacagggcccugacaacacugaugacaauggcccacaugacccgcugccucauaacccuagcgacucugcuggaaaugauaaaggcccuccagaauugacggaagagguugaaaacaaaggaggugaccggggcccgccuucgaugacagacgguggcggcggucau---------------------------------------------------------------------------------------------------------------
>_R_LN827566.1
cgggccuacaucccaagaaacacgcguuacucugacguagccgcccuacauaagccucucacacugcucugcccccuucuuuccucaacugccuugcuccugacacacugcccugaggauggaacacgaccuugagaggggcccaccgggcccgcgacggccccctcgaggaccccccctctcctcttccctaggccttgcucuccuucuccuccucuuggcgauacuguuuuggcuguacaucguuaugagtgactggactggaggagccctccttgtcctctattcctttgctcucaugcuuauaauuauaautttgatcatctttatcttcagaagagaccttctctguccacuuggagcccuuugucuacuccuacugaugaguaaguauuacacccuuug--ccccacacccccuuucccugacucuuccuucucuaacgcacuuucuccucuuuccccagucacccuccugcucaucgcucucuggaauuugcacggacaggcauuguaccuuggaauugugcuguucaucuucgggugcuuacuugguaagaucuaacauucccuaggaauuauuuaccacacccccacuuuuccaaccctaacactc-ttttttcaacgcagtcttagguaucuggatctacttattggagattcucuggcgacttggtgccaccatctggcagcttttggccuucuuccuagccuucuuccuagacaucauccugcucauuauugcucucuauuuacaacaaaacugguggacucuauugguugaucuccuuuggcuccuccuguuucuggcgauuuuaaucuggauguauuaccauggacaacgacacagugaugaacaccaccacgaugacucccucccgcacccucaacaagcuaccgaugauucuagccaugaaucugacucuaacuccaacgagggcagacaccaccugcucgugacuggagccggcgacggacccccacucugcucucaaaaccuaggcgcaccuggaggugguccugacaaugccccacaggacccugacaacacugaugacaauggcccacaggacccugacaacacugaugacaauggc-------------c---------------cacaggacccugacaacacugaugacaauggcccacagggcccugacaacacugaugacaauggcccacaugacccgcugccucauaacccuagcgacucugcuggaaaugauaaaggcccuccagaauugacggaagagguugaaaacaaaggaggugaccggggcccgccuucgaugacagacgguggcggcggucau---------------------------------------------------------------------------------------------------------------
>_R_LN827567.1
cgggccuacaucccaagaaacacgcguuacucugacguagccgcccuacauaagccucucacacugcucugcccccuucuuuccucaacugccuugcuccugacacacugcccugaggauggaacacgaccuugagaggggcccaccgggcccgcgacggccccctcgaggaccccccctctcctcttccctaggccttgcucuccuucuccuccucutggcgctactgttttggctgtacatcgttaugagtgactggactggaggagccctccttgtcctctattcctttgctcucaugcuucuaauuauaautttgatcatctttatcttcagaagagaccttctctguccacuuggagcccuuugucuacuccuacugatgagtaagtattacaccctttg--ccccacaccccctttcccttactcttccuucucuaacgcacuuucuccucuuuccccagucacccuccugcucaucgcucucuggaauuugcgcggacaggcauuguaccuuggaauugugcuguucaucuucgggugcuuacuugguaagaucuaacauucccuaggaauuauuuaccacacccccacuuuucccgccctaacactc-ttttttcaacgcagtcttaggucucuggatctacttattggagattcucuggcgacttggtgccaccatctggcagcttttggccuucuuccuagccuucuuccuagaccucauccugcucauuauugcucucuaucuacaacaaaacugguggacucuauugguugaucuccuuuggcuccuccuguuucuggcgauuuuaaucuggauguauuaccauggacaacgacacagugaugaacaccaccacgaugacucccucccgcacccucaacaagcuaccgaugauucuagccaugaaucugacucuaacuccaacgaggccagacaccaccugcucgugaguggagccggcgacggacccccacucugcucucaaaaccuaggcgcaccuggaggugguccugacaauggcccacaggacccugacaacacugaugacaauggcccacaggacccugacaacacugaugacaauggc-------------ccacaugacccgcugccucaggacccugacaacacugaugacaauggcccacaggacccugacaacacugaugacaauggcccacaugacccgcugccucauagcccuagcgacucugcuggaaaugauggaggcccuccacaauugacggaagagguucaaaacaaaggaggugaccagggcccgccuuugaugacagacggaggcggcggucau---------------------------------------------------------------------------------------------------------------
>_R_LN827568.1
cgggccuacaucccaagaaacacgcguuacucugacguagccgcccuacauaagccucucacacugcucugcccccuucuuuccucaacugccuugcuccugacacacugcccugaggauggaacacgaccuugagaggggcccaccgggcccgcgacggccccctcgaggaccccccctctcctcttccctaggccttgcucuccuucuccuccucutggcgctactgttttggctgtacatcgttaugagtgactggactggaggagccctccttgtcctctattcctttgctcucaugcuuaugauuauaautttgatcatctttatcttcagaagagaccttctctguccacuuggagcccuuugucuacuccuacugatgagtaagtattacaccctttg--ccccacaccccctttcccttactcttccuucucuaacgcacuuucuccucuuuccccagucacccuccugcucaucgcucucuggaauuugcacggacaggcauuguaccuuggaauugugcuguucaucuucgggugcuuacuugguaagaucuaacauucccuaggaauuauuuaccacacccccacuuuuccaaccctaacactc-ttttttcaacgcagtcttagguaucuggatctacttattggagattcucuggcgacttggtgccaccatctggcagcttttggccuucuuccuagccuucuuccuagacaucauccugcucauuauugcucucuaucuacaacaaaacugguggacucuauugguugaucuccuuuggcuccuccuguuucuggcgauuuuaaucuggauguauuaccauggacaacgacacagugaugaacaccaccacgaugacucccucccgcacccucaacaagcuaccgaugauucugcccaucaaucugacucuaacuccaacgagggcagacaccaccugcucgugacuggagccggcgacggacccccacucugcucucaaaaccuaggcgcaccuggaggugguccugacaaugccccacaggacccugacaacacugaugacaauggcccacaggacccugacaacacugaugacaauggc-------------c---------------cacagggcccugacaacacugaugacaauggcccacagggcccugacaacacugaugacaauggcccacaugacccgcugccucauaacccuagcgacucugcuggaaaugauggaggcccuccagaauugacggaagagguugaaaacaaaggaggugaccggggcccgccuucgaugacagacgguggcggcggucau---------------------------------------------------------------------------------------------------------------
>_R_LN827569.1
----ccuacaucccaagacacacgcguuacucugacguagccgcccuacauaagccucucacacugcucugcccccuucuuuccucaacugccuugcuccugacacacugcccugaggauggaacacgaccuugagaggggcccaccgggcccgcgacggccccctcgaggaccccccctctcctcttccctaggccttgcucuccuucuccuccucutggcgctactgttttggctgtacatcgttaugagtgactggactggaggagccctccttgtcctctattcctttgctcucaugcuuauaauuauaautttgatcatctttatcttcagaagagaccttctctguccacuuggagcccuuugucuacuccuacugatgagtaagtattacaccctttg--ccccacaccccctttcccttactcttccuucucuaacgcacuuucuccucuuuccccagucacccuccugcucaucgcucucuggaauuugcacggacaggcauuguaccuuggaauugugcuguucaucuucgggugcuuacuugguaagaucuaacauucccuaggaauuauuuaccacacccccacuuuucccaccctaacactc-ttttttcaacgcagtcttaggucucuggatctacttattggagattcucuggcgacttggtgccaccatctggcagcttttggccuucuuccuagccuucuuccuagaccucauccugcucauuauugcucucuaucuacaacaaaacugguggacucuauugguugaucuccuuuggcuccuccuguuucuggcgauuuuaaucuggauguauuaccauggacaacgacacagugaugaacaccaccacgaugacucccucccgcacccucaacaagcuaccgaugauucuagccaucaaucugacucuaacuccaacgagggcagacaccaccugcucgugacuggaaccggcgacggacccccacucugcucucaaaaccuaggcgcaccuggaggugguccugacaaugccccacaggacccugacaacacugaugacaauggcccacaggacccugacaacacugaugacaauggc-------------c---------------cacaggacccugacaacacugaugacaauggcccacagggcccugacaacacugaugacaauggcccacagggccc-------------------------------------------------------------------------------------------------------------------------------------------------------------------------------------------------------------------------------------------
>_R_LN827570.1
cgggccuacaucccaagaaacacgcguuacucugacguagccgcccuacauaagccucucacacugcucugcccccuucuuuccucaacugccuugcuccugacacacugcccugaggauggaacacgaccuugagaggggcccaccgggcccgcgacggccccctcgaggaccccccctctcctcttccctaggccttgcucuccuucuccugcucuuggcgcuacuguucuggcuguauaucguuaugaguaacuggacuggaggagcgcuccuuguccucuauuccuuugcucucaugcuuauuauuaucauucucaucaucuuuaucuucagaagagaccttctctguccacuuggaggccuuggucuacuccuacugaugaguaaguauuacacccuuug-cccccccacccccuuucccuuacgcuuccuucucuaacgcacuuucuccucuuuccccagucacccuccugcucaucgcucucuggaauuugaacggacaggcauuguaccuuggaauugugcuguucaucuuuggcugcuuacuugguaagaucuaacauucccuaggacuuauuuaccacacccucaccuuuccagcccuaacacucuuuuuuucaacgcagucuuaggucucuggaucuacuucuuggagauucucugggggcuuggugccaccaucuggcagcuuuuggccuucauccuagccuucuuccuagccaucauccugcuuauuauugcucucuaucuacaacaaaacugguggacucuauugguugaucuccuuuggcuccuccuguuucuggccauuuuaaucuggauguauuaucauggaccacgacacacugaugaacaccaccacgaugacucccucccgcacccucaacaagcuaccgaagauucuagccaugaaucugacucuaacuccaacgagggcagacaccaccugcucgugaguggggccggcgacggacccccacucugcucucaaaaccuaggcgcaccuggaggugguccugacaauggcccacaggacccugacaacacugaugacaauggcccacaggacccugacaacacugaugacaauggc-------------cca---------------caggacccugacaacacugaugacaauggcccacaggacccugacaacacugaugacaauggcccacaugacccgcugccucauaacccuagcgacucugcuggaaaugauggaggcccuccaaauuugacggaagagguugaaaacaaaggaggugaccggggcccgccuucgaugacagacgguggcggcggugau------------------ccacaccuuccuacgcugcuuuuggguacuucugguuccgguggagaugaugacgacccccacggcccaguucagcuaagcuacuaugacuaa
>_R_LN827571.1
cgggccuacaucccaagaaacacgcguuacucugacguagccgcccuacauaagccucucacacugcucugcccccuucuuuccucaacugccuugcuccugacacacugcccugaggauggaacacgaccuugagaggggcccaccgggcccgcgacggccccctcgaggaccccccctctcctcttccctaggccttgcucuccuucuccuccucutggcgctactgttttggctgtacatcgttaugagtgactggactggaggagccctccttgtcctctattcctttgctcucaugcuuauaauuauaautttgatcatctttatcttcagaagagaccttctctguccacuuggagcccuuugucuacuccuacugaugaguaaguauuacacccuuug--ccccacacccccuuucccugacucuuccuucucuaacgcacuuucuccucuuuccccagucacccuccugcucaucgcucucuggaauuugcacggacaggcauuguaccuuggaauugugcuguucaucuucgggugcuuacuugguaagaucuaacauucccuaggaauuauuuaccacacccccacuuuuccaaccctaacactc-ttttttcaacgcagtcttagguaucuggatctacttattggagattcucuggcgacttggtgccaccatctggcagcttttggccuucuuccuagccuucuuccuagacaucagccugcucauuauugcucucuauuuacaacaaaacugguggacucuauugguugaucuccuuuggcuccuccuguuucuggcgauuuuaaucuggauguauuaccauggacaacgacacagugaugaacaccaccacgaugacucccucccgcacccucaacaagcuaccgaugauucuagccaugaaucugacucuaacuccaacgagggcagacaccaccugcucgugacuggagccggcgacggacccccacucugcucucaaaaccuaggcgcaccuggaggugguccugacaaugccccacaggacccugacaacacugaugacaauggcccacaggacccugacaacacugaugacaauggc-------------c---------------cacaggacccugacaacacugaugacaauggcccacagggcccugacaacacugaugacaauggcccacaugacccgcugccucauaacccuagcgacucugcuggaaaugauaaaggcccuccagaauugacggaagagguugaaaacaaaggaggugaccggggcccgccuucgaugacagacgguggcggcggucau---------------------------------------------------------------------------------------------------------------
>_R_LN827572.1
----ccuacaucccaagacacacgcguuacucugacguagccgcccuacauaagccucucacacugcucugcccccuucuuuccucaacugccuugcuccugacacacugcccugaggauggaacacgaccuugagaggggcccaccgggcccgcgacggccccctcgaggaccccccctctcctcttccctaggccttgcucuccuucuccuccucutggcgctactgttttggctgtacatcgttaugaguaacuggacuggaggagcccuccuuguccucuauuccuuugcucucaugcuuauaauucuaauuuugcucaucuuuaucuucagaagagaccttctctguccacuuggagcccuuugucuacuccuacugatgagtaagtattacaccctttg--ccccacaccccctttcccttactcttccuucucuaacgcacuuucuccucuuuccccagucacccuccugcucaucgcucucuggaauuugcacggacaggcauuguaccuuggaauugugcuguucaucuucgggugcuuacuugguaagaucuaacauucccuaggaauuauuuaccacacccccacuuuuccaaccctaacactc-ttttttcaacgcagtcttagguaucuggaucuacuuauuggagaugcucuggcgacttggtgccaccatctggcagcttttggccuucuuccuagccuucuuccuagaccucauccugcucauuauugcucucuaucuacaacaaaacugguggacucuauugguugaucuccuuuggcuccuccuguuucuggcgauuuuaaucuggauguauuaccauggacaacgacacagugaugaacaccaccgcgaugacucccucccgcacccucaacaagcuaccgaugauucuggccaugaaucugacucuaacuccaacgagggcagacaccaccugcucgugaguggagccggcgacggacccccacucugcucucaaaaccuaggcgcaccuggaggugguccugacaauggcccacaggacccugacaacacugaugacaauggcccacaggacccugacaacacugaugacaauggc-------------ccacaugacccgcugccucaggacccugacaacacugaugacaauggcccacaggacccugacaacacugaugacaauggcccacaugacccgcugccucauagcccuagcgacucugcuggaaaugauggaggcccuccacaauugacggaagagguugaaaacaaaggaggugaccagggcccgccuuugaugacagacggaggcggcggucau---------------------------------------------------------------------------------------------------------------
>_R_LN827573.1
cggcccuacaucccaagacacacgcguuacucuuacguagccgcccuacauaagccucucacacugcucugcccccuucuuuccucaacugccuugcuccugacacacugcccugaggauggaacacgaccuugagaggggcccaccgggcccgcgacggcccccucgaggacccccccucuccucuuccauacgccuugcucuccuucuccuccucutggcgctactgttttggctgtacatcgttaugagtgactggactggaggagccctccttgtcctctattcctttgctcucaugcuuauaauuaucautttgatcatctttatcttcagaagagaccttctctguccacuuggagcccuuugucuacuccuacugaugaguaaguguuacacccuuug--ccccacacccccuuucccuuacucuuccuucucuaacgcacuuucuccucuuuccccagucacccuccugcucaucgcucucuggaauuugcacggacaggcauuguaccuuggaauugugcuguucaucuucgggugcuuacuugguaagaucuaacauucccuaggaauucuuuaccacacccccacuuuuccaaccctaacactc-ttttttcaacgcagtcttagguaucuggaucuacuuauuggagaugcucuggcgacttggtgccaccatctggcagcttttggccuucuuccuagccuucuuccuagaccucauccugcucauuauugcucucuaucuacaacaaaacugguggacucuauugguugaucuccuuuggcuccuccuguuucuggcgauuuuaaucuggauguauuaccauggacaacgacacagugaugaacaccaccacgaugacucccucccgcacccucaacaagcuaccgaugauucuagccaugaaucugacucuaacuccaacgagggcagacaccaccugcucgugaguggagccggcgacggacccccacucugcucucaaaaccuaggcgcaccuggaggugguccugacaaugccccacaggacccugacaacacugaugacaauggcccacaggacccugacaacacugaugacaauggc-------------ccac---------------agggcccugacaacacugaugacaauggcccacaugaccc----------------------------------------------------------------------------------------------------------------------------------------------------------------------------------------------------------------------------------------------------------------------------
>_R_LN827574.1
cgggccuacaucccaagaaacacgcguuacacugacguagccgcccuacauaagccucucacacugcucugcccccuucuuuccucaacugccuugcuccugacacacugcccugaggauggaacacgaccuugagaggggcccaccgggcccgcgacggccccctcgaggaccccccctctcctcttccctaggccttgcucuccuucuccuccucutggcgctactgttttggctgtacatcgttaugagtgactggactggaggagccctccttgtcctctattcctttgctcucaugcuuauaauuauaautttgatcatctttatcttcagaagagaccttctctguccacuuggagcccuuugucuacuccuacugatgagtaagtattacaccctttg--ccccacaccccctttcccttactcttccuucucuaacgcacuuucuccucuuuccccagucacccuccugcucaucgcucucuggaauuugcacggacaggcauuguaccuuggaauugugcuguucaucuucgggugcuuacuugguaagaucuaacauucccuaggaauuauuuaccacacccccacuuuuccaaccctaacactc-ttttttcaacgcagtcttagguaucuggatctacttattggagattcucuggcgacttggtgccaccatctggcagcttttggccuucuuccuagccuucuuccuagacaucauccugcucauuauugcucucuaucuacaacaaaacugguggacucuauugguugaucuccuuuggcuccuccuguuucuggcgauuuuaaucuggauguauuaccauggacaacgacacagugaugaacaccaccacgaugacucccucccgcacccucaacaagcuaccgaugauucuugccaucaaucugacucuaacuccaacgagggcagacaccaccugcucgugacuggagccggcgacggacccccacucugcucucaaaaccuaggcgcaccuggaggugguccugacaaugccccacaggacccugacaacacugaugacaauggcccacaggacccugacaacacugaugacaauggc-------------c---------------cacagggcccugacaacacugaugacaauggcccacagggcccugacaacacugaugacaauggcccacaugacccgcugccucauaacccuagcgacucugcuggaaaugauggaggcccuccagaauugacggaagagguugaaaacaaaggaggugaccggggcccgccuucgaugacagacgguggcggcggucau---------------------------------------------------------------------------------------------------------------
>_R_LN827575.1
cgggccuacaucccaagaaacacgcguuacucugacguagccgcccuacauaagccucucacacugcucugcccccuucuuuccucaacugccuugcuccugacacacugcccugaggauggaacacgaccuugagaggggcccaccgggcccgcgacggccccctcgaggaccccccctctcctcttccctaggccttgcucuccuucuccuccucutggcgctactgttttggctgtacatcgttaugagtgactggactggaggagccctccttgtcctctattcctttgctcucaugcuuauaauuauaautttgatcatctttatcttcagaagagaccttctctguccacuuggagcccuuugucuacuccuacugatgagtaagtattacaccctttg--ccccacaccccctttcccttactcttccuucucuaacgcacuuucuccucuuuccccagucacccuccugcucaucgcucucuggaauuugcacggacaggcauuguaccuuggaauugugcuguucaucuucgggugcuuacuugguaagaucuaacauucccuaggaauuauuuaccacacccccacuuuuccaaccctaacactc-ttttttcaacgcagtcttagguaucuggaucuacuuauuggagaugcucuggcgacttggtgccaccatctggcagcttttggccuucuuccuagccuucuuccuagaccucauccugcucauuauugcucucuaucuacaacaaaacugguggacucuauugguugaucuccuuuggcuccuccuguuucuggcgauuuuaaucuggauguauuaccauggacaacgacacagugaugaacaccaccacgaugacucccucccgcacccucaacaagcuaccgaugauucuagccaugaaucugacucuaacuccaacgagggcagacaccaccugcucgugaguggagccggcgacggacccccacucugcucucaaaaccuaggcgcaccuggaggucguccugacaauggcccacaggacccugacaacacugaugacaauggcccacaggacccugacaacacugaugacaauggc-------------ccacaugacccgcugccucaggacccugacaacacugaugacaauggcccacaggacccugacaacacugaugacaauggcccacaugacccgcugccucauagcccuagcgacucugcuggaaaugauggaggcccuccacaauugacggaagagguucaaaacaaaggaggugaccagggcccgccuuugaugacagacggaggcggcggucau---------------------------------------------------------------------------------------------------------------
>_R_LN827576.1
cgggccuacaucccaagaaacacgcguuacucugacguagccgcccuacauaagccucucacacugcucugcccccuucuuuccucaacugccuugcuccugacacacugcccugaggauggaacacgaccuugagaggggcccaccgggcccgcgacggccccctcgaggaccccccctctcctcttccctaggccttgcucuccuucuccugcucuuggcgcuacuguucuggcuguauaucguuaugaguaacuggacuggaggagcgcuccuuguccucuauuccuuugcucucaugcuuauuauuaucauucucaucaucuuuaucuucagaagagaccttctctguccacuuggaggccuuggucuacuccuacugaugaguaaguauuacacccuuug-cccccccacccccuuucccuuacgcuuccuucucuaacgcacuuucuccucuuuccccagucacccuccugcucaucgcucucuggaauuugcacggacaggcauuguaccuuggaauugugcuguucaucuucgggugcuuacuugguaagaucuaacauucccuaggaauuauuuaccacacccccacuuuuccaaccctaacactc-ttttttcaacgcagtcttagguaucuggaucuacuuauuggagaugcucuggcgacttggtgccaccatctggcagcttttggccuucuuccuagccuucuuccuagccaucauccugcuuauuauugcucucuaucuacaacaaaacugguggacucuauugguugaucuccuuuggcuccuccuguuucuggccauuuuaaucuggauguauuaucauggaccacgacacacugaugaacaccaccacgaugacucccucccgcacccucaacaagcuaccgacgauucuagccaugaaucuaacucuaacuccaacgagggcagacaccaccugcucgugaguggggccggcgacggacccccacucugcucucaaaaccuaggcgcaccuggaggugguccugacaauggcccacaggacccugacaacacugaugacaauggcccacaggacccugacaacacugaugacaauggc-------------cca---------------caggacccugacaacacugaugacaauggcccacaggacccugacaacacugaugacaauggcccacaggaccc-------------------------------------------------------------------------------------------------------------------------------------------------------------------------------------------------------------------------------------------
>_R_LN827577.1
cgggccuacaucccaagaaacacgcguuacucugacguagccgcccuacauaagccucucacacugcucugcccccuucuuuccucaacugccuugcuccugacacacugcccugaggauggaacacgaccuugagaggggcccaccgggcccgcgacggccccctcgaggaccccccctctcctcttccctaggccttgcucuccuucuccuccucutggcgctactgttttggctgtacatcgttaugagtgactggactggaggagccctccttgtcctctattcctttgctcucaugcuuauaauuauaautttgatcatctttatcttcagaagagaccttctctguccacuuggagcccuuugucuacuccuacugaugaguaaguauuacacccuuug--ccccacacccccuuucccugacucuuccuucucuaacgcacuuucuccucuuuccccagucacccuccugcucaucgcucucuggaauuugcacggacaggcauuguaccuuggaauugugcuguucaucuucgggugcuuacuugguaagaucuaacauucccuaggaauuauuuaccacacccccacuuuuccaaccctaacactc-ttttttcaacgcagtcttagguaucuggatctacttattggagattcucuggcgacttggtgccaccatctggcagcttttggccuucuuccuagccuucuuccuagacaucauccugcucauuauugcucucuauuuacaacaaaacugguggacucuauugguugaucuccuuuggcuccuccuguuucuggcgauuuuaaucuggauguauuaccauggacaacgacacagugaugaacaccaccacgaugacucccucccgcacccucaacaagcuaccgaugauucuagccaugaaucugacucuaacuccaacgagggcagacaccaccugcucgugacuggagccggcgacggacccccacucugcucucaaaaccuaggcgcaccuggaggugguccugacaaugccccacaggacccugacaacacugaugacaauggcccacaggacccugacaacacugaugacaauggc-------------c---------------cacaggacccugacaacacugaugacaauggcccacagggcccugacaacacugaugacaauggcccacaugacccgcugccucauaacccuagcgacucugcuggaaaugauaaaggcccuccagaauugacggaagagguugaaaacaaaggaggugaccggggcccgccuucgaugacagacgguggcggcggucau---------------------------------------------------------------------------------------------------------------
>_R_LN827578.1
cgggccuccauccccagaaacacgcauuacucucucguaggcggccuacauaagccucucucacugcucugucagcuucuuuccucacuugccuugcuccugccacaauacccugagcauggaacacgaccuggagaggggcccaccgggcccgcaacggcccccucuacgacccccccucuccucuuccauucuccuugcucuccuucuccugcucuuggcgcuaaucuucuggcuguauaucacuaugaguaacuggacuggaggagcgcuccuuguccucuauuccuuugcucucaugcuuauuauuaucauucucaucaucuuuaucuucagaagagaccttctctguccacuuggaggccuuggucuacuccuacugaugaguaaguauuacacccuuug--ccccccacccccuuucccuuacgcuuacuugucuaacgcacuuucuccucuuuccccagucacccuccugcucaucgcucucuggaauuuacaaggacaggcauuguaccuuggaguugugcuguucaucuucggcugcuuacuugguaaggucuaacauuccauaggacuuauuuaccacacccucacuuuuccaacccuaacacucuuuuuuucaacgcagucuuaggucucuggaucuacuucuuggacauucucuggcggcuuggugccaccaucuggcagcuuuuggccuucauccuagccuucuuacuagacaucauccugcuuaugauugcucucuaucuacaacaaaacugguggacucuauugguugaucuccuuuggcuccuccuguuucuggccauuuuaaucuggauguauuuccauggacaacgacacacugaugaacaccaccacgaugacucccucccgcacccucaacaagcuaccgacgauucuagccaugaaucugacucuaacuccaacgagggcagacaccaccugcucgugaguggagccggugacggacccccacucugcucucaaaaccuaggcgcuccuggaggugguccuaacaauggcccacaggacccugacaacacugaugacaauggcccacaggacccugacaacacugaugacaauggc-------------cca---------------caggacccugacaacacugaugacaauggcccacaggacccugacaacacugaugacaauggcccacaugacccgcagccucauaacccuagcgacccugcuggaaaugauggaggcccuccaacauugacggaagagguugaaaacaaacaaggugaccagggcccgccuccgaugacagacgguggcggcggucau---------------------------------------------------------------------------------------------------------------
>_R_LN827579.1
cgggccuacaucccaagaaacacgcguuacucugacguagccgcccuacauaagccucucacacugcucugcccccuucuuuccucaacugccuugcuccugacacacugcccugaggauggaacacgaccuugagaggggcccaccgggcccgcgacggccccctcgaggaccccccctctcctcttccctaggccttgcucuccuucuccuccucutggcgctactgttttggctgtacatcgttaugagugacuggacuggaggagcccaccuuguccucuauuccuuugcucucaugcuuauaauuauaautttgatcatctttatcttcagaagagaccttctctguccacuuggagcccuuugucuacuccuacugatgagtaagtattacaccctttg--ccccacaccccctttcccttactcttccuucucuaacgcacuuucuccucuuuccccagucacccuccugaucaucgcucucuggaauuugcacggacaggcauuguaccuuggaauugugcuguucaucuucgggugcuuacuugguaagaucuaacauucccuaggaauuauuuaccacacccccacuuuuccaaccctaacactc-ttttttcaacgcagtcttagguaucuggatctacttattggagattcucuggcgacttggtgccaccatctggcagcttttggccuucuuccuagccuucuuccuagacaucauccugcucauuauugcucucuaucuacaacaaaacugguggacucuauugguugaucuccuuuggcuccuccuguuucuggcgauuuuaaucuggauguauuaccauggacaacgacacagugaugaacaccaccacgaugacucccucccgcacccucaacaagcuaccgaugauucuggccaucaaucugacucuaacuccaacgagggcagacaccaccugcucgugacuggagccggcgacggacccccacucugcucucaaaaccuaggcgcaccuggaggugguccugacaaugccccacaggacccugacaacacugaugacaauggcccacaggacccugacaacacugaugacaauggc-------------c---------------cacagggcccugacaacacugaugacaauggcccacagggcccugacaacacugaugacaauggcccacaugacccgcugccucauaacccuagcgacucugcuggaaaugauggaggcccuccagaauugacggaagagguugaaaacaaaggaggugaccggggcccgccuucgaugacagacgguggcggcggucau---------------------------------------------------------------------------------------------------------------
>_R_LN827580.1
cgggccuacaucccaagaaacacgcguuacucugacguagccgcccuacauaagccucucacacugcucugcccccuucuuuccucaacugccuugcuccugacucacugcccugaggauggaacacgaccuugagaggggcccaccgggcccgcgacggccccctcgaggaccccccctctcctcttccctaggccttgcucuccuucuccuccucutggcgctactgttttggctgtacatcgttaugagtgactggactggaggagccctccttgtcctctattcctttgctcucaugcuuauaauuaucautttgatcatctttatcttcagaagagaccttctctguccacuuggagcccuuugucuacuccuacugatgagtaagtattacaccctttg--ccccacaccccctttcccttactcttccuucucuaacgcacuuucuccucuuuccccagucgcccuccugcucaucgcucucuggaauuugcgcggacaggcauuguaccuuggaauugugcuguucaucuucgggugcuuacuugguaagaucuaacauucccuaggaauuauuuaccacacccccacuuuucaaaccctaacactc-ttttttcaacgcagtcttagguaucuggaucuacuuauuggagaugcucuggcgacttggtgccaccatctggcagcttttggccuucuuccuagccuucuuccuagaccucauccugcucauuauugcucucuaucuacaacaaaacugguggacucuauugguugaucuccuuuggcuccuccuguuucuggcgauuuuaaucuggauguauuaccauggacaacgacacagugaugaacaccaccacgaugacucccucccgcacccucaacaagcuaccgaugauucuagccaugaaucugacucuaacuccaacgagggcagacaccaccugcucgugaguggagccggcgacggacccccacuuugcucucaaaaccuaggcgcaccuggaggugguccugacaauggcccacaggacccugacaacacugaugacaauggcccacaggacccugacaacacugaugacaauggc-------------ccacaugacccgcugccucaggacccugacaacacugaugacaauggcccacaggacccugacaacacugaugacaauggcccacaggaccc-------------------------------------------------------------------------------------------------------------------------------------------------------------------------------------------------------------------------------------------
>_R_LN827581.1
cgggccuacaucccaagaaacacgcguuacucugacguagccgcccuacauaagccucucacacugcucugcccccuucuuuccucaacugccuugcuccugacacacugcccugaggauggaacacgaccuugagaggggcccaccgggcccgcgacggccccctcgaggaccccccctctcctcttccctaggccttgcucuccuucuccuccucutggcgctactgttttggctgtacatcgttaugagtgactggactggaggagccctccttgtcctctattcctttgctcucaugcuuauaauuauaautttgatcatctttatcttcagaagagaccttctctguccacuuggagcccuuugucuacuccuacugatgagtaagtattacaccctttg--ccccacaccccctttcccttactcttccuucucuaacgcacuuucuccucuuuccccagucacccuccugcucaucgcucucuggaauuugcacggacaggcauuguaccuuggaauugugcuguucaucuucgggugcuuacuugguaagaucuaacauucccuaggaauuauuuaccacacccccacuuuuccaaccctaacactc-ttttttcaacgcagtcttagguaucuggatctacttattggagattcucuggcgacttggtgccaccatctggcagcttttggccuucuuccuagccuucuuccuagacaucauccugcucauuauugcucucuaucuacaacaaaacugguggacucuauugguugaucuccuuuggcuccuccuguuucuggcgauuuuaaucuggauguauuaccauggacaacgacacagugaugaacaccaccacgaugacucccucccgcacccucaacaagcuaccgaugauucugcccaucaaucugacucuaacuccaacgagggcagacaccaccugcucgugacuggagccggcgacggacccccacucugcucucaaaaccuaggcgcaccuggaggugguccugacaaugccccacaggacccugacaacacugaugacaauggcccacaggacccugacaacacugaugacaauggc-------------c---------------cacagggcccugacaacacugaugacaauggcccacagggcccugacaacacugaugacaauggcccacaugacccgcugccucauaacccuagcgacucugcuggaaaugauggaggcccuccagaauugacggaagagguugaaaacaaaggaggugaccggggcccgccuucgaugacagacgguggcggcggucau---------------------------------------------------------------------------------------------------------------
>_R_LN827582.1
cgggccuacaucccaaggaacacgcguuacucugacguagccgcccuacauaagccucucacacugcucugcccccuucuuuccucaacugccuugcuccugacacacugcccugaggauggaacacgaccuugagaggggcccaccgggcccgcgacggccccctcgaggaccccccctctcctcttccctaggccttgcucuccuucuccuccucutggcgctactgttttggctgtacatcgttaugagugacugggcugcagaagcccuccuuguccucuauuccuuugcucucaugcuuauaauuaucautttgatcatctttatcttcagaagagaccttctctguccacuuggagcccuuugucuacuccuacugatgagtaagtattacaccctttg--ccccacaccccctttcccttactcttccuucucuaacgcacuuucuccucuuuccccagucacccuccugcucaucgcucucuggaauuugcaaggacaggcauuguaccuuggaauugugcuguucgucuucgggugcuuacuugguaagaucuaacauucccuaggaauuauuuaccacacccccacuuuuccaaccctaacactc-ttttttcaacgcagtcttagguaucuggaucuacuucuuggagauucucuggcgacttggtgccaccatctggcagcttttggccuucuuccuagccuucuuccuagaccucauccugcucauuauugcucucuaucuacaacaaaacugguggacucuauugguugaucuccuuuggcuccuccuguuucuggcgauuuuaaucuggauguauuaccauggacaacgacacagugaugaacaccaccacgaugacucccucccgcacccucaacaagcuaccgaugauucuagccaugaaucugacucuaacuccaacgagggcagacaccaccugcucgugaguggagccggcgacggacccccacucugcucucagaaccuaggcgcaccuggaggugguccugacaauggcccacaggacccugacaacacugaugacaauggcccacaggacccugacaacacugaugacaguggc-------------ccacaugacccgcugccucaggacccugacaacacugaugacaauggcccacaggacccugacaacacugaugacaauggcccacaugacccgcugccucauaacccuagcgacucugcuggaaaugauggaggcccuccacaauugacggaagagguugaaaacaaaggaggugaccagggcccgccuuugaugacagacgguggcggcggucau---------------------------------------------------------------------------------------------------------------
>_R_LN827583.1
cgggccuacaucccaagaaacacgcguuacucugacguagccgcccuacauaagccucucacacugcucugcccccuucuuuccucaacugccuugcuccugacacacugcccugaggauggaacacgaccuugagaggggcccaccgggcccgcgacggccccctcgaggaccccccctctcctcttccctaggccttgcucuccuucuccuccucutggcgctactgttttggctgtacatcgttaugagtgactggactggaggagccctccttgtcctctattcctttgctcucaugcuuauaauucuaautttgatcatctttatcttcagaagagaccttctctguccacuuggagcccuuugucuacuccuacugatgagtaagtattacaccctttg--ccccacaccccctttcccttactcttccuucucuaacgcacuuucuccucuuuccccagucacccuccugcucaucgcucucuggaauuugcacggacaggcauuguaccuuggaauugugcuguucaucuucgggugcuuacuugguaagaucuaacauucccuaggaauuauuuaccacacccccacuuuuccaaccctaacactc-ttttttcaacgcagtcttagguaucuggaucuacuuauuggagaugcucuggcgacttggtgccaccatctggcagcttttggccuucuuccuagccuucuuccuagaccucauccugcucauuauugcucucuaucuacaacaaaacugguggacucuauugguugaucuccuuuggcuccuccuguuucuggcgauuuuaaucuggauguauuaccauggacaacgacacagugaugaacaccaccacgaugacucccucccgcacccucaacaagcuaccgauaauucuagccaugaaucugacucuaacuccaacgagggcagacaccaccugcucgugaguggagccggcgacggacccccacucugcucucaaaaccuaggcgcaccuggaggugguccugacaauggcccacaggacccugacaacacugaugacaauggcccacaggacccugacaacacugaugacaauggc-------------ccacaugacccgcugccucaggacccugacaacacugaugacaauggcccacaggacccugacaacacugaugacaauggcccacaugacccgcugccucauagcccuagcgacucugcuggaaaugauggaggcccuccacaauugacggaagagguucaaaacaaaggaggugaccagggcccgccuuugaugacagacggaggcggcggucau---------------------------------------------------------------------------------------------------------------
>_R_LN827584.1
cgggccuacaucccaagaaacacgcguuacucugacguagccgcccuacauaagccucucacacugcucugcccccuucuuuccucaacugccuugcuccugacacacugcccugaggauggaacacgaccuugagaggggcccaccgggcccgcgacggccccctcgaggaccccccctctcctcttccctaggccttgcucuccuucuccuccucutggcgctactgttttggctgtacatcgttaugagtgactggactggaggagccctccttgtcctctattcctttgctcucaugcuuauaauuauaautttgatcatctttatcttcagaagagaccttctctguccacuuggagcccuuugucuacuccuacugatgagtaagtattacaccctttg--ccccacaccccctttcccttactcttccuucucuaacgcacuuucuccucuuuccccagucacccuccugcucaucgcucucuggaauuugcacggacaggcauuguaccuuggaauugugcuguucaucuucgggugcuuacuugguaagaucuaacauucccuaggaauuauuuaccacacccccacuuucccaaccctaacactc-ttttttcaacgcagtcttagguaucuggatctacttattggagattcucuggcgacttggtgccaccatctggcagcttttggccuucuuccuagccuucuuccuagacaucauccugcucauuauugcucucuaucuacaacaaaacugguggacucuauugguugaucuccuuuggcuccuccuguuucuggcgauuuuaaucuggauguauuaccauggacaacgacacagugaugaacaccaccacgaugacucccucccgcacccucaacaagcuaccgaugauucuagccaugaaucugacucuaacuccaacgagggcagacaccaccugcucgugacuggagccggcgacggacccccacucugcucucaaaaccuaggcgcaccuggaggugguccugacaaugccccacaggacccugacaacacugaugacaauggcccacaggacccugacaacacugaugacaauggc-------------c---------------cacagggcccugacaacacugaugacaauggcccacagggcccugacaacacugaugacaauggcccacaugacccgcugccucauaacccuagcgacucugcuggaaaugauggaggcccuccagaauugacggaagagguugaaaacaaaggaggugaccggggcccgccuucgaugacagacgguggcggcggucau---------------------------------------------------------------------------------------------------------------
>_R_LN827585.1
cgggccuacaucccaagaaacacgcguuacucugacguagccgcccuacauaagccucucacacugcucugcccccuucuuuccucaacugccuugcuccugacacacugcccugaggauggaacacgaccuugagaggggcccaccgggcccgcgacggccccctcgaggaccccccctctcctcttccctaggccttgcucuccuucuccuccucutggcgctactgttttggctgtacatcgttaugagtgactggactggaggagccctccttgtcctctattcctttgctcucaugcuuauaauucuaautttgatcatctttatcttcagaagagaccttctctguccacuuggagcccuuugucuacuccuacugaugaguaaguauuacacccuuug--ccccacacccccuuucccugacucuuccuucucuaacgcacuuucuccucuuuccccagucacccuccugcucaucgcucucuggaauuugcacggacaggcauuguaccuuggaauugugcuguucaucuucgggugcuuacuugguaagaucuaacauucccuaggaauuauuuaccacacccccacuuuuccaaccctaacactc-ttttttcaacgcagtcttagguaucuggatctacttattggagattcucuggcgacttggtgccaccatctggcagcttttggccuucuuccuagccuucuuccuagacaucauccugcucauuauugcucucuauuuacaacaaaacugguggacucuauugguugaucuccuuuggcuccuccuguuucuggcgauuuuaaucuggauguauuaccauggacaacgacacagugaugaacaccaccacgaugacucccucccgcacccucaacaagcuaccgaugauucuagccaugaaucugacucuaacuccaacgagggcagacaccaccugcucgugacuggagccggcgacggacccccacucugcucucaaaaccuaggcgcaccuggaggugguccugacaaugccccacaggacccugacaacacugaugacaauggcccacaggacccugacaacacugaugacaauggc-------------c---------------cacaggacccugacaacacugaugacaauggcccacagggcccugacaacacugaugacaauggcccacaugacccgcugccucauaacccuagcgacucugcuggaaauaauaaaggcccuccagaauugacggaagagguugaaaacaaaggaggugaccggggcccgccuucgaugacagacgguggcggcggucau---------------------------------------------------------------------------------------------------------------
>_R_LN827586.1
cgggccuccauccccagaaacacgcauuacucucucguaggcggccuacauaagccucucucacugcucugucagcuucuuuccucaguugccuugcuccugccacacuacccugagcauggaacacgaccuggagaggggcccaccgggcccgcaacggcccccucuacgaccccccccccccucuuccauuguccuugcucuccuucuccugcuccuggcgcuaaucuuauggcuguauaucacuaugagugacuggacuggaggagcgcuccuuguccucuauuccuuugcucucaugcuuauuauuaucauucucaucaucuuuaucuucagaagagaccttctctguccacuuggaggccuuggucuacuccuacugaugaguaaguauuacacccuuug--ccccccacccccuuucccuuacgcuuacuugucuaacgcacuuucuccucuuuccccagucacccuccugcucaucgcucucuggaauuuacacggacaggcauuguaccuuggaguugugcuguucaucuucgccugcuuacuugguaaggucuaacauuccauaggacuuauuuaccacacccucacuuuuccaacccuaacacucuuuuuuucaacgcagucuuaggucucuggaucuacuucuuggacauucucuggcggcuuggugccaccaucuggcagcuuuuggccuucauccuagccuucuuacuagacaucauccugcuuaugauugcucucuaucuacaacaaaacugguggacucuauugguugaucuccuuuggcuccuccuguuucuggccauuuuaaucuggauguauuuccauggacaacgacacacugaugaacaccaccacgaugacucccucccgcacccucaacaagcuaccgacgauucuagccaugaaucugacucuaacuccaacgagggcagacaccaccugcuggugaguggagccggugacggacccccacucugcucucaaaaccuaggcgcuccuggaggugguccuaacaauggcccacaggacccugacaacacugaugacaauggcccacaggacccugacaacacugaugacaauggc-------------cca---------------caggacccugacaacacugaugacaauggcccacaggacccugacaacacugaugacaauggcccacaugacccgcagccucauaacccuagcgacccugcuggaaaugauggaggcccuccaacauugacggaagagguugaaaacaaacaaggugaccagggcccgccuccgaugacagacgguggcggcggucau---------------------------------------------------------------------------------------------------------------
>_R_LN827587.1
cggcccuacaucccaagaaacacgcguuacucugacguagccgcccuacauaagccucucacacugcucugcccccuucuuuccucaacugccuugcuccugacacacugcccugaggauggaacacgaccuugagaggggcccaccgggcccgcgacggccccctcgaggaccccccctctcctcttccctaggccttgcucuccuucuccuccucutggcgctactgttttggctgtacatcgttaugagtgactggactggaggagccctccttgtcctctattcctttgctcucauacuuauaauuauaautttgatcatctttatcttcagaagagaccttctctguccacuuggagcccuuugucuacuccuacugatgagtaagtattacaccctttg--ccccacaccccctttcccttactcttccuucucuaacgcacuuucuccucuuuccccagucacccuccugcucaucgcucucuggaauuugcacggacaggcauuguaccuuggaauugugcuguucaucuucgggugcuuacuugguaagaucuaacauucccugggaauuauuuaccacacccccacuuuuccaaccctaacactc-ttttttcaacgcagtcttaggucucuggatctacttattggagattcucuggcgacttggtgccaccatctggcagcttttggccuucuuccuagccuucuuccuagaccucauccugcucauuauugctctctatctgcaacaaaactggtggactctattggttgatctcctttggctcctcctgtttctggcgauuuugaucuggauguauuaccauggacaacgacacagugaugaacaccaccacgaugacucccucccgcacccucaacaagcuaccgaugauucuggccaugaaucugacucuaacuccaacgagggcagacaccaccugcucgugacuggagccggcgacggacccccacucugcucucaaaaccuaggcgcaccuggaggugguccugacaauggcccacaggacccugacaacacugaugacaauggcccacaggacccugacaacacugaugacaauggc-------------c---------------cacaggacccugacaacacugaugacaauggcccacaggacccugacaacacugcugacaauggcccacaugacccgcugccucauaacccuagcgacucugcuggaaaugauggaggcccaccaaauuugacggaagagguugaaaacaaaggaggugaccggggcccgccuucgaugacagacgguggcggcggugau------------------ccacaccuuccuacgcugcuuuuggguacuucugguuccgguggagaugaugacgacccccacggcccaguucagcuaagcuacuaugacuaa
>_R_LN827588.1
cgggccuacaucccaagaaacacgcguuacucugacguagccgcccuacauaagccucucacacugcucugcccccuucuuuccucaacugccuugcuccugacacacugcccugaggauggaacacgaccuugagaggggcccaccgggcccgcgacggccccctcgaggaccccccctctcctcttccctaggccttgcucuccuucuccuccucutggcgctactgttttggctgtacatcgttaugaguaacuggacuggaggagcccuccuuguccucuauuccuuugcucucaugcuuauaauuauaautttgatcatctttatcttcagaagagaccttctctguccacuuggagcccuuugucuacuccuacugatgagtaagtattacaccctttg--ccccacaccccctttcccttactcttccuucucuaacgcacuuucuccucuuuccccagucacccuccugcucaucgcucucuggaauuugcacggacaggcauuguaccuuggaauugugcuguucaucuucgggugcuuacuugguaagaucuaacauucccuaggaauuauuuaccacacccccacuuuuccaaccctaacactc-ttttttcaacgcagtcttagguaucuggaucuacuuauuggagaugcucuggcgacttggtgccaccatctggcagcttttggccuucuuccuagccuucuuccuagaccucauccugcucauuauugcucucuaucuacaacaaaacugguggacucuauugguugaucuccuuuggcuccuccuguuucuggcgauuuuaaucuggauguauuaccauggacaacgacacagugaugaacaccaccacgaugacucccucccgcacccucaacaagcuaccgaugauucuagccaugaaucugacucuaacuccaacgagggcagacaccaccugcucgugaguggagccggcgacggacccccacucugcucucaaaaccuaggcgcaccuggaggugguccugacaauggcccacaggacccugacaacacugaugacaauggcccacaggacccugacaacacugaugacaauggc-------------ccacaggacccu------------------------------------------------gacaacacugaugacaauggcccacaugaccc-------------------------------------------------------------------------------------------------------------------------------------------------------------------------------------------------------------------------------------------
>_R_LN827589.1
cgggccuacaucccaagaaacacgcguuacucugacguagccgcccuacauaagccucucacacugcucugcccccuucuuuccucaacugccuugcuccugacacacugcccugaggauggaacacgaccuugagaggggcccaccgggcccgcgacggccccctcgaggaccccccctctcctcttccctaggccttgcucuccuucuccugcucuuggcgcuacuguucuggcuguauaucguuaugaguaacuggacuggaggagcgcuccuuguccucuauuccuuugcucucaugcuuauuauuaucauucucaucaucuuuaucuucagaagagaccttctctguccacuuggaggccuuggucuacuccuacugaugaguaaguauuacacccuuugccccccccacccccuuucccuuacgcuuccuucucuaacgcacuuucuccucuuuccccagucacccuccugcucaucgcucucuggaauuugcacggacaggcauuguaccuuggaauugugcuguucaucuuugccugcuuacuugguaagaucuaacauucccuaggacuuauuuaccacacccucaccuuuccagcccuaacacucuuuuuuucaacgcagucuuaggucucuggaucuacuucuuggagauucucugggggcuuggugccaccaucuggcagcuuuuggccuucauccuagccuucuuccuagccaucauccugcuuauuauugcucucuaucuacaacaaaacugguggacucuauugguugaucuccuuuggcuccuccuguuucuggccauuuuaaucuggauguauuaucauggaccacgacacacugaugaacaccaccacgaugacucccucccgcacccucaacaagcuaccgacgauucuagccaugaaucugacucuaacuccaacgagggcagacaccaccugcucgugaguggggccggcgacggacccccacucugcucucaaaaccuaggcgcaccuggaggugguccugacaauggcccacaggacccugacaacacugaugacaauggcccacaggacccugacaacacugaugacaauggc-------------cca---------------caggacccugacaacacugaugacaauggcccacaggacccugacaacacugaugacaauggcccacaugacccgcugccucauaacccuagcgacucugcuggaaaugauggaggcccuccaaauuugacggaagagguugaaaacaaaggaggugaccggagcccgccuucgaugacagacgguggcggcggugau------------------ccacaccuuccuacgcugcuuuuggguacuucugguuccgguggagaugaugacgacccccacggcccaguucagcuaagcuacuaugacuaa
>_R_LN827590.1
cgggccuacaucccaagaaacacgcguuacucugacguagccgcccuacauaagccucucacacugcucugcccccuucuuuccucaacugccuugcuccugacacacugcccugaggauggaacacgaccuugagaggggcccaccgggcccgcgacggcccccucgaggacccccccccuccucuucccuaggccuugcucuccuucuccugcucuuggcgcuacuguucuggcuguauaucguuaugaguaacuggacuggaggagcgcuccuuguccucuauuccuuugcucucaugcuuauuauuaucauucucaucaucuuuaucuucagaagagaccttctctguccacuuggaggccuuggucuacuccuacugaugaguaaguauuacacccuuug-cccccccacccccuuucccuuacgcuuccuucucuaacgcacuuucuccucuuuccccagucacccuccugcucaucgcucucuggaauuugcacggacaggcauuguaccuuggaauugugcuguucaucuuuggcugcuuacuugguaagaucuaacauucccuaggacuuauuuaccacacccucaccuuuccagcccuaacacucuuuuuuucaacgcagucuuaggucucuggaucuacuucuuggagauucucugggggcuuggugccaccaucuggcagcuuuuggccuucauccuagccuucuuccuagccaucauccugcuuauuauugcucucuaucuacaacaaaacugguggacucuauugguugaucuccuuuggcuccuccuguuucuggccauuuuaaucuggauguauuaucauggaccacgacacacugaugaacaccaccacgaugacucccucccgcacccucaacaagcuaccgacgauucuagccaugaaucuaacucuaacuccaacgagggcagacaccaccugcucgugaguggggccggcgacggacccccacucugcucucaaaaccuaggcgcaccuggaggugguccugacaauggcccacaggacccugacaacacugaugacaauggcccacaggacccugacaacacugaugacaauggc-------------cca---------------caggacccugacaacacugaugacaauggcccacaggacccugacaacacugaugacaauggcccacaggaccc-------------------------------------------------------------------------------------------------------------------------------------------------------------------------------------------------------------------------------------------
>_R_LN827591.1
cgggccuacauccccagaaacacgcguaacucucacgucgccgcccuacauaagccucucacacuacucugcccccuucuuuccucaacugccuggcuccugacacacugcccugagcauggaccuggaccuugagaggggcccaccgggcccgcgacggcccccucgaggacccccccucuccucuuccauaggccuugcucuccuucuccugcucuuggcgcuacuguuuuggcuguacaucauuaugaguaacuggacuggaggagcccuccuuguccucuaugccuuugcucucaugcuugugauuaucautttgatcatctttatcttcagaagagaccttctctguccacuuggagcccuuugucuacuccuacugatgagtaagtattacaccctttg--ccccacaccccctttcccttactcttccuucucuaacgcacuuucuccucuuuccccagucacccuccugcucaucgcucucuggaauuugcacggacaggcauuguaccuuggaauugugcuguucaucuucgggugcuuacuugguaagaucuaacauucccuaggacuuauuuaccacauccccacuuuuccaacccuaacacucuuuuuuucaacgcagucuuagguaucugggucuacuucuuggagauucucuggcgacttggtgccaccatctggcagcttttggccuucuuccuagccuucuuccuagacauccuccugcucauuauugcucucuaucuacaacaaaacugguggacucuauugguugaucuccuuuggcuccuccuguuucuggcgauuuuaaucuggauguauuaccauggacaacgacacagugaugaacaccaccacgaugacucccucccgcacccucaacaagcuaccgaugauucuagcaaucaaucugacucuaacuccaacgagggcagacaccaccugcucgugaguggagccggcgacggacccccacucugcucucaaaaccuaggcgcaccuggaggugguccugacaauggcccacaggacccugacaacacugaugacaauggcccacaggacccugacaacacugaugacaauggc-------------cca------------------------------------------------caggacccugacaacacugaugacaauggcccacaugaccc-------------------------------------------------------------------------------------------------------------------------------------------------------------------------------------------------------------------------------------------
>_R_LN827592.1
----ccuacaucccaagacacacgcguuacucugacguagccgcccuacauaagccucucacacugcucugcccccuucuuuccucaacugccuugcuccugacacacugcccugaggauggaacacgaccuugagaggggcccaccgggcccgcgacggccccctcgaggaccccccctctcctcttccctaggccttgcucuccuucuccuccucutggcgctactgttttggctgtacatcgttaugagtgactggactggaggagccctccttgtcctctattcctttgctcucaugcuuauaauuauaauuuugcucaucuuuaucuucagaagagaccttctctguccacuuggagcccuuugucuacuccuacugatgagtaagtattacaccctttg--ccccacaccccctttcccttactcttccuucucuaacgcacuuucuccucuuuccccagucacccuccugcucaucgcucucuggaaauugcacggacaggcauuguaccuuggaauugugcuguucaucuucgggugcuuacuugguaagaucuaacauucccuaggaauuauuuaccacacccccacuuuucccaccctaacactc-ttttttcaacgcagtcttaggucucuggatctacttattggagattcucuggcgacttggtgccaccatctggcagcttttggccuucuuccuagccuucuuccuagaccucauccugcucauuauugcucucuaucuacaacaaaacugguggacucuauugguugaucuccuuuggcuccuccuguuucuggcgauuuuaaucuggauguauuaccauggacaacgacacagugaugaacaccaccacgaugacucccucccgcacccucaacaagcuaccgaugauucuagccaugaaucugacucuaacuccaacgagggcagacaccaccugcucgugucuggagccggcgacggacccccacucugcucucaaaaccuaggcgcaccuggaggugguccugacaaugccccacaggacccugacaacacugaugacaauggcccacaggacccugacaacacugaugacaauggc-------------c---------------cacaggacccugacaacacugaugacaauggcccacagggcccugacaacacugaugacaauggcccacagggccc-------------------------------------------------------------------------------------------------------------------------------------------------------------------------------------------------------------------------------------------
>_R_LN827593.1
cgggccuacaucccaagaaacacgcguuacucugacguagccgcccuacauaagccucucacacugcucugcccccuucuguccucaacugccuugcuccugacacacugcccugaggauggaacacgaccuugagaggggcccaccgggcccgcgacggccccctcgaggaccccccctctcctcttccctaggccttgcucuccuucuccuccucutggcgctactgttttggctgtacatcgttaugagugacugggcuggaggagcccuccuuguccucuauuccuuugcucucaugcuuauaauuauaautttgatcatctttatcttcagaagagaccuucuuuguccacuuggagcccuuuguauacuccuacugatgagtaagtattacaccctttg--ccccacaccccctttcccttactcttccuucucuaacgcacuuucuccucuuuccccagucacccuccugcucaucgcucucuggaauuugcacggacaggcauuguaccuuggaauugugcuguucaucuucgggugcuuacuugguaagaucuaacauucccuaggaauuauuuaccacacccccacuuuuccaaccctaacactc-ttttttcaacgcagtcttagguaucuggaucuacuuauuggagaugcucuggcgacttggtgccaccatctggcagcttttggccuucuuccuagccuucuuccuagaccucauccugcucauuauugcucucuaucuacaacaaagcugguggacucuauugguugaucuccuuuggcuccuccuguuucuggcgauuuuaaucuggauguauuaccauggacaacgacacagugaugaacaccaccacgaugacucccucccgcacccucaacaagcuaccgauuauucuagccaugaaucugacucuaacuccaacgagggcagacaccaccugcucgugaguggagccggcgacggacccccacucugcucucaaaaccuaggcgcaccuggaggugguccugacaauggcccacaggacccugacaacacugaugacaauggcccacaggacccugacaacacugaugacaauggc-------------ccacaugacccgcugccucaggacccugacaacacugaugacaauggcccacaggacccugacaacacugaugacaauggcccacaugacccgcugccucauagcccuagcgacucugcuggaaaugauggaggcccuccacaauugacggaagagguucaaaacaaaggaggugaccagggcccgccuuugaugacagacggaggcggcggucau---------------------------------------------------------------------------------------------------------------
>_R_LN827594.1
cgggccuacauccccagaaacacgcguaacucucacgucgccgcccuacauaagccucucacacuacucugcccccuucuuuccucaacugccuggcuccugacacacugcccugagcauggaccuggaccuugagaggggcccaccgggcccgcgacggcccccucgaggacccccccucuccucuuccauaggccuugcucuccuucuccugcucuuggcgcuacuguuuuggcuguacaucauuaugaguaacuggacuggaggagcccuccuuguccucuaugccuuugcucucaugcuugugauuaucautttgatcatctttatcttcagaagagaccttctctguccacuuggagcccuuugucuacuccuacugatgagtaagtattacaccctttg--ccccacaccccctttcccttactcttccuucucuaacgcacuuucuccucuuuccccagucacccuccugcucaucgcucucuggaauuugcaaggacaggcauuguaccuuggaauugugcuguucaucuucgggugcuuacuugguaagaucuaacauucccuaggacuuauuuaccacauccccacuuuuccaacccuaacacucuuuuuuucaacgcagucuuagguaucugggucuacuucuuggagauucucuggcgacttggtgccaccatctggcagcttttggccuucuuccuagccuucuuccuagacauccuccugcucauuauugcucucuaucuacaacaaaacugguggacucuauugguugaucuccuuuggcuccuccuguuucuggcgauuuuaaucuggauguauuaccauggacaacgacacagugaugaacaccaccacgaugacucccucccgcacccucaacaagcuaccgaugauucuagcaaucacucugacucuaacuccaacgagggcagacaccaccugcucgugaguggagccggcgacggacccccacucugcucucaaaaccuaggcgcaccuggaggugguccugacaauggcccacaggacccugacaacacugaugacaauggcccacaggacccugacaacacugaugacaauggc-------------cca------------------------------------------------caggacccugacaacacugaugacaauggcccacaugaccc-------------------------------------------------------------------------------------------------------------------------------------------------------------------------------------------------------------------------------------------
>_R_LN827595.1
----ccuacaucccaagacacacgcguuacucugacguagccgcccuacauaagccucucacacugcucugcccccuucuuuccucaacugccuugcuccugacacacugcccugaggauggaacacgaccuugagaggggcccaccgggcccgcgacggccccctcgaggaccccccctctcctcttccctaggccttgcucuccuucuccuccucutggcgctactgttttggctgtacatcgttaugagtgactggactggaggagccctccttgtcctctattcctttgctcucaugcuuauaauuauaautttgatcatctttatcttcagaagagaccttctctguccacuuggagcccuuugucuacuccuacugatgagtaagtattacaccctttg--ccccacaccccctttcccttactcttccuucucuaacgcacuuucuccucuuuccccagucacccuccugcucaucgcucucuggaauuugcacggacaggcauuguaccuuggaauugugcuguucaucuucgggugcuuacuugguaagaucuaacauucccuaggaauuauuuaccacacccccacuuuucccaccctaacactc-ttttttcaacgcagtcttaggucucuggatctacttattggagattcucuggcgacttggtgccaccatctggcagcttttggccuucuuccuagccuucuuccuagaccucauccugcucauuauugcucucuaucuacaacaaaacugguggacucuauugguugaucuccuuuggcuccuccuguuucuggcgauuuuaaucuggauguauuaccauggacaaccacacagugaugaacaccaccacgaugacucccucccgcacccucaacaagcuaccgaugauucuagccaucaaucugacucuaacuccaacgagggcagacaccaccugcucgugacuggagccggcgacggacccccacucugcucucaaaaccuaggcgcaccuggaggugguccugacaaugccccacaggacccugacaacacugaugacaauggcccacaggacccugacaacacugaugacaauggc-------------c---------------cacaggacccugacaacacugaugacaauggcccacagggcccugacaacacugaugacaauggcccacagggccc-------------------------------------------------------------------------------------------------------------------------------------------------------------------------------------------------------------------------------------------
>_R_LN827596.1
cgggccuacaucccaagaaacacgcguuacucugacguagccgcccuacauaagccucucacacugcucugcccccuucuuuccucaacugccuugcuccugacacacugcccugaggauggaacacgaccuugagaggggcccaccgggcccgcgacggcccccucgaggacccccccucuccucuccccuaggccuuccucuccuucuccugcucuuggcgcuacuguucuggcuguauaucguuaugaguaacuggacuggaggagcgcuccuuguccucuauuccuuugcucucaugcuuauuauuaucauucucaucaucuuuaucuucagaagagaccttctctguccacuuggaggccuuggucuacuccuacugaugaguaaguauuacacccuuug-cccccccacccccuuucccuuacgcuuccuucucuaacgcacuuucuccucuuuccccagucacccuccugcucaucgcucucuggaauuugcacggacaggcauuguaccuuggaauugugcuguucaucuuuggcugcuuacuugguaagaucuaacauucccuaggacuuauuuaccacacccucaccuuuccagcccuaacacucuuuuuuucaacgcagucuuaggucucuggaucuacuucuuggagauucucugggggcuuggugccaccaucuggcagcuuuuggccuucauccuagccuucuuccuagccaucauccugcuuauuauugcucucuaucuacaacaaaacugguggacucuauugguugaucuccuuuggcuccuccuguuucuggccauuuuaaucuggauguauuaucauggaccacgacacacugaugaacaccaccacgaugacucccucccgcacccucaacaagcuaccgacgauucuagccaugaaucugacucuaacuccaacgagggcagacaccaccugcucgugaguggggccggcgacggacccccacucugcucucaaaaccuaggcgcaccuggaggugguccugacaauggcccacaggacccugacaacacugaugacaauggcccacaggacccugacaacacugaugacaauggc-------------cca---------------caggacccugacaacacugaugacaauggcccacaggacccugacaacacugaugacaauggcccacaggaccc-------------------------------------------------------------------------------------------------------------------------------------------------------------------------------------------------------------------------------------------
>_R_LN827597.1
cgggccuacaucccaagaaacacgcguuacucugacguagccgcccuacauaagccucucacacugcucugcccccuucuuuccucaacugccuugcuccugacacacugcccugaggauggaacacgaccuugagaggggcccaccgggcccgcgacggccccctcgaggaccccccctctcctcttccctaggccttgcucuccuucuccuccucutggcgctactgttttggctgtacatcgttaugagtgactggactggaggagccctccttgtcctctattcctttgctcucaugcuuauaauuauaautttgatcatctttatcttcagaagagaccttctctguccacuuggagcccuuuguauacuccuacugatgagtaagtattacaccctttg--ccccacaccccctttcccttactcttccuucucuaacgcacuuucuccucuuuccccagucacccuccugcucaucgcucucuggaauuugcgcggacaggcauuguaccuuggaauugugcuguucaucuucgggugcuuacuugguaagaucuaacauucccuaggaauuauuuaccacacccccacuuuuccaaccctaacactc-ttttttcaacgcagtcttagguaucuggaucuacuuauuggagaugcucuggcgacttggtgccaccatctggcagcttttggccuucuuccuagccuucuuccuagaccucauccugcucauuauugcucucuaucuacaacaaaacugguggacucuauugguugaucuccuuuggcuccuccuguuucuggcgauuuuaaucuggauguauuaccauggacaacgacacagugaugaacaccaccacgaugacucccucccgcacccucaacaagcuaccgaugauucuggccaugaaucugacucuaacuccaacgagggcagacaccaccugcucgugaguggagccggcgacggacccccacucugcucucaaaaccuacgcgcaccuggaggugguccugacaauggcccacaggacccugacaacacugaugacaauggcccacaggacccugacaacacugaugacaauggc-------------ccacaugacccgcugccucaggacccugacaacacugaugacaauggcccacaggacccugacaacacugaugacaauggcccacaugacccgcugccucauagcccuagcgacucugcuggaaaugauggaggcccuccacaauugacggaagagguugaaaacaaaggaggugaccagggcccgccuuugaugacagacggaggcggcggucau---------------------------------------------------------------------------------------------------------------
>_R_LN827739.1
cgggccuacaucccaagaaacacgcguuacucugacguagccgcccuacauaagccucucacacugcucugcccccuucuuuccucaacugccuugcuccugacacacugcccugaggauggaacacgaccuugagaggggcccaccgggcccgcgacggccccctcgaggaccccccctctcctcttccctaggccttgcucuccuucuccuccucutggcgctactgttttggctgtacatcgttaugagtgactggactggaggagccctccttgtcctctattcctttgctcucaugcuuauaauuauaautttgatcatctttatcttcagaagagaccttctctguccacuuggagcccuuuguauacuccuacugatgagtaagtattacaccctttg--ccccacaccccctttcccttactcttccuucucuaacgcacuuucuccucuuuccccagucacccuccugcucaucgcucucuggaauuugcacggacaggcauuguuccuuggaauugugcuguucaucuucgggugcuuacuugguaagaucuaacauucccuaggaauuauuuaccacacccccacuuuuccaaccctaacactc-ttttttcaacgcagtcttagguaucuggaucuacuuauuggagaugcucuggcgacttggtgccaccatctggcagcttttggccuucuuccuagccuucuuccuagaccucauccugcucauuauugcucucuaucuacaacaaaacugguggacucuauugguugaucuccuuuggcuccuccuguuucuggcgauuuuaaucuggauguauuaccauggacaacgacacagugaugaacaccaccacgaugacucccucccgcacccucaacaagcuaccgaugauucuggccaugaaucugacucuaacuccaacgagggcagacaccaccugcucgugaguggagccggcgacggacccccacucugcucucaaaaccuaggcgcaccuggaggugguccugacaauggcccacaggacccugacaacacugaugacaauggcccacaggacccugacaacacugaugacaauggc-------------ccacaugacccgcugccucaggacccugacaacacugaugacaauggcccacaggacccugacaacacugaugacaauggcccacaugacccgcugccucauagcccuagcgacucugcuggaaaugauggaggcccuccacaauugacggaagagguugaaaacaaaggaggugaccagggcccgccuuugaugacagacggaggcggcggucau---------------------------------------------------------------------------------------------------------------
>_R_LN827799.1
cgggccuccauccccagaaacacgcauuacucucucguaggcggccuacauaagccucucucacugcucugucagcuucuuuccucaguugccuugcuccugccacacuacccugagcauggaacacgaccuggagaggggcccaccgggcccgcaacggcacccucuacaaccccccccccccucuuccagugcccuugcucuccuucuccugcuccuggcucuaaucuuauggcuguauaucacuaugagugacugggcuggaggagcgcuccuuguccucuauuccuuugcucucaugcuuauuauuaucauucucaucaucuuuaucuucagaagagaccttctctguccacuuggaggccuuggucuacuccuacugaugaguaaguauuacacccuuug--ccccccacccccuuucccuuacgcuuacuugucuaacgcacuuucuccucuuuccccagucacccuccugcucaucgcucucuggaauuuacaaggacaggcauuguaccuuggaguggugcuguucaucuucgccugcuuacuugguaaggucuaacauuccauaggacuuauuuaccacacccucacuuuuccaacccuaacacucuuuuuuucaacgcagucuuaggucucuggaucuacuucuuggacauucucuggcggcuuggugccaccaucuggcagcuuuuggccuucauccuagccuucuuacuagacaucauccugcuuauuauugcucucuaucuacaacaaaacugguggaaucuauugguugaucuccuuuggcuccuccuguuucuggccauuuuaaucuggauguauuuccauggacaacgacacacugaugaacaccaccacgaugacucacucccgcacccucaacaagcuaccgacgauucuagccaugaaucugacucuaacuccgacgagggcagacaccaccugcucgugaguggagccggugacggacccccacucugcucucaaaaccuaggcgcuccuggaggugguccuaacaauggcccacaggacccugacaacacugaggacaauggcccacaggacccugacaacacugaugacaauggc-------------cca---------------caggacccugacaacacugaugacaauggcccacaggacccugacaacacugaugacaauggcccacaugacccgcagccucauaacccuagcgacccugcuggaaaugauggaggcccuccaacauugacggaagagguugaaaacaaacaaggugaccagggcccgccuccgaugacagacgguggcggcggucau---------------------------------------------------------------------------------------------------------------
>_R_LN827800.1
cggcccuacauccccagaaacacgcguuacucuuacguagccgcccuacauaagccucucacacuacucugcccccuucuuuccucaacugccuugcuccugacacacugcccugagcauggaccacgaccuugagaggggcccaccgggcccgcgacggccccctcgaggaccccccctctcctcttccctaggccttgcucuccuucuccuccucutggcgctactgttttggctgtacatcgttaugaguaacugggcugcaggagcccuccuuguccucuauuccuuugcucucaugcuuauaauuaucautttgatcatctttatcttcagaagagaccttctctguccacuuggagcccuuugucuacuccuacugatgagtaagtattacaccctttg--ccccacaccccctttcccttactcttccuucucuaacgcacuuucuccucuuuccccagucacccuccugcucaucgcucucuggaauuugcgcggacaggcauuguaccuuggaauugugcuguucaucuucggcugcuuacuugguaagaucuaacauucccuaggaauuauuuaccacacccccacuuuuccaaccctaacactc-ttttttcaacgcagtcttagguaucuggatctacttattggagattcucuggcgacttggtgccaccatctggcagcttttggccuucuuccuagccuucuuccuagaccucauccugcucauuauugcucucuaucuacaacaaaacugguggacucuauugguugaucuccuuuggcuccuccuguuucuggcgauuuuaaucuggauguauuaccauggacaacgacacagugaugaacaccaccacgaugacucccucccgcacccucaacaagcuaccgaugauucuagccaugaaucugacucuaacuccgacgagggcagacaccaccugcucgugaguggagccggcgacggacccccacucugcucucagaaccuaggcgcaccuggcggugguccugacaauggcccacaggacccugacaacacugaugacaauggcccacaggacccugacaacacugaugacaguggc-------------ccacaugacccgcugccucaggacccugacaacacggaugacaauggcccacaggacccugacaacacugaugacaauggcccacaugacccgcugccucauagcccuagcgacucugcuggaaaugauggaggcccuccacaauugacggaagagguugaaaacaaaggaggugaccagggcccgccuuugaugacagacgguggcggcggucau---------------------------------------------------------------------------------------------------------------
>_R_LN831023.1
cggcccuacaucccaagaaacacgcguuacucugacguagccgcccuacauaagccucucacacugcucugcccccuucuuuccucaacugccuugcuccugacacacugcccugaggauggaacacgaccuugagaggggcccaccgggcccgcgacggccccctcgaggaccccccctctcctcttccctaggccttgcucuccuucuccuccucutggcgctactgttttggctgtacatcgttaugagtgactggactggaggagccctccttgtcctctattcctttgctcucauacuuauaauuauaautttgatcatctttatcttcagaagagaccttctctguccacuuggagcccuuugucuacuccuacugatgagtaagtattacaccctttg--ccccacaccccctttcccttactcttccuucucuaacgcacuuucuccucuuuccccagucacccuccugcucaucgcucucuggaauuugcacggacaggcauuguaccuuggaauugugcuguucaucuucgggugcuuacuugguaagaucuaacauucccugggaauuauuuaccacacccccacuuuuccaaccctaacactc-ttttttcaacgcagtcttaggucucuggatctacttattggagattcucuggcgacttggtgccaccatctggcagcttttggccuucuuccuagccuucuuccuagaccucauccugcucauuauugctctctatctgcaacaaaactggtggactctattggttgatctcctttggctcctcctgtttctggcgauuuugaucuggauguauuaccauggacaacgacacagugaugaacaccaccacgaugacucccucccgcacccucaacaagcuaccgaugauucuggccaugaaucugacucuaacuccaacgagggcagacaccaccugcucgugacuggagccggcgacggacccccacucugcucucaaaaccuaggcgcaccuggaggugguccugacaauggcccacaggacccugacaacacugaugacaauggcccacaggacccugacaacacugaugacaauggc-------------c---------------cacaggacccugacaacacugaugacaauggcccacaggacccugacaacacugcugacaauggcccacaugacccgcugccucauaacccuagcgacucugcuggaaaugauggaggcccaccaaauuugacggaagagguugaaaacaaaggaggugaccggggcccgccuucgaugacagacgguggcggcggugau------------------ccacaccuuccuacgcugcuuuuggguacuucugguuccgguggagaugaugacgacccccacggcccaguucagcuaagcuacuaugacuaa
>_R_LR812925.1
cgggccuacauccccagaaacacgcguaacucucacgucgccgcccuacauaagccucucacccuacucugcccccuucuuuccucaacugccuggcuccugacacacugcccugagcauggaccuggaccuugagaggggcccaccgggcccgcgacggcccccucgaggacccccccucuccucuuccauaggccuugcucuccuucuccugcucuuggcgcuacuguuuuggcuguacaucauuaugagugacuggacuggaggagcccuccuuguccucuaugccuuugcucucaugcuugugauuaucautttgatcatctttatcttcagaagagaccttctctguccacuuggagcccuuugucuacuccuacugatgagtaagtattacaccctttg--ccccacaccccctttcccttactcttccuucucuaacgcacuuucuccucuuuccccagucacccuccugcucaucgcucucuggaauuugcacggacaggcauuguaccuuggaauugugcuguucaucuucgggugcuuacuugguaagaucuaacauucccuaggacuuauuuaccacauccccacuuuuccaaccctaacactc-ttttttcaacgcagtcttagguaucugggucuacuucuuggagauucucuggcgacttggtgccaccatctggcagcttttggccuucuuccuagccuucuuccuagacauccuccugcucauuauugcucucuaucuacaacaaaacugguggacucuauugguugaucuccuuuggcuccuccuguuucuggcgauuuuaaucuggauguauuaccauggacaacgacacagugaugaacaccaccacgaugacucccucccgcacccucaacaagcuaccgaugcuucuggccaucaaucugacucuaacuccaacgagggcagacaccaccugcucgugacuggagccggcgacggacccccacucugcucucaaaaccuaggcgcaccuggaggugguccugacaaugccccacaggacccugacaacacugaugacaauggcccacagggcccugacaacacugaugacaauggc-------------cca---------------cagggcccugacaacacugaugacaauggcccacagggcccugacaacacugaugacaauggcccacaugacccgcugccucauaacccuagcgacucugcuggaaaugauggaggcccuccagaauugacggaagagguugaaaacaaaggaggugaccggggcccgccuucgaugacagacgguggcggcggucau---------------------------------------------------------------------------------------------------------------
>_R_LR812977.1
cgggccuacaucccaagaaacacgcguuacucugacguagccgcccuacauaagccucucacacugcucugcccccuucuuuccucaacugccuugcuccugacacacugcccugaggauggaacacgaccuugagaggggcccaccgggcccgcgacggccccctcgaggaccccccctctcctcttccctaggccttgcucuccuucuccuccucutggcgctactgttttggctgtacatcgttaugagtgactggactggaggagccctccttgtcctctattcctttgctcucaugcuuauaauuauaauuuugcucaucuuuaucuucagaagagaccttctctguccacuuggagcccuuugucuacuccuacugaugaguaaguauuacacccuuug--ccccacacccccuuucccugacucuuccuucucuaacgcacuuucuccucuuuccccagucacccuccugcucaucgcucucuggaauuugcacggacaggcauuguaccuuggaauugugcuguucaucuucgggugcuuacuugguaagaucuaacauucccuaggaauuauuuaccacacccccacuuuuccaaccctaacactc-ttttttcaacgcagtcttagguaucuggatctacttattggagattcucuggcgacttggtgccaccatctggcagcttttggccuucuuccuagccuucuuccuagacaucauccugcucauuauugcucucuauuuacaacaaaacugguggacucuauugguugaucuccuuuggcuccuccuuuuucuggcgauuuuaaucuggauguauuaccauggacaacgacacagugaugaacaccaccacgaugacucccucccgcacccucaacaagcuaccgaugauucuagccaugaaucugacucuaacuccaacgagggcagacaccaccugcucgugacuggagccggcgacggacccccacucugcucucaaaaccuaggcgcaccuggaggugguccugacaaugccccacaggacccugacaacacugaugacaauggcccacaggacccugacaacacugaugacaauggc-------------c---------------cacagggcccugacaacacugaugacaauggcccacagggcccugacaacacugaugacaauggcccacaugacccgcugccucauaacccuagcgacucugcuggaaaugauaaaggcccuccagaauugacggaagagguugaaaacaaaggaggugaccggggcccgccuucgaugacagacgguggcggcggucau---------------------------------------------------------------------------------------------------------------
>_R_LR812978.1
cgggccuacauccccagaaacacgcguaacucucacgucgccgcccuacauaagccucucacacuacucugcccccuucuuuccucaacugccuggcuccugacacacugcccugagcauggaccuggaccuugagaggggcccaccgggcccgcgacggcccccucgaggacccccccucuccucuuccauaggccuugcucuccuucuccugcucuuggcgcuacuguuuuggcuguacaucauuaugaguaacuggacuggaggagcccuccuuguccucuaugccuuugcucucaugcuugugauuaucautttgatcatctttatcttcagaagagaccttctctguccacuuggagcccuuugucuacuccuacugatgagtaagtattacaccctttg--ccccacaccccctttcccttactcttccuucucuaacgcacuuucuccucuuuccccagucacccuccugcucaucgcucucuggaauuugcacggacaggcauuguaccuuggaauugugcuguucaucuucgggugcuuacuugguaagaucuaacauucccuaggacuuauuuaccacauccccacuuuuccaaccctaacactc-ttttttcaacgcagtcttagguaucugggucuacuucuuggagauucucuggcgacttggtgccaccatctggcagcttttggccuucuuccuagccuucuuccuagacauccuccugcucauuauugcucucuaucuacaacaaaacugguggacucuauugguugaucuccuuuggcuccuccuguuucuggcgauuuuaaucuggauguauuaccauggacaacgacacagugaugaacaccaccacgaugacucccucccgcacccucaacaagcuaccgaugauucuagcaaucaaucugacucuaacuccaacgagggcagacaccaccugcucgugaguggagccggcgacggacccccacucugcucucaaaaccuaggcgcaccuggaggugguccugacaauggcccacaggacccugacaacacugaugacaauggcccacaggacccugacaacacugaugacaauggc-------------cca---------------caggacccugacaacacugaugacaauggcccacaggacucugacaacacugaugacaauggcccacaugacccgcugccucauaacccuagcgacucugcuggaaaugauggaggcccuccaaauuugacggaagagguugaaaacaaaggaggugaccggggcccgccuucgaugacagacgguggcggcggugau------------------ccacaccuuccuacgcugcuuuuggguacuucugguuccgguggagaugaugacgacccccacggcccaguucagcuaagcuacuaugacuaa
>_R_LR812979.1
cgggccuacaucccaagacacacgcguuacucuuacguagccgcccuacauaagccucucacacugcucugcccccuucuuuccucaacugccuugcuccugacacacugcccugagcauggaccgggaccuugagaggggcccaccgggcccgcgacggccccctcgaggaccccccctctcctcttccctaggccttgcucuccuucuccuccucuuggcgcuacuguuuuggcuguacauuguuaugagtgactggactggaggagccctccttgtcctctattcctttgctcucaugcuuauaauuaucautttgatcatctttatcttcagaagagaccttctctguccacuuggagcccuuugucuacuccuacugaugaguaaguacuacacccuuug--ccccacacccccuuucccuuacucuuccuucucuaacgcacuuucuccucuuuccccagucacccuccugcucaucgcucucuggaauuugcacgaacaggcauuguaccuuggaauugugcuguucaucuucgggugcuuacuugguaagaucuaacauucccuaggaauuauuuaccacacccccacuuuuccaaccctaacactc-ttttttcaacgcagtcttagguaucuggatctacttattggagattcucuggcgacttggtgccaccatctggcagcttttggccuucuuccuagccuucuuccuagacaucauccugcucauuauugcucucuaucuacaacaaaacugguggacucuauugguugaucuccuuuggcuccuccuguuucuggcgauuuuaaucuggauguauuaccauggacaacgacacagugaugaacaccaccacgaugacucccucccgcacccucaacaagcuaccgaugauucuagccgugaaucugacucuaacuccaacgagggcagacaccaccugcucgugacuggagccggcaacggacccccacuuugcucucaaaaccuaggcgcaccuggaggugguccugacaaugccccacaggacccugacaacacugaugacaauggcccacaggacccugacaacacugaugacaauggc-------------c---------------cacagggcccugacaacacugaugacaauggcccacagggcccugacaacacugaugacaauggcccacaugacccgcugccucauaacccuagcgacucugcuggaaaugauggaggcccuccagaauugacggaagagguugaaaacaaaggaggugaccggggcccgccuucgaugacagacgguggcggcggugau------------------ccacaccuuccuacgcugcuuuuggguacuucugguuccgguggagaugaugacgacccccacggcccaguucagcuaagcuacuaugacuaa
>_R_LR812981.1
cgggccuacauccccagaaacacgcguaacucucacgucgccgcccuacauaagccucucacacuacucugcccccuucuuuccucaacugccuggcuccugacacacugcccugagcauggaccucgaccuugagaggggcccaccgggcccgcgacggcccccucgaggacccccccucuccucuuccauaggccuugcucuccuucuccugcucuuggcgcuacuguuuuggcuguacaucauuaugaguaacuugacuggaggagcccuccuuguccucuaugccuuugcucucaugcuugugauuaucautttgatcatctttatcttcagaagagaccttctctguccacuuggagcccuuugucuacuccuacugatgagtaagtattacaccctttg--ccccacaccccctttcccttactcttccuucucuaacgcacuuucuccucuuuccccagucacccuccugcucaucgcucucuggaauuugcacggacaggcauuguaccuuggaauugugcuguucaucuucgggugcuuacuugguaagaucuaacauucccuaggacuuauuuaccacauccccacuuuuccaaccctaacactc-ttttttcaacgcagtcttagguaucugggucuacuucuuggagauucucuggcgacttggtgccaccatctggcagcttttggccuucuuccuagccuucuuccuagacauccuccugcucauuauugcucucuaucuacaacaaaacugguggacucuauugguugaucuccuuuggcuccuccuguuucuggcgauuuuaaucuggauguauuaccauggacaacgacacagugaugaacaccaccacgaugacucccucccgcacccucaacaagcuaccgaugauucuggccaucaaucugacucuaacuccaacgagggcagacaccaccugcucgugacuggagccggcgacggacccccacucugcucucaaaaccuaggcgcaccuggaggugguccugacaaugccccacaggacccugacaacacugaugacaauggcccacaggacccugacaacacugaugacaauggc-------------cca---------------cagggcccugacaacacugaugacaauggcccacagggcccugacaacacugaugacaauggcccacaugacccgcugccucauaacccuagcgacucugcuggaaaugauggaggcccuccagaauugacggaagagguugaaaacaaaggaggugaccggggcccgccuucgaugacagacgguggcggcggugau------------------ccacaccuuccuacacugcuuuuggguacuucugguuccgggggagaugaugacgacccccacggcccaguucagcuaagcuacuaugacuaa
>_R_LR812982.1
cgggccuacaucccaagaaacacgcguuacucugacguagccgcccuacauaagccucucacacugcucugcccccuucuuuccucaacugccuugcuccugacacacugcccugaggauggaacacgaccuugagaggggcccaccgggcccgcgacggccccctcgaggaccccccctctcctcttccctaggccttgcucuccuucuccuccucutggcgctactgttttggctgtacatcgttaugagtgactggactggaggagccctccttgtcctctattcctttgctcucaugcuuauaauuauaautttgatcatctttatcttcagaagagaccttctctguccacuuggagcccuuugucuacuccuacugatgagtaagtattacaccctttg--ccccacaccccctttcccttactcttccuucucuaacgcacuuucuccucuuuccccagucacccuccugcucaucgcucucuggaauuugcacggacaggcauuguaccuuggaauugugcuguucaucuucgggugcuuacuugguaagaucuaacauucccuaggaauuauuuaccacacccccacuuuuccaaccctaacactc-ttttttcaacgcagtcttagguaucuggatctacttattggagattcucuggcgacttggtgccaccatctggcagcttttggccuucuuccuagccuucuuccuagacaucauccugcucauuauugcucucuaucuacaacaaaacugguggacucuauugguugaucuccuuuggcuccuccuguuucuggcgauuuuaaucuggauguauuaccauggacaacgacacagugaugaacaccaccacgaugacucccucccgcacccucaacaagcuaccgaugauucugcccaucaaucugacucuaacuccaacgagggcagacaccaccugcucgugacuggagccggcgacggacccccacucugcucucaaaaccuaggcgcaccuggaggugguccugacaaugccccacaggacccugacaacacugaugacaauggcccacaggacccugacaacacugaugacaauggc-------------c---------------cacagggcccugacaacacugaugacaauggcccacagggcccugacaacacugaugacaauggcccacaugacccgcugccucauaacccuagcgacucugcuggaaaugauggaggcccuccagaauugacggaagagguugaaaacaaaggaggugaccggggcccgccuucgaugacagacgguggcggcggucau---------------------------------------------------------------------------------------------------------------
>_R_LR812983.1
cgggccuacauccccagaaacacgcguagcucucacgucgccgcccuacauaagccucucacacuacucugcccccuucuuuccucaacugccuggcuccugacacacugcccugagcauggaccuggaccuugagaggggcccaccgggcccgcgacggcccccucgaggacccccccucuccucuuccauaggccuugcucuccuucuccugcucuuggcgcuacuguuuuggcuguacaucauuaugaguaacuggacuggaggagcccuccuuguccucuaugccuuugcucucaugcuugugauuaucautttgatcatctttatcttcagaagagaccttctctguccacuuggagcccuuugucuacuccuacugatgagtaagtattacaccctttg--ccccacaccccctttcccttactcttccuucucuaacgcacuuucuccucuuuccccagucacccuccugcucaucgcucucuggaauuugcacggacaggcauuguaccuuggaauucugcuguucaucuucgggugcuuacuugguaagaucuaacauucccuaggacuuauuuaccacauccccacuuuuccaaccctaacactc-ttttttcaacgcagtcttagguaucugggucuacuucuuggagauucucuggcgacttggtgccaccatctggcagcttttggccuucuuccuagccuucuuccuagacauccuccugcucauuauugcucucuaucuacaacaaaacugguggacucuauugguugaucuccuuuggcuccuccuguuucuggcgauuuuaaucuggauguauuaccauggacaacgacacagugaugaacaccaccacgaugacucccucccgcacccucaacaagcuaccgaugauucuagccaucaaucugacucuaacuccaacgagggcagacaccaccugcucgugaguggagccggcgacggacccccacucugcucucaaaaccuaggcgcaccuggaggugguccugacaauggcccacaggacccugacaacacugaugacaauggcccacaggacccugacaacacugaugacaauggc-------------cca---------------caggacccugacaacacugaugacaauggcccacaggacccugacaacacugaugacaauggcccacaugacccgcugccucauaacccuagcgacucugcuggaaaugauggaggcccuccaaauuugacggaagagguugaaaacaaaggaggugaccggggcccgccuucgaugacagacgguggcggcggugau------------------ccacaccuuccuacgcugcuuuuggguacuucugguuccgguggagaugaugacgacccccacggcccaguucagcuaagcuacuaugacuaa
>_R_LR812984.1
cgggccuacaucccaagaaacacgcguuacucugacguagccgcccuacauaagccucucacacugcucugcccccuucuuuccucaacugccuugcuccugacacacugcccugaggauggaccacgaccuugagaggggcccaccgggcccgcgacggccccctcgaggaccccccctctcctcttccctaggccttgcucuccuucuccuccucuuggcgcuacuguuuuggcuguacauccuuaugagtgactggactggaggagccctccttgtcctctattcctttgctcucaugcuuauaauuauaautttgatcatctttatcttcagaagagaccttctctguccacuuggagcccuuugucuacuccuacugatgagtaagtattacaccctttg--ccccacaccccctttcccttactcttccuucucuaacgcacuuucuccucuuuccccagucacccuccugcucaucgcucucuggaauuugcacggacaggcauuguaccuuggaauugugcuguucaucuucgggugcuuacuugguaagaucuaacauucccuaggaauuauuuaccacacccccacuuuuccaaccctaacactc-ttttttcaacgcagtcttagguaucuggatctacttattggagattcucuggcgacttggtgccaccatctggcagcttttggccuucuuccuagccuucuuccuagacaucauccugcucauuauugcucucuaucuacaacaaaacugguggacucuauugguugaucuccuuuggcuccuccuguuucuggcgauuuuaaucuggauguauuaccauggacaacgacacagugaugaacaccaccacgaugacucccucccgcacccucaacaagcuaccgaugauucugcccaucaaucugacucuaacuccaacgagggcagacaccaccugcucgugacuggagccggcgacggacccccacucugcucucaaaaccuaggcgcaccuggaggugguccugacaaugccccacaggacccugacaacacugaugacaauggcccacaggacccugacaacacugaugacaauggc-------------c---------------cacagggcccugacaacacugaugacaauggcccacagggcccugacaacacugaugacaauggcccacaugacccgcugccucauaacccuagcgacucugcuggaaaugauggaggcccuccagaauugacggaagagguugaaaacaaaggaggugaccggggcccgccuucgaugacagacgguggcggcggucau---------------------------------------------------------------------------------------------------------------
>_R_LR812985.1
cgggccuacaucccaagaaacacgcguuacucugacguagccgcccuacauaagccucucacacugcucugcccccuucuuuccucaacugccuugcuccugacucacugcccugaggauggaacacgaccuugagaggggcccaccgggcccgcgacggccccctcgaggaccccccctctcctcttccctaggccttgcucuccuucuccuccucutggcgctactgttttggctgtacatcgttaugagtgactggactggaggagccctccttgtcctctattcctttgctcucaugcuuauaauuaucautttgatcatctttatcttcagaagagaccttctctguccacuuggagcccuuugucuacuccuacugatgagtaagtattacaccctttg--ccccacaccccctttcccttactcttccuucucuaacgcacuuucuccucuuuccccagucgcccuccugcucaucgcucucuggaauuugcgcggacaggcauuguaccuuggaauugugcuguucaucuucgggugcuuacuugguaagaucuaacauucccuaggaauuauuuaccacacccccacuuuuccaaccctaacactc-ttttttcaacgcagtcttagguaucuggaucuacuuauuggagaugcucuggcgacttggtgccaccatctggcagcttttggccuucuuccuagccuucuuccuagaccucauccugcucauuauugcucucuaucuacaacaaaacugguggacucuauugguugaucuccuuuggcuccuccuguuucuggcgauuuuaaucuggauguauuaccauggacaacgacacagugaugaacaccaccacgaugacucccucccgcacccucaacaagcuaccgaugauucuagccaugaaucugacucuaacuccaacgagggcagacaccaccugcucgugaguggagccggcgacggacccccacuuugcucucaaaaccuaggcgcaccuggaggugguccugacaauggcccacaggacccugacaacacugaugacaauggcccacaggacccugacaacacugaugacaauggc-------------ccaca---------------ggacccugacaacacugaugacaauggcccacaggacccugacaacacugaugacaauggcccacaugacccgcugccucauagcccuagcgacucugcuggaaaugauggaggcccuccaaauuugacggaagagguugaaaacaaaggaggugaccggggcccgccuucgaugacagacgguggcggcggugau------------------ccacaccuuccuacgcugcuuuuggguacuucugguuccgguggagaugaugacgacccccacggcccaguucagcuaagcuacuaugacuaa
>_R_LR812987.1
cgggccuacaucccaagaaacacgcguuacucugacguagccgcccuacauaagccucucacacugcucugcccccuucuuuccucaacugccuugcuccugacacacugcccugaggauggaacacgaccuugagaggggcccaccgggcccgcgacggccccctcgaggaccccccctctcctcttccctaggccttgcucuccuucuccuccucutggcgctactgttttggctgtacatcgttaugagtgactggactggaggagccctccttgtcctctattcctttgctcucaugcuuauaauuauaautttgatcatctttatcttcagaagagaccttctctguccacuuggagcccuuugucuacuccuacugaugaguaaguauuacacccuuug--ccccacacccccuuucccugacucuuccuucucuaacgcacuuucuccucuuuccccagucacccuccugcucaucgcucucuggaauuugcacggacaggcauuguaccuuggaauugugcuguucaucuucgggugcuuacuugguaagaucuaacauucccuaggaauuauuuaccacacccccacuuuuccaaccctaacactc-ttttttcaacgcagtcttagguaucuggatctacttattggagattcucuggcgacttggtgccaccatctggcagcttttggccuucuuccuagccuucuuccuagacaucauccugcucauuauugcucucuauuuacaacaaaacugguggacucuauugguugaucuccuuuggcuccuccuguuucuggcgauuuuaaucuggauguauuaccauggacaacgacacagugaugaacaccaccacgaugacucccucccgcacccucaacaagcuaccgaugauucuagccaugcaucugacucuaacuccaacgagggcagacaccaccugcucgugacuggagccggcgacggacccccacucugcucucaaaaccuaggcgcaccuggaggugguccugacaaugccccacaggacccugacaacacugaugacaauggcccacaggacccugacaacacugaugacaauggc-------------c---------------cacaggacccugacaacacugaugacaauggcccacagggcccugacaacacugaugacaauggcccacaugacccgcugccucauaacccuagcgacucugcuggaaaugauagaggcccuccagaauugacggaagagguugaaaacaaaggaggugaccggggcccgccuucgaugacagacgguggcggcggucau---------------------------------------------------------------------------------------------------------------
>_R_LR812988.1
cggcccuacaucccaagacacacgcguuacucuuacguagccgcccuacauaagccucucacacugcucugcccccuucuuuccucaacugccuugcuccugacacacugcccugagcauggaccuggaccuugagaggggcccgccgggcccgcgacggccccctcgaggaccccccctctcctcttccctaggccttgcucuccuucuccuccucutggcgctactgttttggctgtacatcgttaugaguaacuggacuggaggagcccuccuuguccucuauuccuuugcucucaugcuuauaauuaucautttgatcatctttatcttcagaagagaccttctctguccacuuggagcccuuugucuacuccuacugatgagtaagtattacaccctttg--ccccacaccccctttcccttactcttccuucucuaacgcacuuucuccucuuuccccagucacccuccugcucaucgcucucuggaauuugcaaggacaggcauuguaccuuggaauugugcuguucaucuucgggugcuuacuugguaagaucuaacauucccuaggaauuauuuaccacacccccacuuuuccaaccctaacactc-ttttttcaacgcagtcttagguaucuggaucuacuuauuggagaugcucuggcgacttggtgccaccatctggcagcttttggccuucuuccuagccuucuuccuagaccucauccugcucauuauugcucucuaucuacaacaaaacugguggacucuauugguugaucuccuuuggcuccuccuguuucuggcgauuuuaaucuggauguauuaccauggacaacgacacagugaugaacaccaccacgaugacucccucccgcacccucaacaagcuaccgaugauucuagccaugauucugacucuaacuccaacgagggcagacaccaccugcucgugacuggagccggcgacggacccccacucugcucucaaaaccuaggcgcaccuggaggugguccugacaaugccccacaggacccugacaacacugaugacaauggcccacaggacccugacaacacugaugacaauggc-------------ccac---------------aggacccugacaacacugaugacaauggcccacagggcccugacaacacugaugacaauggcccacaugacccgcugccucauaacccuagcgacucugcuggaaaugauaaaggcccuccagaauugacggaagagguugaaaacaaaggaggugaccggggcccgccuucgaugacagacgguggcggcggucau---------------------------------------------------------------------------------------------------------------
>_R_LR812989.1
cgggccuacauccccagaaacacgcguaacucucacgucgccgcccuacauaagccucucacacuacucugcccccuucuuuccucaacugccuggcuccugacacacugcccugagcauggaccuggaccuugagaggggcccaccgggcccgcgacggcccccucgaggacccccccucuccucuuccauaggccuugcucuccuucuccugcucuuggcgcuacuguuuuggcuguacaucauuaugaguaacugcacuggaggagcccuccuuguccucuaugccuuugcucucaugcuugugauuaucautttgatcatctttatcttcagaagagaccttctctguccacuuggagcccuuugucuacuccuacugatgagtaagtattacaccctttg--ccccacaccccctttcccttactcttccuucucucacgcacuuucuccucuuuccccagucacccuccugcucaucgcucucuggaauuugcacggacaggcauuguaccuuggaauugugcuguucaucuucgggugcuuacuugguaagaucuaacauucccuaggacuuauuuaccacauccccacuuuuccaaccctaacactc-ttttttcaacgcagtcttagguaucugggucuacuucuuggagauucucuggcgacttggtgccaccatctggcagcttttggccuucuuccuagccuucuuccuagacauccuccugcucauuauugcucucuaucuacaacaaaacugguggacucuauugguugaucuccuuuggcuccuccuguuucuggcgauuuuaaucuggauguauuaccauggacaacgacacagugaugaacaccaccacgaugacucccucccgcacccucaacaagcuaccgaugauucuagcaaucaaucugacucuaacuccaacgagggcagacaccaccugcucgugaguggagccggcgacggacccccacucugcucucaaaaccuaggcgcaccuggaggugguccugacaauggcccacaggacccugacaacacugaugacaauggcccacaggacccugacaacacugaugacaauggc-------------ccacaggacccucugccacaggacccugacaacacugaugacaauggcccacaggacccugacaacacugaugacaauggcccacaugacccgcugccucauaacccuagcgacucugcuggaaaugauggaggcccuccaaauuugacggaagagguugaaaacaaaggaggugaccggggcccgccuucgaugacagacgguggcggcggugau------------------cc-------------------------------------------------------------------------------------------
>_R_LR812990.1
cgggccuacaucccaagaaacacgcguuacucugacguagccgcccuacauaagccucucacacugcucugcccccuucuuuccucaacugccuugcuccugacacacugcccugaggauggaacacgaccuugagaggggcccaccgggcccgcgacggccccctcgaggaccccccctctcctcttccctaggccttgcucuccuucuccuccucutggcgctactgttttggctgtacatcgttaugaguaacuggacuggaggagcccuccuuguccucuauuccuuugcucucauacuuauaauuaucautttgatcatctttatcttcagaagagaccttctctguccacuuggagcccuuugucuacuccugcugatgagtaagtattacaccctttg--ccccacaccccctttcccttactcttccuucucuaacgcacuuucuccucuuuccccagucacccuccugcucaucgcucucuggaauuugcacggacaggcauuguaccuuggaauugugcuguucaucuucgggugcuuacuugguaagaucuaacauucccuaggaauuauuuaccacacccccacuuuuccaaccctaacactc-ttttttcaacgcagtcttagguaucuggaucuacuuacuggagauucucuggcgacttggtgccaccatctggcagcttttggccuucuuccuagccuucuuccuagacaucauccugcucauuauugcucucuaucuacaacaaaacugguggacucuauugguugaucuccuuuggcuccuccuguuucuggcgauuuuaaucuggauguauuaccauggacaacgacacagugaugaacaccaccacgaugacucccucccgcacccucaacaagcuaccgaugauucuagccaugaaucugacucuaacuccaacgagggcagacaccaccugcucgugacuggagccggcgacggacccccacucugcucucaaaaccuaggcgcaccuggaggugguccugacaauggcccacaggacccugacaacacugaugacaauggcccacaggacccugacaacacuaaugacaauggc-------------c---------------cacaggacccugacaacacugaugacaauggcccacagggcccugacaacacugaugacaauggcccacaugacccgcugccucauaacccuagcgacucugcuggaaaugauggaggcccuccagaauugacggaagagguugaaaacaaaggaggugaccggggcccgccuucgaugacagacgguggcggcggugau------------------ccacaccuuccuacacugcuuuuggguacuucugguuccgguggagaugaugacgacccccacggcccaguucagcuaagcuacuaugacuaa
>_R_LR812991.1
cgggccuacauccccagaaacacgcguaacucucacgucgccgcccuacauaagccucucacacuacucugcccccuucuuuccucaacugccuggcuccugacacacugcccugagcauggaccuggaccuugagaggggcccaccgggcccgcgacggcccccucgaggacccccccucuccucuuccauaggccuugcucuccuucuccugcucuuggcgcuacuguuuuggcuguacaucauuaugagugacuggacuggaggagcccuccuuguccucuaugccuuugcucucaugcuugugauuaucautttgatcatctttatcttcagaagagaccttctctguccacuuggagcccuuugucuacuccuacugatgagtaagtattacaccctttg--ccccacaccccctttcccttactcttccuucucuaacgcacuuucuccucuuuccccagucacccuccugcucaucgcucucuggaauuugcacggacaggcauuguaccuuggaauugugcuguucaucuucgggugcuuacuugguaagaucuaacauucccuaggacuuauuucccacauccccacuuuuccaaccctaacactc-ttttttcaacgcagtcttagguaucugggucuacuucuuggagauucucuggcgacttggtgccaccatctggcagcttttggccuucuuccuagccuucuuccuagacauccuccugcucauuauugcucucuaucuacaacaaaacugguggacucuauugguugaucuccuuuggcuccuccuguuucuggcgauuuuaaucuggauguauuaccauggacaacgacacagugaugaacaccaccacgaugacucccucccgcacccucaacaagcuaccgaugauucuagccaucaaucugacucuaacuccaacgagggcagacaccaccugcucgugacuggagccggcgacggacccccacucugcucucaaaaccuaggcgcaccuggaggugguccugacaaugccccacaggacccugacaacacugaugacaauggcccacaggacccugacaacacugaugacaauggc-------------cca---------------cagggcccugacaacacugaugacaauggcccacagggcccugacaacacugaugacaauggcccacaugacccgcugccucauaacccuagcgacucugcuggaaaugauggaggcccuccagaauugacggaagagguugaaaacaaaggaggugaccggggcccgccuucgaugacagacgguggcggcggugau------------------ccacaccuuccuacacugcuuuuggguacuucugguuccgggggagaugaugacgacccccacggcccaguucagcuaagcuacuaugacuaa
>_R_LR812994.1
cgggccuacaucccaagaaacacgcguuacucugacguagccgcccuacauaagccucucacacugcucugcccccuucuuuccucaacugccuugcuccugacucacugcccugaggauggaacacgaccuugagaggggcccaccgggcccgcgacggccccctcgaggaccccccctctcctcttccctaggccttgcucuccuucuccuccucutggcgctactgttttggctgtacatcgttaugagtgactggactggaggagccctccttgtcctctattcctttgctcucaugcuuauaauuaucautttgatcatctttatcttcagaagagaccttctctguccacuuggagcccuuugucuacuccuacugatgagtaagtattacaccctttg--ccccacaccccctttcccttactcttccuucucuaacgcacuuucuccucuuuccccagucgcccuccugcucaucgcucucuggaauuugcgcggacaggcauuguaccuuggaauugugcuguucaucuucgggugcuuacuugguaagaucuaacauucccuaggaauuauuuaccacacccccacuuuuccaaccctaacactc-ttttttcaacgcagtcttagguaucuggaucuacuuauuggagaugcucuggcgacttggtgccaccatctggcagcttttggccuucuuccuagccuucuuccuagaccucauccugcucauuauugcucucuaucuacaacaaaacugguggacucuauugguugaucuccuuuggcuccuccuguuucuggcgauuuuaaucuggauguauuaccauggacaacgacacagugaugaacaccaccacgaugacucccucccgcacccucaacaagcuaccgaugauucuagccaugaaucugacucuaacuccaacgagggcagacaccaccugcucgugaguggagccggcgacggacccccacuuugcucucaaaaccuaggcgcaccuggaggugguccugacaauggcccacaggacccugacaacacugaugacaauggcccacaggacccugacaacacugaugacaauggc-------------ccaca---------------ggacccugacaacacugaugacaauggcccacaggacccugacaacacugaugacaauggcccacaugacccgcugccucauagcccuagcgacucugcuggaaaugauggaggcccuccacaauugacggaagagguugaaaacaaaggaggugaccagggcccgccuuugaugacagacggaggcggcggugac------------------ccacaccuuccuacgcugcuuuuggguacuucugguuccgguggagaugaugacgacccccacggcccaguucagcuaagcuacuaugacuaa
>_R_LR812995.1
cgggccuacauccccagaaacacgcguaacucucacgucgccgcccuacauaagccucucacacuacucugcccccuucuuuccucaacugccuggcuccugacacacugcccugagcauggaccuggaccuugagaggggcccaccgggcccgcgacggcccccucgaggacccccccucuccucuuccauaggccuugcucuccuucuccugcucuuggcgcuacuguuuuggcuguacaucauuaugaguaacuggacuggaggagcccuccuuguccucuaugccuuugcucucaugcuugugauuaucautttgatcatctttatcttcagaagagaccttctctguccacuuggagcccuuugucuacuccuacugatgagtaagtattacaccctttg--ccccacaccccctttcccttactcttccuucucuaacgcacuuucuccucuuuccccagucacccuccugcucaucgcucucuggaauuugcacggacaggcauuguaccuuggaauugugcuguucaucuucgggugcuuacuugguaagaucuaacauucccuaggacuuauuuaccacauccccacuuuuccaaccctaacactc-ttttttcaacgcagtcttagguaucugggucuacuucuuggagauucucuggcgacttggtgccaccatctggcagcttttggccuucuuccuagccuucuuccuagacauccuccugcucauuauugcucucuaucuacaacaaaacugguggacucuauugguugaucuccuuuggcuccuccuguuucuggcgauuuuaaucuggauguauuaccauggacaacgacacagugaugaacaccaccacgaugacucccucccgcacccucaacaagcuaccgaugauucuagcaaucaaucugacucuaacuccaacgagggcagacaccaccugcucgugaguggagccggcgacggacccccacucugcucucaaaaccuaggcgcaccuggaggugguccugacaauggcccacaggacccugacaacacugaugacaauggcccacaggacccugacaacacugaugacaauggc-------------ccacaugacccgcugccucaggacccugacaacacugaugacaauggcccacaggacccugacaacacugaugacaauggcccacaugacccgcugccucauaacccuagcgacucugcuggaaaugauggaggcccuccaaauuugacggaagagguugaaaacaaaggaggugaccggggcccgccuucgaugacagacgguggcggcgguuau------------------ccacac---------------------------------------------------------------------------------------
>_R_LR812996.1
cgggccuacaucccaagaaacacgcguuacucugacguagccgcccuacauaagccucucacacugcucugcccccuucuuuccucaacugccuugcuccugacucacugcccugaggauggaacacgaccuugagaggggcccaccgggcccgcgacggccccctcgaggaccccccctctcctcttccctaggccttgcucuccuucuccuccucutggcgctactgttttggctgtacatcgttaugaguaacuggacuggaggagcccuccuuguccucuauuccuuugcucucaugcuuauaauuaucautttgatcatctttatcttcagaagagaccttctctguccacuuggagcccuuugucuacuccuacugatgagtaagtattacaccctttg--ccccacaccccctttcccttactcttccuucucuaacgcacuuucuccucuuuccccagucgcccuccugcucaucgcucucuggaauuugcgcggacaggcauuguaccuuggaauugugcuguucaucuucgggugcuuacuugguaagaucuaacauucccuaggaauuauuuaccacacccccacuuuuccaaccctaacactc-ttttttcaacgcagtcttagguaucuggaucuacuuauuggagaugcucuggcgacttggtgccaccatctggcagcttttggccuucuuccuagccuucuuccuagaccucauccugcucauuauugcucucuaucuacaacaaaacugguggacucuauugguugaucuccuuuggcuccuccuguuucuggcgauuuuaaucuggauguauuaccauggacaacgacacagugaugaacaccaccacgaugacucccucccgcacccucaacaagcuaccgaugauucuagccaugaaucugacucuaacuccaacgagggcagacaccaccugcucgugaguggagccggcgacggacccccacuuugcucucaaaaccuaggcgcaccuggaggugguccugacaauggcccacaggacccugacaacacugaugacaauggcccacaggacccugacaacacugaugacaauggc-------------ccaca---------------ggacccugacaacacugaugacaauggcccacaggacccugacaacacugaugacaauggcccacaugacccgcugccucauagcccuagcgacucugcuggaaaugauggaggcccuccacaauugacggaagagguugaaaacaaaggaggugaccagggcccgccuuugaugacagacggaggcggcggugac------------------ccacaccuuccuacgcugcuuuuggguacuucugguuccgguggagaugaugacgacccccacggcccaguucagcuaagcuacuaugacuaa
>_R_LR812997.1
cgggccuacauccccagaaacacgcguaacucucacgucgccgcccuacauaagccucucacacuacucugcccccuucuuuccucaacugccuggcuccugacacacugcccugagcauggaccuggaccuugagaggggcccaccgggcccgcgacggcccccucgaggacccccccucuccucuuccauaggccuugcucuccuucuccugcucuuggcgcuacuguuuuggcuguacaucauuaugaguaacuggacuggaggagccuuccuuguccucuaugccuuugcucucaugcuugugauuaucautttgatcatctttatcttcagaagagaccttctctguccacuuggagcccuuugucuacuccuacugatgagtaagtattacaccctttg--ccccacaccccctttcccttactcttccuucucuaacgcacuuucuccucuuuccccagucacccuccugcucaucgcucucuggaauuugcacggacaggcauuguaccuuggaauugugcuguucaucuucgggugcuuacuugguaagaucuaacauucccuaggacuuauuuaccacauccccacuuuuccaaccctaacactc-ttttttcaacgcagtcttagguaucugggucuacuucuuggagauucucuggcgacttggtgccaccatctggcagcttttggccuucuuccuagccuucuuccuagacauccuccugcucauuauugcucucuaucuacaacaaaacugguggacucuauugguugaucuccuuuggcuccuccuguuucuggcgauuuuaaucuggauguauuaccauggacaacgacacagugaugaacaccaccacgaugacucccucccgcacccucaacaagcuaccgaugauucuagccaucaaucugacucuaacuccaacgagggcagacaccaccugcucgugaguggagccggcgacggacccccacucugcucucaaaaccuaggcgcaccuggaggugguccugacaauggcccacaggacccugacaacacugaugacaauggcccacaggacccugacaacacugaugacaauggc-------------cca---------------caggacccugacaacacugaugacaauggcccacaggacccugacaacacugaugacaauggcccacaugacccgcugccucauaacccuagcgacucugcuggaaaugauggaggcccuccaaauuugacggaagagguugaaaacaaaggaggugaccggggcccgccuucgaugacagacgguggcggcggugau------------------ccacaccuuccuacgcugcuuuuggguacuucugguuccgguggagaugaugacgacccccacggcccaguucagcuaagcuacuaugacuaa
>_R_LR812998.1
cgggccuacauccccagaaacacgcguaacucucacgucgccgcccuacauaagccucucacacuacucugcccccuucuuuccucaacugccuggcuccugacacacugcccugagcauggaccuggaccuugagaggggcccaccgggcccgcgacggcccccucgaggacccccccucuccucuuccauaggccuugcucuccuucuccugcucuuggcgcuacuguuuuggcuguacaucauuaugaguaacuggacuggaggagcccuccuuguccucuaugccuuugcucucaugcuugugauuaucautttgatcatctttatcttcagaagagaccttctctguccacuuggagcccuuugucuacuccuacugatgagtaagtattacaccctttg--ccccacaccccctttcccttactcttccuucucuaacgcacuuucuccucuuuccccagucacccuccugcucaucgcucucuggaauuugcacggacaggcauuguaccuuggaauugugcuguucaucuucgggugcuuacuugguaagaucuaacauucccuaggacuuauuuaccacauccccacuuuuccaaccctaacactc-ttttttcaacgcagtcttagguaucugggucuacuucuuggagauucucuggcgacttggtgccaccatctggcagcttttggccuucuuccuagccuucuuccuagacauccuccugcucauuauugcucucuaucuacaacaaaacugguggacucuauugguugaucuccuuuggcuccuccuguuucuggcgauuuuaaucuggauguauuaccauggacaacgacacagugaugaacaccaccacgaugacucccucccgcacccucaacaagcuaccgaugaaucuagcaaucaaucugacucuaacuccaacgagggcagacaccaccugcucgugaguggagccggcgacggacccccacucugcucucaaaaccuaggcgcaccuggaggugguccugacaauggcccacaggacccugacaacacugaugacaauggcccacaggacccugacaacacugaugacaauggc-------------cca---------------caggacccugacaacacugaugacaauggcccacaggacccugacaacacugaugacaauggcccacaugacccgcugccucauaacccuagcgacucugcuggaaaugauggaggcccuccaaauuugacggaagagguugaaaacaaaggaggugaccggggcccgccuucgaugacagacgguggcggcggugau------------------ccacaccuuccuacgcugcuuuuggguacuucugguuccgguggagaugaugacgacccccacggcccaguucagcuaagcuacuaugacuaa
>_R_LR812999.1
cgggccuacauccccagaaacacgcguaacucucacgucgccgcccuacauaagccucucacacuacucugcccccuucuuuccucaacugccuggcuccugacacacugcccugagcauggaccuggaccuugagaggggcccaccgggcccgcgacggcccccucgaggacccccccucuccucuuccauaggccuugcucuccuucuccugcucuuggcgcuacuguuuuggcuguacaucauuaugaguaacuggacuggaggagccuuccuuguccucuaugccuuugcucucaugcuugugauuaucautttgatcatctttatcttcagaagagaccttctctguccacuuggagcccuuugucuacuccuacugatgagtaagtattacaccctttg--ccccacaccccctttcccttactcttccuucucuaacgcacuuucuccucuuuccccagucacccuccugcucaucgcucucuggaauuugcacggacaggcauuguaccuuggaauugugcuguucaucuucgggugcuuacuugguaagaucuaacauucccuaggacuuauuuaccacauccccacuuuuccaaccctaacactc-ttttttcaacgcagtcttagguaucugggucuacuucuuggagauucucuggcgacttggtgccaccatctggcagcttttggccuucuuccuagccuucuuccuagacauccuccugcucauuauugcucucuaucuacaacaaaacugguggacucuauugguugaucuccuuuggcuccuccuguuucuggcgauuuuaaucuggauguauuaccauggacaacgacacagugaugaacaccaccacgaugacucccucccgcacccucaacaagcuaccgaugauucuagccaucaaucugacucuaacuccaacgagggcagacaccaccugcucgugaguggagccggcgacggacccccacucugcucucaaaaccuaggcgcaccuggaggugguccugacaauggcccacaggacccugacaacacugaugacaauggcccacaggacccugacaacacugaugacaauggc-------------cca---------------caggacccugacaacacugaugacaauggcccacaggacccugacaacacugaugacaauggcccacaugacccgcugccucauaacccuagcgacucugcuggaaaugauggaggcccuccaaauuugacggaagagguugaaaacaaaggaggugaccggggcccgccuucgaugacagacgguggcggcggugau------------------ccacaccuuccuacgcugcuuuuggguacuucugguuccgguggagaugaugacgacccccacggcccaguucagcuaagcuacuaugacuaa
>_R_LR813000.1
cgggccuacaucccaagaaacacgcguuacucugacguagccgcccuacauaagccucucacacugcucugcccccuucuuuccucaacugccuugcuccugacacacugcccugaggauggaacacgaccuugagaggggcccaccgggcccgcgacggccccctcgaggaccccccctctcctcttccctaggccttgcucuccuucuccuccucutggcgctactgttttggctgtacatcgttaugaguaacuggacuggaggagcccuccuuguccucuauuccuuugcucucauacuuauaauuaucautttgatcatctttatcttcagaagagaccttctctguccacuuggagcccuuugucuacuccugcugatgagtaagtattacaccctttg--ccccacaccccctttcccttactcttccuucucuaacgcacuuucuccucuuuccccagucacccuccugcucaucgcucucuggaauuugcacggacaggcauuguaccuuggaauugugcuguucaucuucgggugcuuacuugguaagaucuaacauucccuaggaauuauuuaccacacccccacuuuuccaaccctaacactc-ttttttcaacgcagtcttagguaucuggaucuacuuacuggagauucucuggcgacttggtgccaccatctggcagcttttggccuucuuccuagccuucuuccuagacaucauccugcucauuauugcucucuaucuacaacaaaacugguggacucuauugguugaucuccuuuggcuccuccuguuucuggcgauuuuaaucuggauguauuaccauggacaacgacacagugaugaacaccaccacgaugacucccucccgcacccucaacaagcuaccgaugauucuagccaugaaucugacucuaacuccaacgagggcagacaccaccugcucgugacuggagccggcgacggacccccacucugcucucaaaaccuaggcgcaccuggaggugguccugacaauggcccacaggacccugacaacacugaugacaauggcccacaggacccugacaacacuaaugacaauggc-------------c---------------cacaggacccugacaacacuaaugacaauggcccacagggcccugacaacacugaugacaauggcccacaugacccgcugccucauaacccuagcgacucugcuggaaaugauggaggcccuccagaauugacggaagagguugaaaacaaaggaggugaccggggcccgccuucgaugacagaccguggcggcggugau------------------ccacaccuuccuacacugcuuuuggguacuucugguuccgguggagaugaugacgacccccacggcccaguucagcuaagcuacuaugacuaa
>_R_LR813001.1
cgggccuacauccccagaaacacgcguaacucucacgucgccgcccuacauaagccucucacacuacucugcccccuucuuuccucaacugccuggcuccugacacacugcccugagcauggaccuggaccuugagaggggcccaccgggcccgcgacggcccccucgaggacccccccucuccucuuccauaggccuugcucuccuucuccugcucuuggcgcuacuguuuuggcuguacaucauuaugaguaacuggacuggaggagcccuccuuguccucuaugccuuugcucucaugcuugugauuaucautttgatcatctttatcttcagaagagaccttctctguccacuuggagcccuuugucuacuccuacugatgagtaagtattacaccctttg--ccccacaccccctttcccttactcttccuucucuaacgcacuuucuccucuuuccccagucacccuccugcucaucgcucucuggaauuugcacggacaggcauuguaccuuggaauugugcuguucaucuucgggugcuuacuugguaagaucuaacauucccuaggacuuauuuaccacauccccacuuuuccaaccctaacactc-ttttttcaacgcagtcttagguaucugggucuacuucuuggagauucucuggcgacttggtgccaccatctggcagcttttggccuucuuccuagccuucuuccuagacauccuccugcucauuauugcucucuaucuacaacaaaacugguggacucuauugguugaucuccuuuggcuccuccuguuucuggcgauuuuaaucuggauguauuaccauggacaacgacacagugaugaacaccaccacgaugacucccucccgcacccucaacaagcuaccgaugauucuggccaucaaucugacucuaacuccaacgagggcagacaccaccugcucgugacuggagccggcgacggacccccacucugcucucaaaaccuaggcgcaccuggaggugguccugacaaugccccacaggacccugacaacacugaugacaauggcccacaggacccugacaacacugaugacaauggc-------------cca---------------cagggcccugacaacacugaugacaauggcccacagggcccugacaacacugaugacaauggcccacaugacccgcugccucauaacccuagcgacucugcuggaaaugauggaggcccuccagaauugacggaagagguugaaaacaaaggaggugaccggggcccgccuucgaugacagacgguggcggcggugau------------------ccacaccuuccuacacugcuuuuggguacuucugguuccgggggagaugaugacgacccccacggcccaguucagcuaagcuacuaugacuaa
>_R_LR813002.1
cgggccuacaucccaagaaacacgcguuacucugacguagccgcccuacauaagccucucacacugcucugcccccuucuuuccucaacugccuugcuccugacacacugcccugaggauggaacacgaccuugagaggggcccaccgggcccgcgacggccccctcgaggaccccccctctcctcttccctaggccttgcucuccuucuccuccucutggcgctactgttttggctgtacatcgttaugagtgactggactggaggagccctccttgtcctctattcctttgctcucaugcuuauaauuauaauuuugcucaucuuuaucuucagaagagaccttctctguccacuuggagcccuuugucuacuccuacugaugaguaaguauuacacccuuug--ccccacacccccuuucccugacucuuccuucucuaacgcacuuucuccucuuuccccagucacccuccugcucaucgcucucuggaauuugcacggacaggcauuguaccuuggaauugugcuguucaucuucgggugcuuacuugguaagaucuaacauucccuaggaauuauuuaccacacccccacuuuuccaaccctaacactc-ttttttcaacgcagtcttagguaucuguaucuacuuauuggagauucucuggcgacttggtgccaccatctggcagcttttggccuucuuccuagccuucuuccuagacaucauccugcucauuauugcucucuauuuacaacaaaacugguggacucuauugguugaucuccuuuggcuccuccuuuuucuggcgauuuuaaucuggauguauuaccauggacaacgacacagugaugaacaccaccacgaugacucccucccgcacccucaacaagcuaccgaugauucuagccaugaaucugacucuaacuccaacgagggcagacaccaccugcucgugacuggagccggcgacggacccccacucugcucucaaaaccuaggcgcaccuggaggugguccugacaaugccccacaggacccugacaacacugaugacaauggcccacaggacccugacaacacugaugacaauggc-------------c---------------cacagggcccugacaacacugaugacaauggcccacagggcccugacaacacugaugacaauggcccacaugacccgcugccucauaacccuagcgacucugcuggaaaugauaaaggcccuccagaauugacggaagagguugaaaacaaaggaggugaccggggcccgccuucgaugacagacgguggcggcggucau---------------------------------------------------------------------------------------------------------------
>_R_LR813003.1
cgggccuacauccccagaaacacgcguaacucucacgucgccgcccuacauaagccucucacacuacucugcccccuucuuuccucaacugccuggcuccugacacacugcccugagcauggaccuggaccuugagaggggcccaccgggcccgcgacggcccccucgaggacccccccucuccucuuccauaggccuugcucuccuucuccugcucuuggcgcuacuguuuuggcuguacaucauuaugaguaacugcacuggaggagcccuccuuguccucuaugccuuugcucucaugcuugugauuaucautttgatcatctttatcttcagaagagaccttctctguccacuuggagcccuuugucuacuccuacugatgagtaagtattacaccctttg--ccccacaccccctttcccttactcttccuucucucacgcacuuucuccucuuuccccagucacccuccugcucaucgcucucuggaauuugcacggacaggcauuguaccuuggaauugugcuguucaucuucgggugcuuacuugguaagaucuaacauucccuaggacuuauuuaccacauccccacuuuuccaaccctaacactc-ttttttcaacgcagtcttagguaucugggucuacuucuuggagauucucuggcgacttggtgccaccatctggcagcttttggccuucuuccuagccuucuuccuagacauccuccugcucauuauugcucucuaucuacaacaaaacugguggacucuauugguugaucuccuuuggcuccuccuguuucuggcgauuuuaaucuggauguauuaccauggacaacgacacagugaugaacaccaccacgaugacucccucccgcacccucaacaagcuaccgaugauucuagcaaucaaucugacucuaacuccaacgagggcagacaccaccugcucgugaguggagccggcgacggacccccacucugcucucaaaaccuaggcgcaccuggaggugguccugacaauggcccacaggacccugacaacacugaugacaauggcccacaggacccugacaacacugaugacaauggc-------------ccacaugacccucugccacaggacccugacaacacugaugacaauggcccacaggacccugacaacacugaugacaauggcccacaugacccgcugccucauaacccuagcgacucugcuggaaaugauggaggcccuccaaauuugacggaagagguugaaaacaaaggaggugaccggggcccgccuucgaugacagacgguggcggcggugau------------------ccaca----------------------------------------------------------------------------------------
>_R_LR813006.1
cgggccuacaucccaagaaacacgcguuacucugacguagccgcccuacauaagccucucacacugcucugcccccuucuuuccucaacugccuugcuccugacacacugcccugaggauggaacacgaccuugagaggggcccaccgggcccgcgacggccccctcgaggaccccccctctcctcttccctaggccttgcucuccuucuccuccucutggcgctactgttttggctgtacatcgttaugagtgactggactggaggagccctccttgtcctctattcctttgctcucaugcuuauaauuauaauuuugcucaucuuuaucuucagaagagaccttctctguccacuuggagcccuuugucuacuccuacugaugaguaaguauuacacccuuug--ccccacacccccuuucccugacucuuccuucucuaacgcacuuucuccucuuuccccagucacccuccugcucaucgcucucuggaauuugcacggacaggcauuguaccuuggaauugugcuguucaucuucgggugcuuacuugguaagaucuaacauucccuaggaauuauuuaccacacccccacuuuuccaaccctaacactc-ttttttcaacgcagtcttagguaucuguaucuacuuauuggagauucucuggcgacttggtgccaccatctggcagcttttggccuucuuccuagccuucuuccuagacaucauccugcucauuauugcucucuauuuacaacaaaacugguggacucuauugguugaucuccuuuggcuccuccuuuuucuggcgauuuuaaucuggauguauuaccauggacaacgacacagugaugaacaccaccacgaugacucccucccgcacccucaacaagcuaccgaugauucuagccaugaaucugacucuaacuccaacgagggcagacaccaccugcucgugacuggagccggcgacggacccccacucugcucucaaaaccuaggcgcaccuggaggugguccugacaaugccccacaggacccugacaacacugaugacaauggcccacaggacccugacaacacugaugacaauggc-------------c---------------cacagggcccugacaacacugaugacaauggcccacagggcccugacaacacugaugacaauggcccacaugacccgcugccucauaacccuagcgacucugcuggaaaugauaaaggcccuccagaauugacggaagagguugaaaacaaaggaggugaccggggcccgccuucgaugacagacgguggcggcggucau---------------------------------------------------------------------------------------------------------------
>_R_LR813009.1
cgggccuacauccccagaaacacgcguaacucucacgucgccgcccuacauaagccucucacacuacucugcccccuucuuuccucaacugccuggcuccugacacacugcccugagcauggaccuggaccuugagaggggcccaccgggcccgcgacggcccccucgaggacccccccucuccucuuccauaggccuugcucuccuucuccugcucuuggcgcuacuguuuuggcuguacaucauuaugaguaacuggacuggaggagcccuccuuguccucuaugccuuugcucucaugcuugugauuaucautttgatcatctttatcttcagaagagaccttctctguccacuuggagcccuuugucuacuccuacugatgagtaagtattacaccctttg--ccccacaccccctttcccttactcttccuucucuaacgcacuuucuccucuuuccccagucacccuccugcucaucgcucucuggaauuugcacggacaggcauuguaccuuggaauugugcuguucaucuucgggugcuuacuugguaagaucuaacauucccuaggacuuauuuaccacauccccacuuuuccaaccctaacactc-ttttttcaacgcagtcttagguaucugggucuacuucuuggagauucucuggcgacttggtgccaccatctggcagcttttggccuucuuccuagccuucuuccuagacauccuccugcucauuauugcucucuaucuacaacaaaacugguggacucuauugguugaucuccuuuggcuccuccuguuucuggcgauuuuaaucuggauguauuaccauggacagcgacacagugaugaacaccaccacgaugacucccucccgcacccucaacaagcuaccgaugauucuagcaaucaaucugacucuaacuccaacgagggcagacaccaccugcucgugaguggagccggcgacggacccccacucugcucucaaaaccuaggcgcaccuggaggugguccugacaauggcccacaggacccugacaacacugaugacaauggcccacaggacccugacaacacugaugacaauggc-------------cca---------------caggacccugacaacacugaugacaauggcccacaggacccugacaacacugaugacaauggcccacaugacccgcugccucauaacccuagcgacucugcuggaaaugauggaggcccuccaaauuugacggaagagguugaaaacaaaggaggugaccggggcccgccuucgaugacagacgguggcggcggugau------------------ccacaccuuccuacgcugcuuuuggguacuucugguuccgguggagaugaugacgacccccacggcccaguucagcuaagcuacuaugacuaa
>_R_LR813014.1
cgggccuacaucccaagaaacacgcguuacucugacguagccgcccuacauaagccucucacacugcucugcccccuucuuuccucaacugccuugcuccugacacacugcccugaggauggaacacgaccuugagaggggcccaccgggcccgcgacggccccctcgaggaccccccctctcctcttccctaggccttgcucuccuucuccuccucutggcgctactgttttggctgtacatcgttaugagtgactggactggaggagccctccttgtcctctattcctttgctcucaugcuuauaauuauaautttgatcatctttatcttcagaagagaccttctctguccacuuggagcccuuugucuacuccuacugatgagtaagtattacaccctttg--ccccacaccccctttcccttactcttccuucucuaacgcacuuucuccucuuuccccagucacccuccugcucaucgcucucuggaauuugcacggacaggcauuguaccuuggaauugugcuguucaucuucgggugcuuacuugguaagaucuaacauucccuaggaauuauuuaccacacccccacuuuuccaaccctaacactc-ttttttcaacgcagtcttagguaucuggatctacttattggagattcucuggcgacttggtgccaccatctggcagcttttggccuucuuccuagccuucuuccuagacaucauccugcucauuauugcucucuaucuacaacaaaacugguggacucuauugguugaucuccuuuggcuccuccuguuucuggcgauuuuaaucuggauguauuaccauggacaacgacacagugaugaacaccaccacgaugacucccucccgcacccucaacaagcuaccgaugauucugcccaucaaucugacucuaacuccaacgagggcagacaccaccugcucgugacuggagccggcgacggacccccacucugcucucaaaaccuaggcgcaccuggaggugguccugacaaugccccacaggacccugacaacacugaugacaauggcccacaggacccugacaacacugaugacaauggc-------------c---------------cacagggcccugacaacacugaugacaauggcccacagggcccugacaacacugaugacaauggcccacaugacccgcugccucauaacccuagcgacucugcuggaaaugauggaggcccuccagaauugacggaagagguugaaaacaaaggaggugaccggggcccgccuucgaugacagacgguggcggcggucau---------------------------------------------------------------------------------------------------------------
>_R_LR813019.1
cgggccuacauccccagaaacacgcguaacucucacgucgccgcccuacauaagccucucacacuacucugcccccuucuuuccucaacugccuggcuccugacacacugcccugagcauggaccuggaccuugagaggggcccaccgggcccgcgacggcccccucgaggacccccccucuccucuuccauaggccuugcucuccuucuccugcucuuggcgcuacuguuuuggcuguacaucauuaugaguaacuggacuggaggagcccuccuuguccucuaugccuuugcucucaugcuugugauuaucautttgatcatctttatcttcagaagagaccttctctguccacuuggagcccuuugucuacuccuacugatgagtaagtattacaccctttg--ccccacaccccctttcccttactcttccuucucuaacgcacuuucuccucuuuccccagucacccuccugcucaucgcucucuggaauuugcacggacaggcauuguaccuuggaauugugcuguucaucuucgggugcuuacuugguaagaucuaacauucccuaggacuuauuuaccacauccccacuuuuccaaccctaacactc-ttttttcaacgcagtcttagguaucugggucuacuucuuggagauucucuggcgacttggtgccaccatctggcagcttttggccuucuuccuagccuucuuccuagacauccuccugcucauuauugcucucuaucuacaacaaaacugguggacucuauugguugaucuccuuuggcuccuccuguuucuggcgauuuuaaucuggauguauuaccauggacaacgacacagugaugaacaccaccacgaugacucccucccgcacccucaacaagcuaccgaugauucuagcaaucaaucugacucuaacuccaacgagggcaggcaccaccugcucgugaguggagccggcgacggacccccacucugcucucaaaaccuaggcgcaccuggaggugguccugacaauggcccacaggacccugacaacacugaugacaauggcccacaggacccugacaacacugaugacaauggc-------------cca---------------caggacccugacaacacugaugacaauggcccacaggacccugacaacacugaugacaauggcccacaugacccgcugccucauaacccuagcgacucugcuggaaaugauggaggcccuccaaauuugacggaagagguugaaaacaaaggaggugaccggggcccgccuucgaugacagacgguggcggcggugau------------------ccacaccuuccuacgcugcuuuuggguacuucugguuccgguggagaugaugacgacccccacggcccaguucagcuaagcuacuaugacuaa
>_R_LR813020.1
--gcccuacaucccaagaaacacgcguuacucugacguagccgcccuacauaagccucucacacugcucugcccccuucuuuccucaacugccuugcuccugacacacugcccugaggauggaacacgaccuugagaggggcccaccgggcccgcgacggccccctcgaggaccccccctctcctcttccctaggccttgcucuccuucuccuccucutggcgctactgttttggctgtacatcgttaugagtgactggactggaggagccctccttgtcctctattcctttgctcucaugcuuauaauuauaautttgatcatctttatcttcagaagagaccttctctguccacuuggagcccuuugucuacuccuacugatgagtaagtattacaccctttg--ccccacaccccctttcccttactcttccuucucuaacgcacuuucuccucuuuccccagucacccuccugcucaucgcucucuggaauuugcacggacaggcauuguaccuuggaauugugcuguucaucuucgggugcuuacuugguaagaucuaacauucccuaggaauuauuuaccacacccccacuuuuccaaccctaacactc-ttttttcaacgcagtcttagguaucuggatctacttattggagattcucuggcgacttggtgccaccatctggcagcttttggccuucuuccuagccuucuuccuagacaucauccugcucauuauugcucucuaucuacaacaaaacugguggacucuauugguugaucuccuuuggcuccuccuguuucuggcgauuuuaaucuggauguauuaccauggacaacgacacagugaugaacaccaccacgaugacucccucccgcacccucaacaagcuaccgaugauucuggccaucaaucugacucuaacuccaacgagggcagacaccaccugcucgugacuggagccggcgacggacccccacucugcucucaaaaccuaggcgcaccuggaggugguccugacaaugccccacaggacccugacaacacugaugacaauggcccacaggacccugacaacacugaugacaauggc-------------ccacagggcccug-accacagggcccugacaacacugaugacaauggcccacagggcccugacaacacugaugacaauggcccacaugacccgcugccucauaacccuagcgacucugcuggaaaugauggaggcccuccagaauugacggaagagguugaaaacaaaggaggugaccggggcccgccuucgaugacagacgguggcggcggucau---------------------------------------------------------------------------------------------------------------
>_R_LR813021.1
cgggccuacauccccagaaacacgcguaacucucacgucgccgcccuacauaagccucucacacuacucugcccccuucuuuccucaacugccuggcuccugacacacugcccugagcauggaccuggaccuugagaggggcccaccgggcccgcgacggcccccucgaggacccccccucuccucuuccauaggccuugcucuccuucuccugcucuuggcgcuacuguuuuggcuguacaucauuaugaguaacuggacuggaggagcccuccuuguccucuaugccuuugcucucaugcuugugauuaucautttgatcatctttatcttcagaagagaccttctctguccacuuggagcccuuugucuacuccuacugatgagtaagtattacaccctttg--ccccacaccccctttcccttactcttccuucucuaacgcacuuucuccucuuuccccagucacccuccugcucaucgcucucuggaauuugcacggacaggcauuguaccuuggaauugugcuguucaucuucgggugcuuacuugguaagaucuaacauucccuaggacuuauuuaccacauccccacuuuuccaaccctaacactc-ttttttcaacgcagtcttagguaucugggucuacuucuuggagauucucuggcgacttggtgccaccatctggcagcttttggccuucuuccuagccuucuuccuagacauccuccugcucauuauugcucucuaucuacaacaaaacugguggacucuauugguugaucuccuuuggcuccuccuguuucuggcgauuuuaaucuggauguauuaccauggacaacgacacagugaugaacaccaccacgaugacucccucccgcacccucaacaagcuaccgaugauucuagcaaucaaucugacucuaacuccaacgagggcagacaccaccugcucgugaguggagccggcgacggacccccacucugcucucaaaaccuaggcgcaccuggaggugguccugacaauggcccacaggacccugacaacacugaugacaauggcccacaggacccugacaacacugaugacaauggc-------------cca---------------caggacccugacaacacugaugacaauggcccacaggacucugacaacacugaugacaauggcccacaugacccgcugccucauaacccuagcgacucugcuggaaaugauggaggcccuccaaauuugacggaagagguugaaaacaaaggaggugaccggggcccgccuucgaugacagacgguggcggcggugau------------------ccacaccuuccuacgcugcuuuuggguacuucugguuccgguggagaugaugacgacccccacggcccaguucagcuaagcuacuaugacuaa
>_R_LR813022.1
cgggccuacaucccaagaaacacgcguuacucugacguagccgcccuacauaagccucucacacugcucugcccccuucuuuccucaacugccuugcuccugacacacugcccugaggauggaacacgaccuugagaggggcccaccgggcccgcgacggccccctcgaggaccccccctctcctcttccctaggccttgcucuccuucuccuccucutggcgctactgttttggctgtacatcgttaugagtgactggactggaggagccctccttgtcctctattcctttgctcucaugcuuauaauuauaautttgatcatctttatcttcagaagagaccttctctguccacuuggagcccuuugucuacuccuacugaugaguaaguauuacacccuuug--ccccacacccccuuucccugacucuuccuucucuaacgcacuuucuccucuuuccccagucacccuccugcucaucgcucucuggaauuugcacggacaggcauuguaccuuggaauugugcuguucaucuucgggugcuuacuugguaagaucuaacauucccuaggaauuauuuaccacacccccacuuuuccaaccctaacactc-ttttttcaacgcagtcttagguaucuggatctacttattggagattcucuggcgacttggtgccaccatctggcagcttttggccuucuuccuagccuucuuccuagacaucauccugcucauuauugcucucuauuuacaacaaaacugguggacucuauugguugaucuccuuuggcuccuccuguuucuggcgauuuuaaucuggauguauuaccauggacaacgacacagugaugaacaccaccacgaugacucccucccgcacccucaacaagcuaccgaugauucuagccaugaaucugacucuaacuccaacgagggcagacaccaccugcucgugacuggagccggcgacggacccccacucugcucucaaaaccuaggcgcaccuggaggugguccugacaaugccccacaggacccugacaacacugaugacaauggcccacaggacccugacaacacugaugacaauggc-------------c---------------cacaggacccugacaacacugaugacaauggcccacagggcccugacaacacugaugacaauggcccacaugacccgcugccucauaacccuagcgacucugcuggaaaugauaaaggcccuccagaauugacggaagagguugaaaacaaaggaggugaccggggcccgccuucgaugacagacgguggcggcggucau---------------------------------------------------------------------------------------------------------------
>_R_LR813023.1
cgggccuacauccccagaaacacgcguaacucucacgucgccgcccuacauaagccucucacacuacucugcccccuucuuuccucaacugccuggcuccugacacacugcccugagcauggaccuggaccuugagaggggcccaccgggcccgcgacggcccccucgaggacccccccucuccucuuccauaggccuugcucuccuucuccugcucuuggcgcuacuguuuuggcuguacaucauuaugaguaacuggacuggaggagcccuccuuguccucuaugccuuugcucucaugcuugugauuaucautttgatcatctttatcttcagaagagaccttctctguccacuuggagcccuuugucuacuccuacugatgagtaagtattacaccctttg--ccccacaccccctttcccttactcttccuucucuaacgcacuuucuccucuuuccccagucacccuccugcucaucgcucucuggaauuugcacggacaggcauuguaccuuggaauugugcuguucaucuucgggugcuuacuugguaagaucuaacauucccuaggacuuauuuaccacauccccacuuuuccaaccctaacactc-ttttttcaacgcagtcttagguaucugggucuacuucuuggagauucucuggcgacttggtgccaccatctggcagcttttggccuucuuccuagccuucuuccuagacauccuccugcucauuauugcucucuaucuacaacaaaacugguggacucuauugguugaucuccuuuggcuccuccuguuucuggcgauuuuaaucuggauguauuaccauggacaacgacacagugaugaacaccaccacgaugacucccucccgcacccucaacaagcuaccgaugauucuagcaaucaaucugacucuaacuccaacgagggcagacaccaccugcucgugaguggagccggcgacggacccccacucugcucucaaaaccuaggcgcaccuggaggugguccugacaauggcccacaggacccugacaacacugaugacaauggcccacaggacccugacaacacugaugacaauggc-------------ccacaugacccgcugccucaggacccugacaacacugaugacaauggcccacaggacccugacaacacugaugacaauggcccacaugacccgcugccucauaacccuagcgacucugcuggaaaugauggaggcccuccaaauuugacggaagagguugaaaacaaaggaggugaccggggcccgccuucgaugacagacgguggcggcggugau------------------ccacac---------------------------------------------------------------------------------------
>_R_LR813024.1
cggcccaacaucccaagaaacacgcguuacucugacguagccgcccuacauaagccucucacacugcucugcccccuucuuuccucaacugccuugcuccugacacacugcccugaggauggaacacgaccuugagaggggcccaccgggcccgcgacggcccccucgaggacccccccucuccucuuccauaguccuugcucuccuucuccuccucutggcgctactgttttggctgtacatcgttaugagtgactggactggaggagccctccttgtcctctattcctttgctcucaugcuuauaauuaucautttgatcatctttatcttcagaagagaccttctctguccacuuggagcccuuugucuacuccuacugatgagtaagtattacaccctttg--ccccacaccccctttcccttactcttccuucucuaacgcacuuucuccucuuuccccagucacccuccugcucaucgcucucuggaguuugcgcggacaggcauuguaccuuggaauugugcuguucaucuucgggugcuuacuugguaagaucuaacauucccuaggaauuauuuaccacacccccacuuuuccaacccuaacacuc-uuuuuccaacgcagucuuagguaucuggatctacttattggagattcucuggcgacttggtgccaccatctggcagcttttggccuucuuccuagccuucuuccuagacaucauccugcucauuauugcucucuauuuacaacaaaacugguggacucuauugguugaucuccuuuggcuccuccuguuucuggcgauuuuaaucuggauguauuaccauggacaacgacacagugaugaacaccaccacgaugacucccucccgcacccucaacaagcuaccgaugauucuacccaugauucugacucuaacuccaacgagggcagacaccaccugcucgugacuggagccggcgacggacccccacucugcucucaaaaccuaggcgcaccuggaggugguccugacaaugccccacaggacccugacaacacugaugacaauggcccacaggacccugacaacacugaugacaauggc-------------ccacaggaccc--ugacaaaggacccugacaacacugaugacaauggcccacagggcccugacaacacugaugacaauggcccacaugacccgcugccucauaacccuagcgacucugcuggaaaugauaaaggcccuccagaauugacggaagagguugaaaacaaaggaggugaccggggcccgccuucgaugacagacgguggcggcggucau---------------------------------------------------------------------------------------------------------------
>_R_LR813026.1
cggcccuacaucccaagaaacacgcguuacucugacguagccgcccuacauaagccucucacacugcucugcccccuucuuuccucaacugccuugcuccugacacacugcccugaggauggaacacgaccuugagaggggcccaccgggcccgcgacggccccctcgaggaccccccctctcctcttccctaggccttgcucuccuucuccuccucutggcgctactgttttggctgtacatcgttaugagtgactggactggaggagccctccttgtcctctattcctttgctcucaugcuuauaauuauaautttgatcatctttatcttcagaagagaccttctctguccacuuggagcccuuugucuacuccuacugatgagtaagtattacaccctttg--ccccacaccccctttcccttactcttccuucucuaacgcacuuucuccucuuuccccagucacccuccugcucaucgcucucuggaauuugcgcggacaggcauuguaccuuggaauugugcuguucaucuucgggugcuuacuugguaagaucuaacauucccuaggaauuauuuaccacacccccacuuuuccaaccctaacactc-ttttttcaacgcagtcttagguaucuggatctacttattggagattcucuggcgacttggtgccaccatctggcagcttttggccuucuuccuagccuucuuccuagacaucauccugcucauuauugcucucuaucuacaacaaaacugguggacucuauugguugaucuccuuuggcuccuccuguuucuggcgauuuuaaucuggauguauuaccauggacaacgacacagugaugaacaccaccacgaugacucccucccgcacccucaacaagcuaccgaugauucugcccaucaaucugacucuaacuccaacgagggcagacaccaccugcucgugacuggagccggcgacggacccccacucugcucucaaaaccuaggcgcaccuggaggugguccugacaaugccccacaggacccugacaacacugaugacaauggcccacaggacccugacaacacugaugacaauggcccacagggcccugc---------------cacagggcccugacaacacugaugacaauggcccacagggcccugacaacacugaugacaauggcccacaugacccgcugccucauaacccuagcgacucugcuggaaaugauggaggcccuccagaauugacggaagagguugaaaacaaaggaggugaccggggcccgccuucgaugacagacgguggcggcggucau---------------------------------------------------------------------------------------------------------------
>_R_LR813027.1
cgggccuacaucccaagaaacacgcguuacucugacguagccgcccuacauaagccucucacacugcucugcccccuucuuuccucaacugccuugcuccugacacacugcccugaggauggaacacgaccuugagaggggcccaccgggcccgcgacggccccctcgaggaccccccctctcctcttccctaggccttgcucuccuucuccuccucutggcgctactgttttggctgtacatcgttaugaguaacuggacuggaggagcccuccuuguccucuauuccuuugcucucauacuuauaauuaucautttgatcatctttatcttcagaagagaccttctctguccacuuggagcccuuugucuacuccugcugatgagtaagtattacaccctttg--ccccacaccccctttcccttactcttccuucucuaacgcacuuucuccucuuuccccagucacccuccugcucaucgcucucuggaauuugcacggacaggcauuguaccuuggaauugugcuguucaucuucgggugcuuacuugguaagaucuaacauucccuaggaauuauuuaccacacccccacuuuuccaaccctaacactc-ttttttcaacgcagtcttagguaucuggaucuacuuacuggagauucucuggcgacttggtgccaccatctggcagcttttggccuucuuccuagccuucuuccuagacaucauccugcucauuauugcucucuaucuacaacaaaacugguggacucuauugguugaucuccuuuggcuccuccuguuucuggcgauuuuaaucuggauguauuaccauggacaacgacacagugaugaacaccaccacgaugacucccucccgcacccucaacaagcuaccgaugauucuagccaugaaucugacucuaacuccaacgagggcagacaccaccugcucgugacuggagccggcgacggacccccacucugcucucaaaaccuaggcgcaccuggaggugguccugacaauggcccacaggacccugacaacacugaugacaauggcccacaggacccugacaacacuaaugacaauggc-------------c---------------cacaggacccugacaacacuaaugacaauggcccacagggcccugacaacacugaugacaauggcccacaugacccgcugccucauaacccuagcgacucugcuggaaaugauggaggcccuccagaauugacggaagagguugaaaacaaaggaggugaccggggcccgccuucgaugacagacgguggcggcggucau---------------------------------------------------------------------------------------------------------------
>_R_LR813028.1
cggcccuacaucccaagacacacgcguuacucuuacgucgccgcccuacauaagccucucacacugcucugcccccuucuuuccucaacugccuugcuccugacacacugcccugagcauggaccuggaccuugagaggggcccgccgggcccgcggcggcccccucgaggacccccccucuccucugcccuaggccuugcucuccuucuccuccucutggcgctactgttttggctgtacatcgttaugaguaacuggacuggaggagcccuccuuguccucuauuccuuugcucucaugcuuauaauuaucautttgatcatctttatcttcagaagagaccttctctguccacuuggagcccuuugucuacuccuacugatgagtaagtattacaccctttg--ccccacaccccctttcccttactcttccuucucuaacgcacuuucuccucuuuccccagucacccuccugcucaucgcucucuggaauuugcacggacaggcauuguaccuuggaauugugcuguucaucuucgggugcuuacuugguaagaucuaacauucccuaggaauucuuuaccacacccccacuuuuccaaccctaacactc-ttttttcaacgcagtcttagguaucuggaucuacgucuuggagaugcucuggcgacttggtgccaccatctggcagcttttggccuucuuccuagccuucuuccuagaccucauccugcucauuauugcucucuaucuacaacaaaacugguggacucuauugguugaucuccuuuggcuccuccuguuucuggcgauuuuaaucuggauguauuaccauggacaacgacacagugaugaacaccaccacgaugacucccucccgcacccucaacaagcuaccgaugauucuagccaugaaucugacucuaacuccaacgagggcagacaccaccugcucgugaguggagccggcgacggacccccacucugcucucaaaaccuaggcgcaccuggaggugguccugacaauggcccacaggacccugacaacacugaugacaauggcccacaggacccugacaacacugaugacaauggc-------------ccacaugacccgcugccucaggacccugacaacacugaugacaauggcccacaggacccugacaacacugaugacaauggcccacaugacccgcugccucauagcccuagcgacucugcuggaaaugauggaggcccuccacaauugacggaagagguugaaaacaaaggaggugaccagggcccgccuuugaugacagacggaggcggcggucau---------------------------------------------------------------------------------------------------------------
>_R_LR813029.1
cgggccuacaucccaagaaacacgcguuacucugacguagccgcccuacauaagccucucacacugcucugcccccuucuuuccucaacugccuugcuccugacacacugcccugaggauggaacacgaccuugagaggggcccaccgggcccgcgacggcccccucgaggacccccccucuccucuuccauaggccuugcucuccuucuccuccucutggcgctactgttttggctgtacatcgttaugagtgactggactggaggagccctccttgtcctctattcctttgctcucaugcuuauaauuaucautttgatcatctttatcttcagaagagaccttctctguccacuuggagcccuuugucuacuccuacugatgagtaagtattacaccctttg--ccccacaccccctttcccttactcttccuucucuaacgcacuuucuccucuuuccccagucacccuccugcucaucgcucucuggaauuugcacggacaggcauuguaccuuggaauugugcuguucaucuucgggugcuuacuugguaagaucuaacauucccuaggaauuauuuaccacacccccacuuuuccaacccuaacacuc-uuuuuccaacgcagucuuagguaucuggaucuacuucuuggagauucucuggcgacttggtgccaccatctggcagcttttggccuucuuccuagccuucuuccuagacaucauccugcucauuauugcucucuauuuacaacaaaacugguggacucuauugguugaucuccuuuggcuccuccuguuucuggcgauuuuaaucuggauguauuaccauggacaacgacacagugaugaacaccaccacgaugacucccucccgcacccucaacaagcuaccgaugauucuagccaugaaucugacucuaacuccaacgagggcagacaccaccugcucgugacuggagccggcgacggacccccacucugcucucaaaaccuaggcgcaccuggaggugguccugacaaugccccacaggacccugacaacacugaugacaauggcccacaggacccugacaacacugaugacaauggc-------------c---------------cacaggacccugacaacacugaugacaauggcccacagggcccugacaacacugaugacaauggcccacaugacccgcugccucauaacccuagcgacucugcuggaaaugauaaaggcccuccagaauugacggaagagguugaaaacaaaggaggugaccggggcccgccuucgaugacagacgguggcggcggucau---------------------------------------------------------------------------------------------------------------
>_R_LR813030.1
cgggccuccauccccagaaacacgcguuacucucucguaggcggccuacauaagccucucucacugcucugucagcuucuuuccucaguugccuagcuccugccacacuacccugggcauggaacgcgaccuggagaggggcccaccgggcccgcaacggcccccucuaggacccccccucuccucuuccauuggccuugcucuccuucuccugcucuuggcgcuaaucuucuggcuguauaucacuaugaguaacuggacuggaggagcgcuccuuguccucuauuccuuugcucucauacuuauuaucaucauucucaucaucuuuaucuucagaagagaccttctctguccacuuggaggccuuggucuacuccuacugaugaguaaguauuacacccuuu---cccccaacccccuuucccuuacgcuuacuugucuaacgcccuuucuccucuuuccccagucacccuccugcucaucgcucucuggaauuugcacggacaggcauuguaccuuggaauugugcuguucaucuucgccugcuuacuugguaagaucuaacauuccaugggacuuauuuaccgcacccucacuuuuccaacccuaacacucug-uuuucaacgcagucuuaggucucuggaucuacuucuuggagauucucuggcggcuuggugccaccaucuggcagcuuuuggccuucauccuagccuucuuccuagacauccuccugcuuauuauugcucucuaucuacaacaaaacugguggacucuauugguugaucuccuuuggcuccuccuguuucuggccauuuuaaucuggauguauuaccauggacaacgacacacugaugaacaccaccacgaugacucccucccgcacccucaacaagcuaccgacaauucuagccaugaaucugacucuaacuccaacgagggcagacaccaccugcucgugaguggagccggcgacggacccccacucugcucucaaaaccuaggcgcuccuggaggugguccuaacaauggcccacaggacccugacaacacugaugacaauggcccacaggacccugacaacacugaugacaauggcccacaggacaaugcca---------------caggacccugacaacacugaugacaauggcccacaggacccugacaacacugaugacaauggcccacaugacccgcagccucauaacccuagcgacccugcuggaaaugauggaggcccuccaacauugacggaagagguugaaaacaaacaaggugaccagggcccgccuccgaugacagacgguggcggcggucau---------------------------------------------------------------------------------------------------------------
>_R_LR813032.1
cgggccuacaucccaagaaacacgcguuacucugacguagccgcccuacauaagccucucacacugcucugcccccuucuuuccucaacugccuugcuccugacacacugcccugaggauggaacacgaccuugagaggggcccaccuggcccgcgacggccccctcgaggaccccccctctcctcttccctaggccttgcucuccuucuccuccucutggcgctactgttttggctgtacatcgttaugagtgactggactggaggagccctccttgtcctctattcctttgctcucaugcuuauaauuauaautttgatcatctttatcttcagaagagaccttctctguccacuuggagcccuuugucuacuccuacugaugaguaaguauuacacccuuug--ccccacacccccuuucccugacucuuccuucucuaacgcacuuucuccucuuuccccagucacccuccugcucaucgcucucuggaauuugcacggacaggcauuguaccuuggaauugugcuguucaucuucgggugcuuacuugguaagaucuaacauucccuaggaauuauuuaccacacccccacuuuuccaaccctaacactc-ttttttcaacgcagtcttagguaucuggaucuacuucuuggagauucucuggcgacttggtgccaccatctggcagcttttggccuucuuccuagccuucuuccuagacaucauccugcucauuauugcucucuauuuacaacaaaacugguggacucuauugguugaucuccuuuggcuccuccuguuucuggcgauuuuaaucuggauguauuaccauggacaacgacacagugaugaacaccaccacgaugacucccucccgcacccucaacaagcuaccgaugcuucuagccaugaaucugacucuaacuccaacgagggcagacaccaccugcucgugacuggagccggcgacggacccccacucugcucucaaaaccuaggcgcaccuggaggugguccugacaaugccccacaggacccugacaacacugaugacaauggcccacaggacccugacaacacugaugacaauggc-------------ccacaggacccug---accaggacccugacaacacugaugacaauggcccacagggcccugacaacacugaugacaauggcccacaugacccgcugccucauaacccuagcgacucugcuggaaaugauaaaggcccuccagaauugacggaagagguugaaaacaaaggaggugaccggggcccgccuucgaugacagacgguggcggcggucau---------------------------------------------------------------------------------------------------------------
>_R_LR813033.1
cgggccuacaucccaagaaacacgcguuacucugacguagccgcccuacauaagccucucacacugcucugcccccuucuuuccucaacugccuugcuccugacacacugcccugaggauggaacacgaccuugagaggggcccaccgggcccgcgacggccccctcgaggaccccccctctcctcttccctaggccttgcucuccuucuccuccucutggcgctactgttttggctgtacatcgttaugagtgactggactggaggagccctccttgtcctctattcctttgctcucaugcuuauaauuauaautttgatcatctttatcttcagaagagaccttctctguccacuuggagcccuuugucuacuccuacugaugaguaaguauuacacccuuug--ccccacacccccuuucccugacucuuccuucucuaacgcacuuucuccucuuuccccagucacccuccugcucauggcucucuggaauuugcacggacaggcauuguaccuuggaauugugcuguucaucuucgggugcuuacuugguaagaucuaacauucccuaggaauuauuuaccacacccccacuuuuccaaccctaacactc-ttttttcaacgcagtcttagguaucuggatctacttattggagattcucuggcgacttggtgccaccatctggcagcttttggccuucuuccuagccuucuuccuagacaucauccugcucauuauugcucucuauuuacaacaaaacugguggacucuauugguugaucuccuuuggcuccuccuguuucuggcgauuuuaaucuggauguauuaccauggacaacgacacagugaugaacaccaccacgaugacucccucccgcacccucaacaagcuaccgaugauucuagccaugauucugacucuaacuccaacgagggcagacaccaccugcucgugacuggagccggcgacggacccccacucugcucucaaaaccuaggcgcaccuggaggugguccugacaaugccccacaggacccugacaacacugaugacaauggcccacaggacccugacaacacugaugacaauggc-------------ccacaggacccu--gccacaggacccugacaacacugaugacaauggcccacagggcccugacaacacugaugacaauggcccacaugacccgcugccucauaacccuagcgacucugcuggaaaugauaaaggcccuccagaauugacggaagagguugaaaacaaaggaggugaccggggcccgccuucgaugacagacgguggcggcggucau---------------------------------------------------------------------------------------------------------------
>_R_LR813034.1
cgggccuacauccccagaaacacgcguaacucucacgucgccgcccuacauaagccucucacacuacucugcccccuucuuuccucaacugccuggcuccugacacacugcccugagcauggaccuggaccuugagaggggcccaccgggcccgcgacggcccccucgaggacccccccucuccucuuccauaggccuugcucuccuucuccugcucuuggcgcuacuguuuuggcuguacaucauuaugaguaacuggacuggaggagcccuccuuguccucuaugccuuugcucucaugcuugugauuaucautttgatcatctttatcttcagaagagaccttctctguccacuuggagcccuuugucuacuccuacugatgagtaagtattacaccctttg--ccccacaccccctttcccttactcttccuucucuaacgcacuuucuccucuuuccccagucacccuccugcucaucgcucucuggaauuugcacggacaggcauuguaccuuggaauugugcuguucaucuucgggugcuuacuugguaagaucuaacauucccuaugacuuauuuaccacauccccacuuuuccaaccctaacactc-ttttttcaacgcagtcttagguaucugggucuacuucuuggagauucucuggcgacttggtgccaccatctggcagcttttggccuucuuccuagccuucuuccuagacauccuccugcucauuauugcucucuaucuacaacaaaacugguggacucuauugguugaucuccuuuggcuccuccuguuucuggcgauuuuaaucuggauguauuaccauggacaacgacacagugaugaacaccaccacgaugacucccucccgcacccucaacaagcuaccgaugauucuagcaaucaaucugacucuaacuccaacgagggcagacaccaccugcucgugaguggagccggcgacggacccccacucugcucucaaaaccuaggcgcaccuggaggugguccugacaauggcccacaggacccugacaacacugaugacaauggcccacaggacccugacaacacugaugacaauggc-------------cca---------------caggacccugacaacacugaugacaauggcccacaggacccugacaacacugaugacaauggcccacaugacccgcugccucauaacccuagcgacucugcuggaaaugauggaggcccuccaaauuugacggaagagguugaaaacaaaggaggugaccggggcccgccuucgaugacagacgguggcggcggugau------------------ccacaccuuccuacgcugcuuuuggguacuucugguuccgguggagaugaugacgacccccacggcccaguucagcuaagcuacuaugacuaa
>_R_LR813035.1
cggcccuacaucccaagacacacgcguuacucuuacguagccgcccuacauaagccucucacacugcucugcccccuucuuuccucaacugccuugcuccugacacacugcccugagcauggaccuggaccuugagaggggcccgccgggcccgcgacggccccctcgaggaccccccctctcctcttccctaggccttgcucuccuucuccuccucutggcgctactgttttggctgtacatcgttaugagtgactggactggaggagccctccttgtcctctattcctttgctcucaugcuuauaauuaucautttgatcatctttatcttcagaagagaccttctctguccacuuggagcccuuugucuacuccuacugatgagtaagtattacaccctttg--ccccacaccccctttcccttactcttccuucucuaacgcacuuucuccucuuuccccagucacccuccugcucaucgcucucuggaauuugcacggacaggcauuguaccuuggaauugugcuguucaucuucgggugcuuacuugguaagaucuaacauucccuaggaauuauuuaccacacccccacuuuuccaaccctaacactc-ttttttcaacgcagtcttagguaucuggaucuacuuauuggagaugcucuggcgacttggtgccaccatctggcagcttttggccuucuuccuagccuucuuccuagacaucauccugaucauuauugcucucuaucuacaacaaaacugguggacucuauugguugaucuccuuuggcuccuccuguuucuggcgauuuuaaucuggauguauuaccauggacaacgacacagugaugaacaccaccacgaugacucccucccgcacccucaacaagcuaccgaugauucuagccaugaaucugacucuaacuccaacgagggcagacaccaccugcucgugacuggagccggcgacggacccccacucugcucucaaaaccuaggcgcaccuggaggugguccugacaaugccccacaggacccugacaacacugaugacaauggcccacaggacccugacaacacugaugacaauggc-------------ccacaggacccugaa---aaggacccugacaacacugaugacaauggcccacagggcccugacaacacugaugacaauggcccacaugacccgcugccucauaacccuagcgacucugcuggaaaugauaaaggcccuccagaauugacggaagagguugaaaacaaaggaggugaccggggcccgccuucgaugacagacgguggcggcggucau---------------------------------------------------------------------------------------------------------------
>_R_LR813036.1
cgggccuacaucccaagaaacacgcguuacucugacguagccgcccuacauaagccucucacacugcucugcccccuucuuuccucaacugccuugcuccugacacacugcccugaggauggaacacgaccuugagaggggcccaccgggcccgcgacggccccctcgaggaccccccctctcctcttccctaggccttgcucuccuucuccuccucutggcgctactgttttggctgtacatcgttaugagucacuggacuggaggagcccuccuuguccucuauuccuuugcucucaugcuuauaauuauaautttgatcatctttatcttcagaagagaccttctctguccacuuggagcccuuugucuacuccuacugaugaguaaguauuacacccuuug--ccccacacccccuuucccugacucuuccuucucuaacgcacuuucuccucuuuccccagucacccuccugcucaucgcucucuggaauuugcacggacaggcauuguaccuuggaauugugcuguucaucuucgggugcuuacuugguaagaucuaacauucccuaggaauuauuuaccacacccccacuuuuccaaccctaacactc-ttttttcaacgcagtcttagguaucuggatctacttattggagattcucuggcgacttggtgccaccatctggcagcttttggccuucuuccuagccuucuuccuagacaucauccugcucauuauugcucucuauuuacaacaaaacugguggacucuauugguugaucuccuuuggcuccuccuuuuucuggcgauuuuaaucuggauguauuaccauggacaacgacacagugaugaacaccaccacgaugacucccucccgcacccucaacaagcuaccgaugauucuagccaugaaucugacucuaacuccaacgagggcagacaccaccugcucgugacuggagccggcgacggacccccacucugcucucaaaaccuaggcgcaccuggaggugguccugacaaugccccacaggacccugacaacacugaugacaauggcccacaggacccugacaacacugaugacaauggc-------------c---------------cacaggacccugacaacacugaugacaauggcccacagggcccugacaacacugaugacaauggcccacaugacccgcugccucauaacccuagcgacucugcuggaaaugauaaaggcccuccagaauugacggaagagguugaaaacaaaggaggugaccggggcccgccuucgaugacagacgguggcggcggucau---------------------------------------------------------------------------------------------------------------
>_R_LR813037.1
cgggccuacaucccaagaaacacgcguuacucugacguagccgcccuacauaagccucucacacugcucugcccccuucuuuccucaacugccuugcuccugacacacugcccugaggauggaacacgaccuugagaggggcccaccgggcccgcgacggccccctcgaggaccccccctctcctcttccctaggccttgcucuccuucuccuccucutggcgctactgttttggctgtacatcgttaugagtgactggactggaggagccctccttgtcctctattcctttgctcucaugcuuauaauuauaautttgatcatctttatcttcagaagagaccttctctguccacuuggagcccuuugucuacuccuacugaugaguaaguauuacacccuuug--ccccacacccccuuucccugacucuuccuucucuaacgcacuuucuccucuuuccccagucacccuccugcucaucgcucucuggaauuugcacggacaggcauuguaccuuggaauugugcuguucaucuucgggugcuuacuugguaagaucuaacauucccuaggaauuauuuaccacacccccacuuuuccaaccctaacactc-ttttttcaacgcagtcttagguaucuggatctacttattggagattcucuggcgacttggtgccaccatctggcagcttttggccuucuuccuagccuucuuccuagacaucauccugcucauuauugcucucuauuuacaacaaaacugguggacucuauugguugaucuccuuuggcuccuccuguuucuggcgauuuuaaucuggauguauuaccauggacaacgacacagugaugaacaccaccacgaugacucccucccgcacccucaacaagcuaccgaugauucuagccaugaaucugacucuaacuccaacgagggcagacaccaccugcucgugacuggagccggcgacggacccccacucugcucucaaaaccuaggcgcaccuggaggugguccugacaaugccccacaggacccugacaacacugaugacaauggcccacaggacccugacaacacugaugacaauggc-------------c---------------cacaggacccugacaacacugaugacaauggcccacagggcccugacaacacugaugacaauggcccacaugacccgcugccucauaacccuagcgacucugcuggaaaugauaaaggcccuccagaauugacggaagagguugaaaacaaaggaggugaccggggcccgccuucgaugacagacgguggcggcggucau---------------------------------------------------------------------------------------------------------------
>_R_LR813038.1
cgggccuacaucccaagaaacacgcguuacucugacguagccgcccuacauaagccucucacacugcucugcccccuucuuuccucaacugccuugcuccugacacacugcccugaggauggaacacgaccuugagaggggcccaccgggcccgcgacggccccctcgaggaccccccctctcctcttccctaggccttgcucuccuucuccuccucutggcgctactgttttggctgtacatcgttaugagtgactggactggaggagccctccttgtcctctattcctttgctcucaugcuuauaauuauaautttgatcatctttatcttcagaagagaccttctctguccacuuggagcccuuugucuacuccuacugatgagtaagtattacaccctttg--ccccacaccccctttcccttactcttccuucucuaacgcacuuucuccucuuuccccagucacccuccugcucaucgcucucuggaauuugcacggacaggcauuguaccuuggaauugugcuguucaucuucgggugcuuacuugguaagaucuaacauucccuaggaauuauuuaccacacccccacuuuuccaaccctaacactc-ttttttcaacgcagtcttagguaucuggatctacttattggagattcucuggcgacttggtgccaccatctggcagcttttggccuucuuccuagccuucuuccuagacaucauccugcucauuauugcucucuaucuacaacaaaacugguggacucuauugguugaucuccuuuggcuccuccuguuucuggcgauuuuaaucuggauguauuaccauggacaacgacacagugaugaacaccaccacgaugacucccucccgcacccucaacaagcuaccgaugauucugcccaucaaucugacucuaacuccaacgagggcagacaccaccugcucgugacuggagccggcgacggacccccacucugcucucaaaaccuaggcgcaccuggaggugguccugacaaugccccacaggacccugacaacacugaugacaauggcccacaggacccugacaacacugaugacaauggc-------------c---------------cacagggcccugacaacacugaugacaauggcccacagggcccugacaacacugaugacaauggcccacaugacccgcugccucauaacccuagcgacucugcuggaaaugauggaggcccuccagaauugacggaagagguugaaaacaaaggaggugaccggggcccgccuucgaugacagacgguggcggcggucau---------------------------------------------------------------------------------------------------------------
>_R_LR813039.1
[truncated: 94,430 more chars]
