# Supplementary material for: DMS-informed secondary structure modeling of Epstein–Barr Virus LMP-1 pre-mRNA defines novel elements spanning introns
Source: PLoS One. 2026 Jul 2;21(7):e0345208. doi: 10.1371/journal.pone.0345208 (PMC13327190; doi:10.1371/journal.pone.0345208)
Supplement: S5 File — Conserved structural regions 1 and 2 were obtained from RNAalifold using the sequence alignment file, and regions 1 and 2 were annotated at positions (705–720) and (1032–1074). (DBN) [file pone.0345208.s019.dbn]

CGGGCCUCCAUCCCCAGAAACACGCGUUACUCUCUCGUAGGCGGCCUACAUAAGCCUCUCUCACUGCUCUGUCAGCUUCUUUCCUCAACUGCCUUGCUCCUGCCACACUACCCUGAGCAUGGAACGCGACCUUGAGAGGGGCCCACCGGGCCCGCGACGGCCCCCUCUAGGACCCCCCCUCUCCUCUUCCAUAGGCCUUGCUCUCCUUCUCCUGCUCUUGGCGCUACUGUUCUGGCUGUAUAUCGUUAUGAGUAACUGGACUGGAGGAGCGCUCCUUGUCCUCUAUUCCUUUGCUCUCAUGCUUAUUAUUAUCAUUCUCAUCAUCUUUAUCUUCAGAAGAGACCUUCUCUGUCCACUUGGAGGCCUUGGUCUACUCCUACUGAUGAGUAAGUAUUACACCCUUUG__CCCCCCACCCCCUUUCCCUUACGCUUCCUUCUCUAACGCACUUUCUCCUCUUUCCCCAGUCACCCUCCUGCUCAUCGCUCUCUGGAAUUUGCACGGACAGGCAUUGUACCUUGGAAUUGUGCUGUUCAUCUUCGGCUGCUUACUUGGUAAGAUCUAACAUUCCCUAGGACUUAUUUACCACACCCUCACUUUUCCAACCCUAACACUCUUUUUUUCAACGCAGUCUUAGGUCUCUGGAUCUACUUCUUGGAGAUUCUCUGGCGGCUUGGUGCCACCAUCUGGCAGCUUUUGGCCUUCAUCCUAGCCUUCUUCCUAGACAUCAUCCUGCUUAUUAUUGCUCUCUAUCUACAACAAAACUGGUGGACUCUAUUGGUUGAUCUCCUUUGGCUCCUCCUGUUUCUGGCCAUUUUAAUCUGGAUGUAUUACCAUGGACAACGACACACUGAUGAACACCACCACGAUGACUCCCUCCCGCACCCUCAACAAGCUACCGACGAUUCUAGCCAUGAAUCUGACUCUAACUCCAACGAGGGCAGACACCACCUGCUCGUGAGUGGAGCCGGCGACGGACCCCCACUCUGCUCUCAAAACCUAGGCGCACCUGGAGGUGGUCCUGACAAUGGCCCACAGGACCCUGACAACACUGAUGACAAUGGCCCACAGGACCCUGACAACACUGAUGACAAUGGC_____________CCA_______________CAGGACCCUGACAACACUGAUGACAAUGGCCCACAGGACCCUGACAACACUGAUGACAAUGGCCCACAUGACCCGCUGCCUCAUAACCCUAGCGACUCUGCUGGAAAUGAUGGAGGCCCUCCAAAUUUGACGGAAGAGGUUGAAAACAAAGGAGGUGACCGGGGCCCGCCUUCGAUGACAGACGGUGGCGGCGGUGAU__________________CCACACCUUCCUAC_CUGCUUUUGGGUACUUCUGGUUCCGG_GGAGAUGAUGACGACCCCCACGGCCCAGUUCAGCUAAGCUACUAUGACUAA
.................................................................................(((........(.((.(((.....((......)).....))).)).).....((((((((.......((((......))))..................................(((((((.................((((((......)))).))..((((.((.(((((..........(((......)))...............................................(((........)))(((((...))))).(((....)))..........))))).)).)))))))))))........................)))))))).......................................((((......................)))).........)))..(.((((((......((((......))))....(((...((((...(((((((.((((........)))).....))))))).........................................(((((((((........((((.....)))).....))))).)))).(((((..(((...(....)...)))........((((........))))..........((........))...................(((((..(((.....((((...(((..(((..(.(((.....................))).).....))).)))...)))).....)).)..)))))..................)))))......))))...)))............................((((....((((((.......)))))).....)))).........(((((((..(...((...............))....)..)).))))).............((((..((((....((.((....)).)).....))))..))))............)))))).).................................................................................................................................................................................................................................................................................................................................................... (-135.51 = -133.80 +  -1.71)
